# Supplementary material for: The Rustenburg Layered Suite formed as a stack of mush with transient magma chambers
Source: Nat Commun. 2021 Jan 21;12:505. doi: 10.1038/s41467-020-20778-w (PMC7820422; doi:10.1038/s41467-020-20778-w)
Supplement: Supplementary file 4 — Supplementary Data 1 [file 41467_2020_20778_MOESM4_ESM.xlsx]

## Sheet: One-stage ABC in upper crust
Title:	Komatiite magma
Liquid Composition																																									Solid composition
Pressure	Temperature	Liquid mass	SiO2	TiO2	Al2O3	Fe2O3	Cr2O3	FeO	MnO	MgO	CaO	Na2O	K2O	H2O	La	Ce	Pr	Nd	Sm	Eu	Gd	Tb	Dy	Ho	Er	Tm	Yb	Lu	Rb	Ba	Th	U	Nb	Ta	P	Sr	Zr	Hf	Y	Pb	Solid mass	SiO2	TiO2	Al2O3	Fe2O3	Cr2O3	FeO	MnO	MgO
2000	1535.46	100.976	47.7617	0.373297	9.6578	1.35432	0.47043	9.57145	0.199351	22.3765	8.01825	0.149629	0.0574391	0.00986786	0.940783	2.32719	0.327786	1.54485	0.591197	0.168347	0.871445	0.165376	1.19725	0.265691	0.844706	0.121804	0.851242	0.131806	1.35674	13.5969	0.203014	0.0564476	0.90116	0.058427	136.136	30.8969	18.7758	0.616946	8.63523	1.08932	0.018209	1.01602e-11	0.209444	14.8385	6.53728	53.3516	7.26312	0	17.8
2000	1524.12	101.943	47.983	0.375937	9.68728	1.34924	0.448499	9.52297	0.198438	22.1778	7.97444	0.17851	0.0842622	0.0195485	1.23596	2.92312	0.394326	1.79506	0.631697	0.176561	0.902421	0.170675	1.22415	0.271314	0.85926	0.123592	0.862398	0.133597	2.16788	19.6284	0.30409	0.0823984	1.01033	0.0667018	141.268	33.7431	20.4911	0.66309	8.75939	1.24575	0.052107	5.75083e-12	0.217498	14.9516	6.65761	53.0764	7.31666	0	17.7802
2000	1512.98	102.911	48.1997	0.378521	9.71619	1.34438	0.427758	9.47521	0.197539	21.9829	7.93136	0.206845	0.11058	0.0290469	1.52557	3.50782	0.45961	2.04054	0.671428	0.184618	0.932805	0.175873	1.25054	0.276829	0.87353	0.125345	0.873335	0.135353	2.96375	25.5464	0.403263	0.10786	1.11744	0.0748204	146.301	36.5355	22.1739	0.708359	8.88112	1.39924	0.084846	4.5146e-12	0.225848	15.069	6.78053	52.7936	7.36961	0	17.7613
2000	1502.03	103.88	48.4118	0.381049	9.74453	1.33975	0.408135	9.42814	0.196655	21.7916	7.88901	0.23465	0.136405	0.0383678	1.80976	4.08158	0.523672	2.28143	0.710412	0.192523	0.962613	0.180971	1.27642	0.282237	0.887526	0.127064	0.88406	0.137075	3.74475	31.3537	0.500582	0.132847	1.22255	0.0827868	151.239	39.2754	23.8251	0.752776	9.00049	1.54985	0.116499	5.52466e-12	0.234499	15.1906	6.90597	52.5035	7.42199	0	17.7434
2000	1491.28	104.851	48.6194	0.383523	9.77232	1.33532	0.38956	9.38176	0.195785	21.6037	7.84736	0.261938	0.161752	0.0475158	2.08868	4.64468	0.586544	2.51784	0.748667	0.20028	0.99186	0.185974	1.30181	0.287543	0.901254	0.12875	0.894577	0.138764	4.51128	37.0534	0.596098	0.15737	1.32569	0.0906051	156.084	41.9642	25.4456	0.796365	9.11757	1.69765	0.14714	-2.6741e-12	0.243458	15.3163	7.03389	52.206	7.47384	0	17.7265
2000	1482.31	105.349	48.8546	0.387696	9.84461	1.33336	0.376544	9.34823	0.195054	21.2852	7.84048	0.29002	0.18747	0.0567493	2.37306	5.22072	0.651163	2.76221	0.789736	0.208824	1.02513	0.191738	1.33267	0.29406	0.918819	0.130989	0.908946	0.14105	5.28731	42.8394	0.69295	0.182255	1.4333	0.0987178	161.561	44.8034	27.1561	0.842911	9.27361	1.851	0.64932	30.412	0.0659307	4.03653	1.88062	13.6637	7.47978	0.121824	42.1828
2000	1475.21	105.326	49.1242	0.393785	9.96647	1.3337	0.368859	9.32593	0.194425	20.8217	7.87133	0.319409	0.213999	0.0662218	2.66788	5.81994	0.718706	3.01912	0.834518	0.218359	1.06331	0.198422	1.36996	0.301999	0.940839	0.133863	0.927737	0.144021	6.08596	48.8109	0.79279	0.207929	1.54747	0.107279	167.811	47.8512	28.9916	0.893414	9.47454	2.0128	1.67215	36.6085	0.0286908	1.71253	0.813477	5.80306	7.63536	0.149163	47.059
2000	1468.13	105.309	49.3943	0.399856	10.0879	1.33371	0.361076	9.30024	0.193743	20.3623	7.90182	0.348795	0.240528	0.0756949	2.96268	6.41912	0.78624	3.27598	0.879277	0.227888	1.10146	0.205099	1.4072	0.309926	0.962824	0.136732	0.946491	0.146987	6.88464	54.7825	0.892632	0.233604	1.6616	0.115837	174.056	50.898	30.826	0.943894	9.6751	2.17457	2.69007	38.0659	0.0198672	1.15572	0.559753	3.91934	7.80996	0.157743	48.1122
2000	1461.09	105.296	49.6649	0.405906	10.2088	1.33337	0.35321	9.27111	0.193008	19.9074	7.93191	0.378173	0.267054	0.0851671	3.25743	7.01815	0.853754	3.53275	0.924006	0.237408	1.13956	0.211768	1.44438	0.317841	0.984768	0.139596	0.965205	0.149947	7.68322	60.7531	0.99246	0.259274	1.77567	0.124392	180.294	53.9431	32.6592	0.994344	9.87523	2.33629	3.70294	38.698	0.0159951	0.906525	0.447685	3.07583	7.99019	0.163071	48.498
2000	1454.07	105.288	49.9359	0.411934	10.3293	1.33267	0.345277	9.23849	0.19222	19.4569	7.96159	0.407538	0.293572	0.094637	3.55207	7.61696	0.921239	3.78939	0.968696	0.246919	1.17762	0.218428	1.4815	0.325741	1.00667	0.142453	0.983874	0.152899	8.48157	66.7219	1.09226	0.284937	1.88966	0.132941	186.525	56.9863	34.4908	1.04475	10.0749	2.49792	4.71063	39.0391	0.0138712	0.765672	0.385563	2.59859	8.17422	0.167263	48.6474
2000	1447.08	105.286	50.2072	0.417939	10.4492	1.3316	0.33729	9.20235	0.19138	19.0111	7.99086	0.436885	0.320078	0.104103	3.84655	8.21542	0.988683	4.04586	1.01334	0.256417	1.21561	0.225078	1.51855	0.333626	1.02852	0.145303	1.0025	0.155845	9.27958	72.6879	1.19201	0.310588	2.00356	0.141484	192.747	60.0268	36.3205	1.09512	10.2741	2.65944	5.71303	39.2441	0.0125673	0.67542	0.346808	2.29233	8.36148	0.170932	48.6851
2000	1440.11	105.289	50.4789	0.423919	10.5686	1.33015	0.329265	9.16264	0.190486	18.57	8.01969	0.46621	0.346567	0.113564	4.14084	8.81346	1.05607	4.30211	1.05793	0.265902	1.25354	0.231716	1.55551	0.341493	1.05031	0.148146	1.02106	0.158782	10.0771	78.65	1.2917	0.336223	2.11735	0.150019	198.959	63.0642	38.148	1.14542	10.4727	2.82082	6.71002	39.3743	0.0117151	0.61285	0.320869	2.07951	8.55174	0.174319	48.6607
2000	1433.16	105.297	50.7508	0.429873	10.6874	1.32831	0.321215	9.11934	0.18954	18.1339	8.04808	0.495508	0.373035	0.123018	4.43487	9.41096	1.1234	4.55811	1.10246	0.275372	1.29141	0.23834	1.59239	0.349341	1.07205	0.15098	1.03958	0.16171	10.874	84.6074	1.39132	0.361837	2.231	0.158544	205.16	66.0979	39.973	1.19567	10.6707	2.98203	7.70147	39.4591	0.0111393	0.567054	0.302725	1.92326	8.74486	0.177539	48.5978
2000	1426.24	105.311	51.023	0.435799	10.8056	1.32607	0.313152	9.07241	0.188542	17.7028	8.076	0.524772	0.399477	0.132463	4.72859	10.0078	1.19065	4.8138	1.14692	0.284824	1.32919	0.24495	1.62918	0.357168	1.09373	0.153805	1.05803	0.164629	11.6701	90.5589	1.49083	0.387427	2.3445	0.167058	211.348	69.1275	41.7952	1.24583	10.8681	3.14305	8.68726	39.5142	0.0107462	0.532182	0.28968	1.80378	8.94074	0.180653	48.5092
2000	1419.33	105.331	51.2953	0.441696	10.9231	1.32343	0.30509	9.02184	0.187493	17.2768	8.10345	0.553999	0.42589	0.141898	5.02196	10.6039	1.25782	5.06914	1.1913	0.294258	1.36689	0.251545	1.66586	0.364973	1.11534	0.156622	1.07642	0.167538	12.4654	96.5034	1.59024	0.412987	2.45783	0.175559	217.523	72.1522	43.6142	1.29591	11.0648	3.30385	9.66727	39.5487	0.0104808	0.504812	0.280157	1.70951	9.1393	0.183696	48.4022
2000	1412.45	105.357	51.5676	0.447561	11.04	1.32036	0.297042	8.9676	0.186392	16.8562	8.1304	0.583182	0.452267	0.15132	5.31492	11.1992	1.32488	5.32408	1.2356	0.303671	1.40449	0.258122	1.70243	0.372754	1.13687	0.159428	1.09474	0.170436	13.2596	102.44	1.68951	0.438512	2.57096	0.184046	223.683	75.1716	45.4296	1.3459	11.2608	3.46439	10.6414	39.5683	0.0103089	0.482811	0.273172	1.63323	9.34048	0.186689	48.2815
2000	1405.59	105.389	51.8401	0.453394	11.1562	1.31688	0.28902	8.90969	0.185241	16.441	8.15685	0.612316	0.478604	0.160729	5.60741	11.7934	1.39183	5.57857	1.2798	0.313061	1.44199	0.264681	1.73888	0.380509	1.15833	0.162223	1.11298	0.173322	14.0526	108.367	1.78863	0.463999	2.68387	0.192518	229.827	78.185	47.2411	1.39578	11.4561	3.62464	11.6094	39.5769	0.0102083	0.464781	0.268079	1.57021	9.54419	0.189646	48.1502
2000	1398.75	105.426	52.1125	0.459192	11.2717	1.31295	0.281035	8.8481	0.18404	16.0313	8.18278	0.641394	0.504895	0.170123	5.89937	12.3866	1.45865	5.83256	1.32389	0.322426	1.47938	0.271219	1.77521	0.388237	1.17971	0.165007	1.13115	0.176197	14.8442	114.284	1.88758	0.489441	2.79653	0.200971	235.953	81.1919	49.0484	1.44555	11.6505	3.78458	12.5713	39.577	0.0101637	0.449767	0.264434	1.51723	9.75037	0.192575	48.0105
2000	1391.93	105.471	52.3848	0.464954	11.3864	1.30859	0.273099	8.78283	0.18279	15.6273	8.20818	0.670413	0.531136	0.179499	6.19075	12.9786	1.52533	6.086	1.36787	0.331764	1.51665	0.277737	1.8114	0.395935	1.20099	0.167779	1.14924	0.179059	15.6343	120.19	1.98633	0.514835	2.90894	0.209406	242.061	84.1915	50.851	1.49519	11.8441	3.94416	13.5269	39.5705	0.0101645	0.437093	0.261924	1.472	9.95893	0.195482	47.8638
2000	1385.13	105.521	52.6569	0.470677	11.5003	1.30378	0.265223	8.71389	0.181491	15.2291	8.23303	0.699364	0.557322	0.188856	6.48149	13.5692	1.59186	6.33883	1.41172	0.341073	1.5538	0.284231	1.84745	0.403602	1.22219	0.170538	1.16724	0.181907	16.4228	126.083	2.08488	0.540174	3.02106	0.217819	248.148	87.1834	52.6487	1.5447	12.0367	4.10336	14.4761	39.5585	0.0102029	0.426271	0.260321	1.43287	10.1698	0.198372	47.7112
2000	1379.27	105.154	52.7551	0.478004	11.6383	1.30521	0.256916	8.68715	0.182649	14.8979	8.28288	0.731095	0.585797	0.19899	6.7987	14.2151	1.66481	6.61705	1.46114	0.351708	1.5969	0.291802	1.8904	0.412753	1.24781	0.173889	1.18914	0.185336	17.2788	132.495	2.19202	0.567737	3.14544	0.227118	255.134	90.5221	54.6432	1.60027	12.2775	4.27928	15.8434	41.0513	0.0118404	0.551369	0.295941	1.37134	9.98363	0.184058	46.2703
2000	1373.69	104.59	52.7803	0.486144	11.7888	1.30925	0.248392	8.67683	0.184938	14.5911	8.34461	0.764442	0.615631	0.20959	7.13148	14.8932	1.74151	6.90994	1.51365	0.363071	1.64323	0.299954	1.93703	0.422695	1.27576	0.177553	1.2131	0.189071	18.1751	139.215	2.30425	0.596618	3.27682	0.236925	262.61	94.057	56.7488	1.65925	12.5435	4.46481	17.4083	42.8685	0.013991	0.71267	0.341692	1.30837	9.6955	0.165404	44.5517
2000	1368.13	104.045	52.8071	0.494254	11.9382	1.31293	0.240068	8.66328	0.187269	14.2883	8.40475	0.798001	0.645676	0.220266	7.46654	15.5759	1.8187	7.20466	1.56644	0.374487	1.68974	0.308135	1.98378	0.432659	1.30376	0.181219	1.23706	0.192805	19.0776	145.982	2.41727	0.625702	3.40901	0.246793	270.112	97.6122	58.8649	1.71854	12.8101	4.65152	18.9549	44.3703	0.0159729	0.852281	0.381775	1.25517	9.47232	0.149694	43.1039
2000	1362.58	103.516	52.8355	0.502332	12.0863	1.31624	0.231944	8.64652	0.189647	13.9896	8.46326	0.831765	0.675922	0.231016	7.80378	16.2629	1.89637	7.50115	1.61949	0.385952	1.73642	0.316343	2.03065	0.442644	1.33179	0.184888	1.26102	0.196537	19.9863	152.794	2.53105	0.654982	3.54198	0.256721	277.638	101.187	60.9908	1.77814	13.0772	4.83938	20.484	45.6329	0.0178322	0.975431	0.417555	1.20937	9.29838	0.136196	41.8611
2000	1357.06	103.005	52.8653	0.510378	12.2332	1.31919	0.224019	8.62661	0.192076	13.6952	8.52011	0.865724	0.706364	0.241836	8.14313	16.9542	1.97451	7.79934	1.6728	0.397465	1.78326	0.324577	2.07762	0.45265	1.35987	0.188558	1.28498	0.200268	20.9009	159.65	2.64558	0.684452	3.6757	0.266707	285.186	104.78	63.1262	1.83802	13.3449	5.02834	21.9964	46.7098	0.0196013	1.08579	0.449986	1.16934	9.16262	0.124394	40.7775
2000	1351.55	102.509	52.8965	0.51839	12.3789	1.32176	0.216294	8.60358	0.194563	13.4051	8.57528	0.899872	0.736995	0.252726	8.48453	17.6495	2.05309	8.09917	1.72635	0.409024	1.83026	0.332836	2.1247	0.462673	1.38798	0.192231	1.30893	0.203996	21.8212	166.549	2.76081	0.714104	3.81014	0.276747	292.755	108.392	65.2705	1.89818	13.6131	5.21836	23.4928	47.6398	0.0213031	1.18601	0.479756	1.13386	9.05706	0.113913	39.8196
2000	1346.07	102.029	52.9291	0.526367	12.5234	1.32396	0.208767	8.57748	0.197112	13.1194	8.62872	0.934203	0.767809	0.263681	8.8279	18.3488	2.1321	8.40059	1.78013	0.420627	1.8774	0.341119	2.17187	0.472715	1.41612	0.195904	1.33287	0.207722	22.7471	173.489	2.87674	0.743934	3.94529	0.286841	300.345	112.02	67.4234	1.95862	13.8818	5.40942	24.974	48.4514	0.0229549	1.27806	0.507374	1.10206	8.97574	0.104474	38.9628
2000	1340.62	101.563	52.9629	0.534308	12.6667	1.32578	0.201438	8.54837	0.19973	12.8381	8.68042	0.96871	0.798801	0.274701	9.17319	19.0519	2.21153	8.70354	1.83414	0.432273	1.9247	0.349424	2.21913	0.482773	1.4443	0.199578	1.3568	0.211444	23.6783	180.469	2.99334	0.773936	4.08111	0.296987	307.955	115.666	69.5847	2.01931	14.151	5.60147	26.4408	49.1665	0.0245694	1.36343	0.53322	1.07326	8.91416	0.0958643	38.1884
2000	1335.19	101.111	52.9979	0.542213	12.8089	1.32722	0.194304	8.51629	0.202423	12.5613	8.73035	1.00339	0.829965	0.285784	9.52035	19.7587	2.29137	9.00799	1.88838	0.44396	1.97213	0.357752	2.26649	0.492847	1.4725	0.203254	1.38073	0.215164	24.6147	187.488	3.11059	0.804106	4.2176	0.307184	315.583	119.328	71.7538	2.08026	14.4207	5.79451	27.8938	49.8016	0.0261563	1.44326	0.557588	1.04696	8.86882	0.0879181	37.4821
2000	1329.79	100.672	53.034	0.550082	12.9499	1.32828	0.187365	8.4813	0.205198	12.2889	8.77847	1.03823	0.861299	0.296929	9.86932	20.4691	2.37161	9.31389	1.94283	0.455688	2.0197	0.366101	2.31393	0.502937	1.50073	0.20693	1.40464	0.218881	25.5563	194.545	3.22848	0.834439	4.35474	0.31743	323.229	123.007	73.9308	2.14146	14.6909	5.98849	29.3339	50.37	0.0277233	1.51844	0.580703	1.02274	8.83698	0.0805044	36.8325
2000	1324.42	100.245	53.0712	0.557915	13.0897	1.32896	0.180619	8.44347	0.208063	12.0211	8.82475	1.07324	0.892798	0.308133	10.2201	21.1832	2.45223	9.62122	1.99749	0.467456	2.0674	0.374472	2.36146	0.513044	1.52899	0.210608	1.42855	0.222595	26.5028	201.639	3.347	0.864932	4.49251	0.327724	330.892	126.701	76.1152	2.2029	14.9617	6.18341	30.7618	50.882	0.0292763	1.58969	0.602745	1.00029	8.81645	0.0735174	36.2309
2000	1319.08	99.8298	53.1093	0.565711	13.2285	1.32926	0.174063	8.40284	0.211027	11.7579	8.86916	1.10841	0.924461	0.319396	10.5726	21.9007	2.53324	9.92996	2.05237	0.479263	2.11524	0.382864	2.40908	0.523166	1.55727	0.214286	1.45245	0.226306	27.4543	208.77	3.46613	0.895584	4.63091	0.338066	338.573	130.41	78.307	2.26458	15.2329	6.37926	32.1781	51.346	0.03082	1.65759	0.623856	0.979355	8.80547	0.06687	35.67
2000	1313.77	99.4252	53.1482	0.573472	13.3663	1.32917	0.167695	8.3595	0.214098	11.4992	8.91168	1.14373	0.956284	0.330718	10.9268	22.6217	2.61463	10.2401	2.10745	0.49111	2.16322	0.391277	2.45679	0.533305	1.58559	0.217966	1.47635	0.230014	28.4106	215.937	3.58587	0.926391	4.76993	0.348456	346.272	134.135	80.506	2.3265	15.5047	6.57601	33.5837	51.7687	0.0323582	1.72259	0.644148	0.959718	8.80259	0.0604897	35.1441
2000	1308.5	99.0307	53.1881	0.581198	13.503	1.32869	0.161512	8.31348	0.217285	11.245	8.95227	1.17921	0.988266	0.342097	11.2828	23.3461	2.69639	10.5516	2.16274	0.502997	2.21133	0.399713	2.5046	0.543461	1.61395	0.221647	1.50024	0.233721	29.3717	223.14	3.7062	0.957352	4.90957	0.358893	353.988	137.875	82.7123	2.38866	15.7771	6.77368	34.9791	52.1557	0.033894	1.78509	0.663714	0.941211	8.80662	0.0543151	34.6483
2000	1303.26	98.6455	53.2286	0.588889	13.6387	1.32782	0.155511	8.26487	0.220601	10.9953	8.9909	1.21485	1.02041	0.353533	11.6405	24.0739	2.77853	10.8645	2.21824	0.514923	2.25958	0.40817	2.5525	0.553635	1.64234	0.225331	1.52413	0.237425	30.3377	230.379	3.82714	0.988467	5.04983	0.369376	361.722	141.631	84.9257	2.45105	16.0501	6.97225	36.3652	52.5115	0.0354298	1.84539	0.682629	0.923694	8.81655	0.0482928	34.1788
2000	1298.06	98.2691	53.2699	0.596547	13.7734	1.32657	0.14969	8.21373	0.224055	10.7502	9.02753	1.25064	1.05271	0.365027	11.9999	24.8051	2.86104	11.1787	2.27395	0.52689	2.30798	0.416651	2.6005	0.563828	1.67077	0.229017	1.54802	0.241128	31.3083	237.653	3.94868	1.01974	5.19071	0.379907	369.474	145.402	87.1464	2.51368	16.3238	7.17174	37.7426	52.8402	0.0369678	1.90377	0.700955	0.907048	8.83155	0.0423763	33.7323
2000	1292.89	97.9007	53.3119	0.604172	13.9073	1.32492	0.144046	8.16011	0.227661	10.5095	9.06213	1.28659	1.08517	0.376579	12.361	25.5398	2.94392	11.4943	2.32988	0.538899	2.35652	0.425155	2.64862	0.574041	1.69924	0.232707	1.57192	0.24483	32.2838	244.963	4.07082	1.05116	5.33222	0.390486	377.244	149.189	89.3743	2.57656	16.5982	7.37215	39.1119	53.1448	0.0385097	1.96046	0.718741	0.891174	8.8509	0.0365239	33.3059
2000	1287.75	97.5397	53.3544	0.611767	14.0402	1.32288	0.138574	8.10409	0.231433	10.2732	9.09466	1.32269	1.11779	0.388188	12.7238	26.278	3.02719	11.8114	2.38602	0.55095	2.40521	0.433683	2.69685	0.584276	1.72776	0.2364	1.59583	0.248533	33.2641	252.31	4.19356	1.08274	5.47436	0.401112	385.035	152.992	91.6096	2.63969	16.8733	7.57348	40.4739	53.4281	0.040057	2.01564	0.73603	0.875989	8.87399	0.0306976	32.8975
2000	1282.65	97.1854	53.3976	0.619331	14.1724	1.32045	0.133273	8.04573	0.235386	10.0414	9.12509	1.35896	1.15057	0.399856	13.0885	27.0196	3.11085	12.1298	2.44239	0.563045	2.45406	0.442238	2.7452	0.594535	1.75634	0.240098	1.61975	0.252235	34.2494	259.693	4.31692	1.11447	5.61716	0.411788	392.845	156.811	93.8525	2.70307	17.1493	7.77577	41.8291	53.6925	0.0416111	2.06949	0.752856	0.86142	8.9003	0.0248621	32.5049
2000	1277.59	96.8372	53.4412	0.626867	14.3038	1.31763	0.128138	7.9851	0.239536	9.81389	9.15336	1.39538	1.18352	0.411583	13.4549	27.7649	3.1949	12.4498	2.49899	0.575185	2.50308	0.45082	2.79368	0.604819	1.78498	0.2438	1.6437	0.255939	35.2396	267.113	4.4409	1.14637	5.76062	0.422514	400.678	160.647	96.1032	2.76671	17.4262	7.97902	43.1783	53.9398	0.0431731	2.12214	0.769249	0.847407	8.92937	0.0189841	32.1267
2000	1272.56	96.4945	53.4853	0.634377	14.4345	1.31441	0.123166	7.92225	0.243901	9.59069	9.17945	1.43197	1.21663	0.423371	13.8231	28.5138	3.27935	12.7712	2.55583	0.587373	2.55227	0.45943	2.8423	0.61513	1.81368	0.247509	1.66767	0.259645	36.2348	274.571	4.56551	1.17843	5.90475	0.433291	408.533	164.499	98.3619	2.83062	17.704	8.18326	44.5219	54.1719	0.0447441	2.17372	0.785232	0.833898	8.9608	0.0130313	31.7612
2000	1267.55	95.9062	53.3931	0.642959	14.5742	1.3179	0.117521	7.90114	0.252486	9.42354	9.21519	1.47242	1.25319	0.436358	14.23	29.3422	3.37285	13.1274	2.61947	0.601094	2.60799	0.469194	2.89792	0.62692	1.84663	0.251765	1.69513	0.263859	37.3326	282.808	4.70307	1.21383	6.06532	0.445276	417.351	168.797	100.864	2.90204	18.0296	8.41036	46.1123	54.6689	0.0472739	2.27091	0.813928	0.81874	8.87394	0	31.179
2000	1262.4	95.7441	53.5605	0.649745	14.7009	1.30738	0.113411	7.79205	0.253954	9.15383	9.22936	1.50688	1.28445	0.447503	14.5771	30.0476	3.45232	13.4295	2.67241	0.612388	2.65332	0.477118	2.94231	0.636334	1.87273	0.255138	1.71695	0.267254	38.2725	289.845	4.82069	1.24408	6.20023	0.455378	424.639	172.398	102.984	2.96167	18.2777	8.60189	47.2741	54.6234	0.0480607	2.28041	0.817785	0.80763	9.02155	0	31.0334
2000	1257.26	95.5896	53.73	0.656487	14.8268	1.29618	0.109417	7.67953	0.255407	8.88907	9.24139	1.54132	1.31571	0.45865	14.9242	30.7529	3.53177	13.7315	2.72531	0.623669	2.69858	0.485027	2.9866	0.645725	1.89875	0.2585	1.73869	0.270636	39.2125	296.882	4.93832	1.27434	6.33507	0.465477	431.913	175.997	105.101	3.02125	18.5252	8.79337	48.4284	54.5775	0.048849	2.28981	0.8214	0.796902	9.16948	0	30.8866
2000	1252.13	95.4423	53.9014	0.663185	14.9521	1.2843	0.105539	7.5637	0.256845	8.62925	9.25125	1.57575	1.34697	0.469798	15.2713	31.4581	3.61119	14.0333	2.77815	0.634935	2.74376	0.492922	3.03078	0.655092	1.9247	0.26185	1.76035	0.274006	40.1525	303.919	5.05594	1.30459	6.46985	0.475571	439.174	179.594	107.216	3.08078	18.7721	8.98478	49.5755	54.5313	0.0496389	2.29912	0.824756	0.786526	9.31762	0	30.7388
2000	1247.02	95.3018	54.0746	0.669838	15.0766	1.27174	0.101777	7.44466	0.258269	8.37435	9.25889	1.61015	1.37823	0.480946	15.6182	32.1631	3.69059	14.335	2.83094	0.646186	2.78886	0.500802	3.07486	0.664435	1.95057	0.265189	1.78194	0.277362	41.0924	310.955	5.17355	1.33484	6.60456	0.48566	446.42	183.188	109.328	3.14025	19.0183	9.17612	50.7156	54.4848	0.0504302	2.30834	0.827841	0.776472	9.46584	0	30.59
2000	1241.91	95.1681	54.2496	0.676448	15.2003	1.2585	0.0981298	7.32253	0.259679	8.12436	9.26429	1.64453	1.40949	0.492092	15.9651	32.8678	3.76994	14.6366	2.88367	0.657421	2.83389	0.508667	3.11883	0.673754	1.97637	0.268517	1.80344	0.280705	42.0321	317.989	5.29114	1.36508	6.73916	0.495742	453.652	186.779	111.437	3.19966	19.2639	9.36734	51.8489	54.4381	0.051223	2.31748	0.83064	0.766716	9.61401	0	30.4402
2000	1236.8	95.0409	54.4264	0.683013	15.3234	1.24459	0.0945961	7.19743	0.261075	7.87926	9.26739	1.67888	1.44073	0.503235	16.3118	33.5721	3.84925	14.9379	2.93634	0.668639	2.87883	0.516515	3.1627	0.683048	2.00209	0.271833	1.82486	0.284035	42.9715	325.02	5.40868	1.39531	6.87367	0.505818	460.869	190.366	113.543	3.259	19.5088	9.55845	52.9757	54.3912	0.0520173	2.32653	0.833139	0.757238	9.76201	0	30.2896
2000	1231.71	94.9199	54.6048	0.689534	15.4458	1.23002	0.091175	7.06952	0.262457	7.63904	9.26814	1.7132	1.47196	0.514373	16.6582	34.276	3.92849	15.2389	2.98894	0.679839	2.92368	0.524347	3.20644	0.692316	2.02773	0.275138	1.8462	0.287352	43.9104	332.048	5.52617	1.42553	7.00804	0.515884	468.069	193.95	115.645	3.31827	19.753	9.7494	54.096	54.3442	0.0528133	2.33551	0.835327	0.748018	9.9097	0	30.1383
2000	1226.61	94.8053	54.7849	0.696009	15.5674	1.21478	0.0878656	6.93893	0.263826	7.40368	9.2665	1.74747	1.50316	0.525506	17.0044	34.9793	4.00767	15.5396	3.04146	0.691019	2.96843	0.53216	3.25007	0.701558	2.05328	0.278431	1.86745	0.290654	44.8487	339.072	5.64358	1.45573	7.14228	0.52594	475.253	197.529	117.744	3.37745	19.9965	9.94018	55.2101	54.2972	0.0536111	2.34443	0.837191	0.73904	10.0569	0	29.9863
2000	1221.52	94.6968	54.9665	0.702438	15.6883	1.1989	0.0846667	6.80582	0.26518	7.17317	9.26241	1.7817	1.53435	0.53663	17.3503	35.6819	4.08675	15.84	3.09389	0.702176	3.01308	0.539955	3.29357	0.710771	2.07875	0.281711	1.88861	0.293943	45.7862	346.09	5.7609	1.4859	7.27634	0.535985	482.418	201.103	119.839	3.43654	20.2392	10.1307	56.3179	54.2501	0.0544107	2.35328	0.838718	0.73029	10.2035	0	29.8337
2000	1216.43	94.5946	55.1495	0.708819	15.8084	1.18238	0.0815772	6.67036	0.26652	6.9475	9.25582	1.81588	1.5655	0.547743	17.6958	36.3837	4.16574	16.14	3.14623	0.71331	3.05762	0.547728	3.33693	0.719953	2.10413	0.284977	1.90968	0.297216	46.7228	353.1	5.8781	1.51604	7.41021	0.546015	489.564	204.671	121.93	3.49552	20.4811	10.3211	57.4193	54.2031	0.0552124	2.36207	0.839898	0.721756	10.3494	0	29.6806
2000	1211.34	94.4986	55.334	0.715149	15.9277	1.16525	0.0785958	6.53273	0.267845	6.72667	9.24667	1.85	1.59661	0.558843	18.0409	37.0844	4.2446	16.4394	3.19845	0.724416	3.10204	0.555479	3.38014	0.729103	2.1294	0.28823	1.93065	0.300473	47.6583	360.101	5.99514	1.54614	7.54385	0.556029	496.688	208.233	124.016	3.55438	20.7221	10.5111	58.5145	54.1562	0.0560162	2.37081	0.84072	0.713426	10.4943	0	29.5272
2000	1206.24	94.4072	55.5198	0.72144	16.0463	1.14749	0.0757157	6.39294	0.26916	6.51036	9.23498	1.88408	1.62771	0.569939	18.3857	37.7847	4.32341	16.7386	3.25062	0.735507	3.14638	0.563215	3.42326	0.738232	2.15461	0.291472	1.95156	0.30372	48.5932	367.099	6.11213	1.57623	7.67738	0.566035	503.799	211.791	126.098	3.61317	20.9625	10.701	59.605	54.1093	0.056824	2.37954	0.84118	0.705281	10.6383	0	29.3733
2000	1201.07	94.3076	55.7077	0.727772	16.1661	1.12896	0.0729012	6.24983	0.270501	6.29663	9.22115	1.91837	1.65902	0.581107	18.7328	38.4896	4.40274	17.0398	3.30315	0.746678	3.19106	0.571011	3.46673	0.747434	2.18003	0.294742	1.97263	0.306991	49.5343	374.143	6.22989	1.60652	7.81182	0.576108	510.96	215.373	128.194	3.67237	21.2053	10.8921	60.7036	54.0619	0.057646	2.38856	0.841294	0.697235	10.7827	0	29.2173
2000	1195.9	94.2142	55.8968	0.734053	16.2849	1.10985	0.070194	6.10502	0.271826	6.08769	9.20454	1.95259	1.69027	0.592259	19.0793	39.1933	4.48193	17.3405	3.35556	0.75782	3.2356	0.578781	3.51004	0.756601	2.20535	0.297997	1.9936	0.310247	50.4739	381.175	6.34746	1.63675	7.94599	0.586162	518.098	218.948	130.284	3.73144	21.447	11.083	61.7959	54.0148	0.0584699	2.39753	0.840999	0.689367	10.9257	0	29.0612
2000	1190.72	94.1275	56.087	0.740278	16.4029	1.09018	0.0675923	5.95873	0.273135	5.88354	9.18505	1.98672	1.72147	0.60339	19.4251	39.8956	4.56094	17.6404	3.40782	0.768927	3.27999	0.586524	3.55317	0.765728	2.23054	0.301235	2.01446	0.313484	51.4117	388.195	6.46481	1.66693	8.07985	0.596193	525.21	222.514	132.368	3.79035	21.6877	11.2734	62.8815	53.9679	0.0592957	2.40646	0.840287	0.681671	11.0671	0	28.9051
2000	1185.53	94.0478	56.2783	0.746444	16.5198	1.06998	0.0650945	5.81123	0.274426	5.68421	9.16265	2.02075	1.75259	0.614496	19.77	40.596	4.63975	17.9396	3.45991	0.779994	3.3242	0.594233	3.5961	0.774812	2.25561	0.304455	2.0352	0.316701	52.3473	395.197	6.58188	1.69704	8.21333	0.606196	532.292	226.069	134.445	3.84906	21.9272	11.4633	63.96	53.9215	0.0601235	2.41534	0.839152	0.674144	11.2067	0	28.7493
2000	1180.34	93.9756	56.4705	0.752544	16.6357	1.04929	0.062699	5.66277	0.275698	5.48971	9.13726	2.05466	1.78363	0.625571	20.114	41.2944	4.71831	18.2377	3.5118	0.791014	3.3682	0.601906	3.63879	0.783845	2.28052	0.307654	2.05579	0.319896	53.2802	402.179	6.69862	1.72706	8.34635	0.616166	539.34	229.612	136.514	3.90756	22.1653	11.6526	65.0309	53.8755	0.0609531	2.42416	0.837588	0.666782	11.3443	0	28.5939
2000	1175.14	93.9113	56.6635	0.758575	16.7503	1.02815	0.0604039	5.51366	0.276947	5.30005	9.10884	2.08842	1.81456	0.63661	20.4566	41.9901	4.79657	18.5347	3.56346	0.801981	3.41197	0.609537	3.68123	0.792822	2.30527	0.310831	2.07623	0.323067	54.2099	409.137	6.81495	1.75698	8.47885	0.626097	546.349	233.14	138.573	3.9658	22.4018	11.8411	66.0938	53.83	0.0617844	2.43294	0.835591	0.659585	11.4798	0	28.439
2000	1169.93	93.8556	56.8571	0.76453	16.8636	1.00661	0.0582073	5.36416	0.278173	5.11526	9.07733	2.12203	1.84536	0.647604	20.7979	42.6829	4.87448	18.8303	3.61486	0.812887	3.45548	0.61712	3.72338	0.801735	2.32984	0.313982	2.09649	0.326211	55.1359	416.067	6.93081	1.78677	8.61073	0.635983	553.315	236.65	140.621	4.02374	22.6366	12.0288	67.1481	53.7851	0.0626171	2.44165	0.833158	0.65255	11.6129	0	28.2849
2000	1165.5	93.5991	57.0765	0.770619	16.9897	0.984639	0.0563031	5.22909	0.28	4.93752	8.97607	2.15936	1.88023	0.660024	21.166	43.4084	4.9528	19.1119	3.65767	0.821334	3.48662	0.622234	3.7497	0.807197	2.34459	0.31589	2.1091	0.328275	56.1831	423.913	7.06186	1.82049	8.76032	0.647177	561.427	240.596	142.883	4.08354	22.7701	12.2421	68.4036	53.7161	0.0653243	2.47549	0.837879	0.643593	11.6973	0	28.0573
2000	1161.57	93.1433	57.3228	0.776813	17.1297	0.961821	0.0545659	5.10202	0.28244	4.7615	8.8143	2.20071	1.91938	0.673952	21.5642	44.1742	5.03252	19.3841	3.69323	0.827673	3.50709	0.625215	3.76239	0.809691	2.35095	0.316738	2.11521	0.329429	57.3586	432.727	7.20898	1.85836	8.92867	0.659759	570.735	245.011	145.379	4.14619	22.8169	12.4823	69.8588	53.6254	0.0698621	2.53208	0.848822	0.633063	11.7432	0	27.7683
2000	1157.61	92.7277	57.5698	0.782543	17.2642	0.939017	0.0529006	4.97477	0.28478	4.59108	8.65369	2.24143	1.95807	0.687718	21.956	44.9255	5.11043	19.6488	3.72731	0.833692	3.52629	0.627984	3.77393	0.811952	2.35667	0.317504	2.12077	0.330497	58.5202	441.436	7.35435	1.89577	9.09472	0.672172	579.884	249.367	147.836	4.20775	22.8574	12.7194	71.2736	53.5383	0.0744976	2.587	0.858956	0.623169	11.7898	0	27.4945
2000	1153.61	92.3516	57.817	0.787802	17.3933	0.916278	0.0513056	4.84767	0.287019	4.42622	8.49433	2.28151	1.99626	0.701308	22.341	45.6617	5.18646	19.9058	3.75989	0.839386	3.5442	0.63054	3.78431	0.813976	2.36174	0.318185	2.12578	0.331476	59.6668	450.032	7.49782	1.93269	9.25834	0.684405	588.867	253.659	150.253	4.2682	22.8914	12.9531	72.6491	53.4548	0.0792314	2.64034	0.868306	0.613857	11.8366	0	27.2347
2000	1149.48	90.7305	58.237	0.802623	17.5258	0.859565	0.0510361	4.51743	0.293246	4.26933	8.31866	2.33867	2.0618	0.724821	22.3392	44.5994	4.89736	17.976	3.0735	0.655371	2.64753	0.45272	2.62643	0.551954	1.57812	0.211519	1.41387	0.221726	61.6508	464.159	7.74383	1.99565	9.52756	0.70448	605.744	257.42	152.967	4.24384	15.5173	13.3289	75.2662	53.2485	0.0840505	2.93419	0.87383	0.594122	12.0475	0	26.5986
2000	1145.91	89.3263	58.5435	0.819123	17.4701	0.846845	0.0504225	4.43453	0.298971	4.12216	8.17765	2.36695	2.12236	0.747369	22.9974	45.9566	5.05244	18.5725	3.18242	0.679135	2.74541	0.469929	2.72692	0.573438	1.63965	0.21973	1.46846	0.230277	63.5442	475.616	7.97707	2.05385	9.80854	0.725504	621.961	256.846	157.358	4.36883	16.1106	13.655	77.6686	53.1871	0.0851951	3.38978	0.854813	0.577546	11.9424	0	26.048
2000	1142.36	88.1219	58.832	0.834097	17.4141	0.837712	0.0496371	4.37428	0.304188	3.97858	8.03492	2.39175	2.17989	0.768892	23.7115	47.5577	5.25515	19.4438	3.37508	0.724235	2.9427	0.506171	2.94737	0.621552	1.77974	0.238576	1.59402	0.249827	65.3502	486.401	8.1994	2.10918	10.0789	0.745747	637.288	256.381	161.758	4.50642	17.4506	13.9634	79.8717	53.1454	0.0866611	3.78247	0.837988	0.563411	11.8294	0	25.5751
2000	1138.76	87.3521	59.0461	0.845576	17.3372	0.846582	0.0481524	4.41876	0.308009	3.83193	7.89666	2.40615	2.22773	0.787074	24.7595	50.517	5.7228	21.89	4.09327	0.909407	3.82224	0.678444	4.05547	0.871688	2.52534	0.339886	2.27004	0.354302	66.8729	494.995	8.38692	2.1554	10.3203	0.763864	649.952	255.687	166.567	4.71585	24.4513	14.2202	81.6416	53.1609	0.088176	4.10434	0.820831	0.553418	11.6314	0	25.2394
2000	1134.91	85.7655	59.4151	0.864341	17.2922	0.819541	0.0479109	4.25454	0.314869	3.69655	7.74842	2.4356	2.29765	0.813253	25.2571	51.1533	5.73145	21.5969	3.89724	0.85107	3.51651	0.614594	3.62308	0.771396	2.22071	0.298154	1.99119	0.311471	69.0703	508.187	8.6565	2.22254	10.638	0.787646	668.792	255.25	171.003	4.80672	21.6293	14.5874	84.2253	53.083	0.0898627	4.50348	0.805306	0.537754	11.6206	0	24.6989
Modeling results
Units	Solid:liquid in mixture	Temperature	SiO2	TiO2	Al2O3	Fe2O3	Cr2O3	FeO	MnO	MgO	CaO	Na2O	K2O	H2O	La	Ce	Pr	Nd	Sm	Eu	Gd	Tb	Dy	Ho	Er	Tm	Yb	Lu	Rb	Ba	Th	U	Nb	Ta	P	Sr	Zr	Hf	Y	Pb
Dun-LZ	95.5 : 4.5	1379.27	41.578	0.0328178	1.05028	0.341358	1.32119	9.92529	0.183995	44.8585	0.639808	0.0334271	0.0263609	0.00895455	0.311225	0.653167	0.0771785	0.30903	0.0690162	0.0167939	0.0765363	0.0140621	0.0919142	0.0201786	0.0613347	0.00869959	0.0604293	0.00959684	0.781115	5.99721	0.0986613	0.0255534	0.156146	0.0112746	12.1512	4.14344	3.06196	0.0734134	0.609482	0.193415
Hz-LZ	82.2 : 17.8	1335.19	50.3705	0.118014	3.46634	0.694582	0.895187	8.80607	0.1083	33.0462	2.11334	0.182841	0.147734	0.0508696	1.70749	3.55473	0.414598	1.6399	0.347121	0.0823476	0.368865	0.0674795	0.431218	0.0947943	0.286286	0.040589	0.282279	0.0452368	4.39047	33.3986	0.55371	0.143137	0.767673	0.0559126	61.1667	21.6872	14.1054	0.381257	2.62481	1.03556
Px-LZ	85.5 : 14.5	1292.89	53.169	0.120531	3.69275	0.806637	0.78284	8.75074	0.0642388	30.0004	2.20664	0.194223	0.15735	0.054604	1.8134	3.766	0.438121	1.72792	0.355855	0.0835261	0.37048	0.0677891	0.428268	0.0945212	0.284833	0.0407374	0.285697	0.0465003	4.69615	35.5452	0.590303	0.152427	0.795491	0.0582549	63.1147	22.4115	15.0364	0.392758	2.47621	1.07616
Px-CZ	85.0 : 15.0	1221.52	54.3576	0.151615	4.35353	0.892745	0.633447	9.69385	0.039777	26.4346	2.8524	0.279804	0.230153	0.0804945	2.63433	5.4474	0.630037	2.46839	0.490382	0.113051	0.492641	0.0896333	0.554973	0.122136	0.364134	0.0516953	0.360736	0.0588399	6.8909	51.9429	0.864183	0.222897	1.12177	0.0826314	84.4255	31.3388	20.9724	0.544124	3.12023	1.53058
B1	22.0 : 78.0	1221.52	54.8089	0.559872	12.7546	1.11966	0.226704	7.55331	0.20684	12.1585	7.60335	1.39297	1.19679	0.418571	13.5415	27.8565	3.19207	12.3791	2.42004	0.549697	2.36073	0.423401	2.58476	0.558418	1.63497	0.222178	1.49316	0.233093	35.7192	269.958	4.49351	1.15901	5.68339	0.418646	379.408	157.164	94.25	2.68791	15.8084	7.90479
[truncated: 33 more columns]

## Sheet: Two-stage ABC for No-B2
Title:	Komatiite magma
Liquid composition																																									Solid composition
Pressure	Temperature	Liquid mass	SiO2	TiO2	Al2O3	Fe2O3	Cr2O3	FeO	MnO	MgO	CaO	Na2O	K2O	H2O	La	Ce	Pr	Nd	Sm	Eu	Gd	Tb	Dy	Ho	Er	Tm	Yb	Lu	Rb	Ba	Th	U	Nb	Ta	P	Sr	Zr	Hf	Y	Pb	Solid mass	SiO2	TiO2	Al2O3	Fe2O3	Cr2O3	FeO	MnO	MgO
4500	1581.17	100.936	47.7672	0.369127	9.68777	1.37828	0.462994	9.53123	0.198936	22.3707	8.02624	0.160069	0.04256	0.00492396	0.941294	2.17066	0.310737	1.45756	0.574753	0.16679	0.855042	0.161838	1.17564	0.260804	0.830475	0.12087	0.845531	0.131827	0.985021	11.8035	0.137285	0.0356572	0.892707	0.0562584	136.159	32.6154	17.9925	0.594366	8.55653	1.05287	0.033973	-1.7086e-09	0.180563	14.8147	6.37982	53.4727	7.57145	7.24433e-13	17.5808
4500	1569.97	101.899	47.99	0.367674	9.7475	1.36308	0.440137	9.47412	0.197546	22.1666	7.98956	0.199153	0.0548749	0.00975491	1.23692	2.61286	0.360525	1.62201	0.599058	0.173458	0.869828	0.163646	1.18122	0.261602	0.830969	0.121727	0.850986	0.133623	1.43146	16.075	0.173869	0.0412086	0.993501	0.0624003	141.297	37.1446	18.9374	0.618291	8.60247	1.17344	0.071491	-7.9139e-10	0.184772	14.9863	6.49737	53.1462	7.61213	3.44259e-13	17.5732
4500	1558.98	102.862	48.208	0.366243	9.80605	1.34814	0.418593	9.41803	0.19618	21.9663	7.95347	0.237503	0.0669585	0.0144953	1.52699	3.04675	0.409376	1.78335	0.622899	0.179998	0.884327	0.165419	1.18667	0.262382	0.831444	0.122567	0.856329	0.135384	1.86953	20.2663	0.209766	0.0466556	1.0924	0.0684265	146.337	41.5885	19.8643	0.64176	8.64745	1.29175	0.107753	-5.19188e-10	0.189115	15.1635	6.61531	52.8133	7.652	2.28406e-13	17.5667
4500	1548.17	103.827	48.4215	0.364833	9.86344	1.33345	0.398276	9.36293	0.194837	21.7697	7.91795	0.275138	0.0788169	0.0191474	1.81165	3.47254	0.457314	1.94167	0.646291	0.186415	0.898546	0.167157	1.19201	0.263144	0.831901	0.12339	0.861562	0.137112	2.29944	24.3795	0.244994	0.0520008	1.18944	0.0743399	151.282	45.9494	20.7738	0.664787	8.6915	1.40784	0.142847	-3.86009e-10	0.193589	15.3462	6.73354	52.4742	7.69107	1.72292e-13	17.5614
4500	1537.55	104.793	48.6305	0.363445	9.91969	1.31901	0.379106	9.30881	0.193516	21.5766	7.88301	0.312077	0.090456	0.0237136	2.09104	3.89044	0.504364	2.09706	0.669245	0.192712	0.912495	0.168861	1.19724	0.26389	0.832341	0.124196	0.866691	0.138805	2.7214	28.4167	0.27957	0.0572471	1.28469	0.0801436	156.135	50.2295	21.6664	0.687382	8.73464	1.52178	0.176855	-3.03515e-10	0.198193	15.5343	6.85199	52.1289	7.72935	1.39161e-13	17.5573
4500	1527.12	105.76	48.8353	0.362077	9.97485	1.30482	0.361011	9.25564	0.192218	21.3871	7.84864	0.348337	0.101882	0.0281962	2.36531	4.30067	0.550549	2.24959	0.691773	0.198891	0.926179	0.170533	1.20237	0.264619	0.832765	0.124987	0.871718	0.140467	3.13562	32.3798	0.313511	0.0623969	1.37818	0.0858405	160.897	54.4309	22.5424	0.709557	8.77691	1.63362	0.209857	-2.55127e-10	0.202925	15.7279	6.97055	51.7775	7.76686	1.17277e-13	17.5543
4500	1516.86	106.728	49.0359	0.360729	10.0289	1.29085	0.34392	9.2034	0.190942	21.2009	7.81482	0.383938	0.113099	0.0325972	2.63459	4.70342	0.595891	2.39933	0.713887	0.204957	0.939608	0.172173	1.20739	0.265333	0.833174	0.125762	0.876645	0.142097	3.54231	36.2708	0.346835	0.0674527	1.46996	0.0914333	165.571	58.5556	23.4024	0.731325	8.81834	1.74342	0.241927	-2.1939e-10	0.207784	15.9269	7.08916	51.4201	7.80359	1.01731e-13	17.5524
4500	1506.78	107.697	49.2325	0.359401	10.0819	1.27712	0.32777	9.15207	0.189687	21.0181	7.78154	0.418894	0.124114	0.0369188	2.899	5.09889	0.640414	2.54635	0.735597	0.210913	0.952787	0.173781	1.21231	0.266032	0.83357	0.126522	0.881478	0.143697	3.94166	40.0916	0.379556	0.0724172	1.56009	0.0969248	170.16	62.6057	24.2467	0.752695	8.85896	1.85123	0.273136	-1.90163e-10	0.212768	16.1315	7.20771	51.0568	7.83956	9.01067e-14	17.5517
4500	1496.86	108.666	49.4252	0.358093	10.1339	1.26361	0.312501	9.10162	0.188453	20.8385	7.7488	0.453225	0.134931	0.0411631	3.15867	5.48727	0.684137	2.69074	0.756914	0.21676	0.965725	0.17536	1.21713	0.266717	0.833952	0.127268	0.886217	0.145267	4.33385	43.8438	0.411691	0.0772925	1.64859	0.102318	174.666	66.5831	25.0757	0.773679	8.89878	1.95711	0.303551	-1.7068e-10	0.217875	16.3415	7.32611	50.6876	7.87476	8.10783e-14	17.5521
4500	1489.61	108.904	49.6682	0.359226	10.255	1.25906	0.302998	9.06053	0.187366	20.458	7.7672	0.490222	0.146536	0.0456372	3.43669	5.90822	0.731972	2.8516	0.783079	0.223998	0.985003	0.178099	1.23007	0.269185	0.83993	0.12886	0.896856	0.147795	4.75083	47.8493	0.446238	0.0826336	1.74714	0.108335	180.297	70.9641	26.0624	0.799632	8.9977	2.07497	1.06631	28.5937	0.0675443	5.01705	2.29193	15.4237	7.82815	0.115858	40.5257
4500	1484.29	108.192	49.6657	0.363191	10.4315	1.25594	0.293399	9.09228	0.189818	20.1213	7.84536	0.531559	0.159477	0.0505309	3.74593	6.38246	0.786364	3.03778	0.81607	0.233174	1.01269	0.182345	1.25332	0.273885	0.852795	0.131485	0.914515	0.15145	5.21124	52.2918	0.484849	0.0887225	1.86135	0.115323	187.42	75.9758	27.2685	0.832542	9.17553	2.21148	2.7776	48.5206	0.0406421	3.42957	1.33297	6.40836	5.39998	0.0149112	34.4161
4500	1479.07	107.519	49.7048	0.367104	10.6102	1.25325	0.284702	9.11278	0.191856	19.7519	7.92218	0.573246	0.172528	0.05547	4.05783	6.86056	0.841181	3.2253	0.849207	0.24239	1.04041	0.186587	1.27648	0.278563	0.865581	0.134107	0.932167	0.155114	5.67576	56.7733	0.523788	0.0948588	1.97636	0.12236	194.575	81.0256	28.4808	0.865595	9.35242	2.34898	4.45127	52.2772	0.0339507	2.99233	1.09249	4.27563	5.06838	2.0734e-15	33.7569
4500	1473.85	106.917	49.7865	0.370851	10.7882	1.25071	0.276681	9.12032	0.193402	19.3571	7.99518	0.615052	0.18562	0.0604308	4.37072	7.33976	0.896088	3.4129	0.882182	0.251557	1.06778	0.190761	1.29912	0.283126	0.877999	0.136683	0.949508	0.158737	6.142	61.27	0.562839	0.101005	2.09141	0.129398	201.696	86.0818	29.6891	0.898476	9.52515	2.48655	6.05317	53.2893	0.0306947	2.75138	0.977019	3.33055	5.10161	1.01647e-15	33.9906
4500	1468.61	106.338	49.8721	0.374545	10.9652	1.2476	0.268781	9.12406	0.194923	18.9645	8.06686	0.657179	0.198815	0.0654334	4.68611	7.82263	0.951401	3.6018	0.915321	0.260768	1.09522	0.194939	1.32172	0.287677	0.890357	0.139255	0.966817	0.162362	6.61206	65.8033	0.6022	0.107197	2.20727	0.136485	208.847	91.1742	30.9034	0.931517	9.69769	2.62509	7.63173	53.8472	0.0290714	2.62745	0.916395	2.78573	5.16286	1.20933e-15	34.0803
4500	1463.35	105.783	49.9617	0.378185	11.1412	1.24391	0.261005	9.12394	0.196418	18.5743	8.13716	0.699605	0.21211	0.0704755	5.00385	8.30895	1.00709	3.79192	0.948609	0.270019	1.12271	0.199117	1.34427	0.292211	0.902649	0.141823	0.984089	0.165986	7.08573	70.3708	0.641853	0.113432	2.32387	0.143617	216.024	96.3006	32.1232	0.964702	9.86997	2.76454	9.18737	54.1895	0.0282247	2.55884	0.881797	2.43064	5.23819	1.33941e-15	34.1011
4500	1458.09	105.249	50.0552	0.381768	11.316	1.23967	0.253357	9.11991	0.197886	18.1868	8.20603	0.742312	0.225496	0.0755546	5.32379	8.79848	1.06314	3.98315	0.982031	0.279305	1.15023	0.203295	1.36676	0.296729	0.914872	0.144386	1.00131	0.169608	7.56277	74.9706	0.681779	0.119707	2.44116	0.150792	223.224	101.458	33.3479	0.998017	10.0419	2.90484	10.7205	54.4127	0.027809	2.52066	0.861599	2.18038	5.32195	8.60898e-16	34.0832
4500	1452.81	104.738	50.1526	0.385293	11.4897	1.23485	0.245839	9.11195	0.199328	17.802	8.27342	0.785279	0.238968	0.0806685	5.64577	9.29099	1.11951	4.17542	1.01557	0.288621	1.17777	0.20747	1.38917	0.301227	0.927018	0.146942	1.01849	0.173226	8.04296	79.6004	0.721959	0.126019	2.5591	0.158005	230.444	106.645	34.5769	1.03145	10.2134	3.04593	12.2315	54.563	0.0276581	2.50092	0.850201	1.99411	5.41141	7.54546e-16	34.0411
4500	1447.53	104.249	50.2538	0.388759	11.6622	1.22949	0.238455	9.10001	0.200741	17.4203	8.3393	0.828486	0.25252	0.0858146	5.96966	9.78626	1.17619	4.36863	1.04921	0.297965	1.20533	0.21164	1.4115	0.305704	0.939084	0.14949	1.0356	0.176839	8.52608	84.258	0.762375	0.132366	2.67762	0.165254	237.681	111.859	35.8097	1.06497	10.3844	3.18773	13.7209	54.6654	0.0276816	2.49315	0.844573	1.84977	5.50508	2.24214e-16	33.9827
4500	1442.24	103.781	50.3588	0.392165	11.8335	1.22357	0.231205	9.08408	0.202127	17.0419	8.40362	0.871912	0.266146	0.0909907	6.29529	10.2841	1.23314	4.5627	1.08294	0.30733	1.23288	0.215804	1.43374	0.310158	0.951064	0.15203	1.05264	0.180445	9.0119	88.9413	0.803007	0.138745	2.79668	0.172535	244.931	117.097	37.0456	1.09858	10.5549	3.33017	15.189	54.7347	0.0278265	2.49353	0.842929	1.73441	5.60205	2.02543e-16	33.9128
4500	1436.95	103.334	50.4675	0.395509	12.0034	1.2171	0.224094	9.06412	0.203484	16.6668	8.46634	0.915538	0.279838	0.0961942	6.62251	10.7841	1.29034	4.75754	1.11675	0.316714	1.26042	0.21996	1.45589	0.314588	0.962955	0.15456	1.06961	0.184042	9.50021	93.6482	0.843837	0.145152	2.9162	0.179845	252.191	122.357	38.2842	1.13226	10.7247	3.47321	16.6362	54.7802	0.0280592	2.49967	0.844144	1.63989	5.70175	1.84923e-16	33.8341
4500	1431.65	102.907	50.5798	0.39879	12.172	1.21011	0.217123	9.04013	0.204812	16.2954	8.52742	0.959342	0.293591	0.101423	6.95119	11.2863	1.34776	4.95305	1.15061	0.326112	1.28793	0.224107	1.47792	0.318991	0.974752	0.157079	1.08651	0.18763	9.99076	98.3764	0.884846	0.151584	3.03615	0.18718	259.458	127.636	39.525	1.166	10.8939	3.61676	18.063	54.8078	0.0283575	2.50999	0.847473	1.56087	5.80378	1.70316e-16	33.7487
4500	1426.36	102.5	50.6957	0.402008	12.3392	1.20258	0.210294	9.01211	0.206111	15.9278	8.58682	1.00331	0.307398	0.106674	7.28115	11.7903	1.40538	5.14915	1.18451	0.33552	1.31541	0.228241	1.49984	0.323366	0.98645	0.159586	1.10331	0.191207	10.4833	103.124	0.926015	0.158039	3.15647	0.194538	266.729	132.933	40.7672	1.19977	11.0622	3.76077	19.4697	54.8219	0.028706	2.52341	0.852403	1.49369	5.90785	1.58011e-16	33.6579
4500	1421.07	102.113	50.8151	0.405161	12.5049	1.19455	0.203608	8.98005	0.207381	15.5641	8.64451	1.04741	0.321253	0.111946	7.61226	12.2959	1.46316	5.34575	1.21844	0.344934	1.34284	0.232363	1.52163	0.327711	0.998046	0.162081	1.12002	0.194772	10.9777	107.888	0.967326	0.164514	3.2771	0.201914	274.001	138.244	42.0105	1.23357	11.2297	3.90517	20.8567	54.8253	0.0290936	2.53916	0.858563	1.43576	6.01372	1.47503e-16	33.5626
4500	1415.79	101.746	50.9379	0.408249	12.6692	1.18602	0.197068	8.94397	0.20862	15.2045	8.70044	1.09163	0.33515	0.117235	7.94437	12.8028	1.5211	5.54276	1.25239	0.35435	1.37021	0.23647	1.54329	0.332025	1.00954	0.164562	1.13663	0.198322	11.4737	112.667	1.00876	0.171006	3.39799	0.209306	281.271	143.567	43.2543	1.26738	11.3964	4.04989	22.2244	54.8203	0.0295122	2.55667	0.865683	1.38518	6.12123	1.38425e-16	33.4636
4500	1410.51	101.397	51.064	0.411271	12.832	1.177	0.190674	8.90388	0.209829	14.8492	8.75459	1.13595	0.349082	0.12254	8.27731	13.311	1.57915	5.7401	1.28633	0.363764	1.39751	0.240561	1.56481	0.336307	1.02091	0.167028	1.15314	0.201858	11.971	117.459	1.0503	0.177511	3.51908	0.21671	288.535	148.901	44.4981	1.30118	11.562	4.19488	23.5731	54.8084	0.0299555	2.57553	0.873555	1.34056	6.23023	2.61011e-16	33.3613
4500	1405.24	101.067	51.1933	0.414227	12.9932	1.16751	0.184428	8.85981	0.211007	14.4984	8.80692	1.18034	0.363044	0.127857	8.61096	13.82	1.63729	5.93768	1.32026	0.373171	1.42474	0.244633	1.58618	0.340554	1.03218	0.169479	1.16953	0.205377	12.4694	122.262	1.09192	0.184027	3.64033	0.224123	295.79	154.242	45.7413	1.33496	11.7266	4.34006	24.9033	54.7909	0.0304186	2.5954	0.882019	1.30083	6.34057	1.23535e-16	33.2563
4500	1404.24	100.785	51.1846	0.415267	13.0205	1.16783	0.183137	8.86241	0.211597	14.4508	8.82802	1.18359	0.364058	0.128215	8.63495	13.8585	1.64184	5.95412	1.32391	0.374197	1.42864	0.245301	1.59049	0.341475	1.03496	0.16993	1.17261	0.205909	12.5042	122.603	1.09497	0.184542	3.65044	0.224746	296.587	154.669	45.8644	1.33865	11.7592	4.35216	25.1848	54.7855	0.0305471	2.6025	0.883941	1.29352	6.35833	6.84062e-15	33.2369
4500	1403.24	100.505	51.176	0.416307	13.0477	1.16813	0.181852	8.86489	0.212187	14.4034	8.84911	1.18685	0.365074	0.128572	8.65896	13.897	1.64639	5.97059	1.32755	0.375224	1.43254	0.245969	1.5948	0.342397	1.03774	0.170381	1.17568	0.206441	12.5391	122.945	1.09802	0.185056	3.66056	0.225369	297.384	155.097	45.9876	1.34233	11.7918	4.36428	25.4651	54.7799	0.0306765	2.60965	0.885887	1.28637	6.37613	4.83237e-15	33.2174
4500	1402.24	100.226	51.1674	0.417348	13.0749	1.16841	0.180572	8.86724	0.212778	14.356	8.87018	1.1901	0.36609	0.12893	8.68301	13.9355	1.65094	5.98707	1.3312	0.376252	1.43645	0.246638	1.59912	0.34332	1.04052	0.170832	1.17876	0.206974	12.574	123.287	1.10108	0.185572	3.67069	0.225992	298.181	155.525	46.111	1.34603	11.8244	4.37642	25.7442	54.7741	0.0308067	2.61685	0.887856	1.27937	6.39396	4.77998e-15	33.1978
4500	1401.24	99.9479	51.159	0.418388	13.1021	1.16867	0.179298	8.86946	0.213369	14.3088	8.89123	1.19337	0.367108	0.129289	8.70709	13.9741	1.6555	6.00357	1.33486	0.377281	1.44037	0.247307	1.60345	0.344244	1.04331	0.171284	1.18184	0.207508	12.6089	123.63	1.10414	0.186087	3.68083	0.226617	298.98	155.954	46.2345	1.34972	11.8571	4.38857	26.0221	54.7681	0.0309378	2.6241	0.889849	1.27253	6.41183	8.51208e-15	33.1781
4500	1400.24	99.6712	51.1506	0.419429	13.1293	1.16891	0.17803	8.87156	0.213962	14.2616	8.91226	1.19663	0.368127	0.129648	8.73119	14.0128	1.66007	6.02009	1.33852	0.378311	1.44429	0.247978	1.60778	0.345168	1.0461	0.171736	1.18493	0.208041	12.6439	123.973	1.10721	0.186604	3.69099	0.227242	299.78	156.383	46.3581	1.35342	11.8898	4.40073	26.2988	54.7619	0.0310697	2.6314	0.891863	1.26584	6.42973	1.00602e-14	33.1583
4500	1399.24	99.3957	51.1423	0.42047	13.1564	1.16913	0.176767	8.87353	0.214555	14.2145	8.93328	1.1999	0.369148	0.130007	8.75533	14.0514	1.66464	6.03664	1.34218	0.379343	1.44821	0.248649	1.61211	0.346094	1.04889	0.172188	1.18801	0.208576	12.6789	124.317	1.11028	0.187121	3.70115	0.227868	300.58	156.813	46.4819	1.35713	11.9226	4.41291	26.5743	54.7555	0.0312024	2.63874	0.893897	1.25928	6.44766	4.63066e-15	33.1384
4500	1398.24	99.1213	51.134	0.421511	13.1835	1.16934	0.17551	8.87538	0.215149	14.1676	8.95428	1.20317	0.37017	0.130367	8.7795	14.0902	1.66922	6.0532	1.34585	0.380375	1.45214	0.249321	1.61645	0.347021	1.05168	0.172641	1.1911	0.209111	12.714	124.661	1.11335	0.187639	3.71134	0.228495	301.381	157.243	46.6058	1.36084	11.9554	4.4251	26.8487	54.749	0.0313358	2.64613	0.895952	1.25286	6.46563	9.16669e-16	33.1184
4500	1397.24	98.8481	51.1259	0.422553	13.2106	1.16953	0.174259	8.8771	0.215744	14.1207	8.97526	1.20644	0.371193	0.130727	8.8037	14.129	1.67381	6.06979	1.34952	0.38141	1.45607	0.249993	1.6208	0.347949	1.05448	0.173095	1.1942	0.209646	12.7491	125.006	1.11643	0.188158	3.72153	0.229122	302.183	157.674	46.7299	1.36455	11.9882	4.43732	27.1219	54.7423	0.03147	2.65356	0.898027	1.24657	6.48364	1.17966e-14	33.0983
4500	1396.24	98.576	51.1178	0.423595	13.2377	1.16969	0.173013	8.87869	0.216339	14.0739	8.99623	1.20972	0.372217	0.131088	8.82793	14.1678	1.6784	6.08639	1.3532	0.382445	1.46001	0.250667	1.62515	0.348879	1.05728	0.173549	1.19729	0.210182	12.7842	125.35	1.11951	0.188677	3.73174	0.229751	302.986	158.105	46.854	1.36827	12.0211	4.44954	27.394	54.7354	0.0316049	2.66103	0.90012	1.2404	6.50168	1.16795e-14	33.0781
4500	1395.24	98.3051	51.1098	0.424637	13.2647	1.16984	0.171773	8.88016	0.216935	14.0273	9.01718	1.21301	0.373243	0.131449	8.85219	14.2067	1.683	6.10302	1.35688	0.383482	1.46395	0.251341	1.6295	0.349809	1.06009	0.174003	1.20039	0.210718	12.8194	125.696	1.12259	0.189197	3.74196	0.23038	303.79	158.537	46.9784	1.372	12.054	4.46179	27.6649	54.7284	0.0317404	2.66855	0.902231	1.23435	6.51975	4.44811e-15	33.0578
4500	1394.24	98.0352	51.1019	0.42568	13.2917	1.16997	0.170538	8.8815	0.217532	13.9807	9.03811	1.21629	0.374271	0.131811	8.87649	14.2456	1.6876	6.11967	1.36057	0.38452	1.4679	0.252016	1.63387	0.35074	1.0629	0.174458	1.20349	0.211255	12.8547	126.042	1.12568	0.189718	3.75219	0.23101	304.595	158.97	47.1028	1.37573	12.087	4.47405	27.9348	54.7213	0.0318767	2.6761	0.904359	1.22842	6.53785	9.69132e-15	33.0375
4500	1393.24	97.7665	51.094	0.426723	13.3187	1.17008	0.169309	8.88271	0.21813	13.9342	9.05902	1.21958	0.375299	0.132174	8.90082	14.2846	1.69221	6.13634	1.36426	0.385559	1.47185	0.252692	1.63823	0.351673	1.06571	0.174914	1.2066	0.211792	12.89	126.388	1.12878	0.190239	3.76244	0.231641	305.401	159.403	47.2275	1.37946	12.12	4.48633	28.2035	54.7139	0.0320135	2.68369	0.906504	1.2226	6.55598	1.30895e-14	33.017
4500	1392.24	97.4988	51.0863	0.427766	13.3457	1.17018	0.168085	8.88379	0.218729	13.8878	9.07992	1.22288	0.37633	0.132536	8.92518	14.3237	1.69682	6.15304	1.36795	0.3866	1.47581	0.253369	1.6426	0.352606	1.06852	0.17537	1.20971	0.21233	12.9254	126.735	1.13188	0.190762	3.77271	0.232273	306.208	159.836	47.3523	1.3832	12.1531	4.49862	28.4712	54.7065	0.032151	2.69132	0.908665	1.21689	6.57415	9.50874e-15	32.9965
4500	1391.24	97.2323	51.0786	0.42881	13.3726	1.17025	0.166867	8.88475	0.219329	13.8415	9.1008	1.22618	0.377361	0.1329	8.94958	14.3628	1.70145	6.16976	1.37166	0.387642	1.47977	0.254047	1.64698	0.353541	1.07134	0.175827	1.21282	0.212869	12.9608	127.083	1.13498	0.191285	3.78298	0.232906	307.016	160.271	47.4772	1.38694	12.1862	4.51093	28.7377	54.6989	0.0322892	2.69899	0.910841	1.21128	6.59234	7.70771e-15	32.9758
4500	1390.24	96.9668	51.071	0.429854	13.3996	1.1703	0.165654	8.88557	0.219929	13.7953	9.12167	1.22948	0.378395	0.133264	8.97402	14.402	1.70608	6.1865	1.37536	0.388686	1.48374	0.254726	1.65136	0.354477	1.07416	0.176284	1.21594	0.213408	12.9962	127.431	1.13809	0.191808	3.79328	0.23354	307.825	160.706	47.6023	1.39069	12.2193	4.52327	29.0032	54.6912	0.0324279	2.70669	0.913033	1.20578	6.61057	1.10314e-14	32.9551
4500	1389.24	96.7023	51.0635	0.430899	13.4265	1.17034	0.164447	8.88627	0.220531	13.7492	9.14251	1.23279	0.379429	0.133628	8.99849	14.4412	1.71071	6.20327	1.37908	0.389731	1.48772	0.255406	1.65575	0.355414	1.07699	0.176741	1.21906	0.213947	13.0318	127.779	1.1412	0.192333	3.80358	0.234174	308.635	161.141	47.7275	1.39445	12.2525	4.53561	29.2677	54.6833	0.0325671	2.71443	0.915239	1.20037	6.62883	7.56815e-15	32.9343
4500	1388.24	96.4389	51.056	0.431944	13.4533	1.17036	0.163246	8.88683	0.221133	13.7032	9.16334	1.2361	0.380466	0.133993	9.023	14.4805	1.71535	6.22006	1.38279	0.390778	1.49169	0.256086	1.66015	0.356353	1.07982	0.1772	1.22218	0.214488	13.0673	128.128	1.14432	0.192858	3.81391	0.23481	309.446	161.578	47.853	1.39821	12.2858	4.54798	29.5311	54.6753	0.032707	2.7222	0.917459	1.19505	6.64712	1.08343e-14	32.9135
4500	1387.24	96.1765	51.0487	0.43299	13.4802	1.17036	0.162049	8.88727	0.221736	13.6573	9.18416	1.23942	0.381504	0.134359	9.04755	14.5198	1.72	6.23688	1.38652	0.391826	1.49568	0.256768	1.66455	0.357293	1.08265	0.177658	1.22531	0.215029	13.1029	128.477	1.14744	0.193385	3.82425	0.235446	310.258	162.014	47.9785	1.40197	12.3191	4.56037	29.7935	54.6672	0.0328474	2.73	0.919692	1.18983	6.66544	9.08671e-15	32.8925
4500	1386.24	95.9151	51.0414	0.434036	13.507	1.17033	0.160858	8.88757	0.222341	13.6115	9.20495	1.24274	0.382543	0.134725	9.07213	14.5592	1.72466	6.25372	1.39025	0.392875	1.49967	0.25745	1.66896	0.358234	1.08549	0.178118	1.22844	0.21557	13.1386	128.828	1.15057	0.193911	3.8346	0.236084	311.071	162.452	48.1043	1.40575	12.3524	4.57278	30.0549	54.659	0.0329883	2.73784	0.921939	1.18469	6.68379	7.36993e-15	32.8715
4500	1385.24	95.6548	51.0342	0.435083	13.5339	1.17029	0.159673	8.88775	0.222946	13.5657	9.22573	1.24607	0.383585	0.135091	9.09675	14.5987	1.72933	6.27059	1.39398	0.393927	1.50367	0.258134	1.67337	0.359176	1.08833	0.178578	1.23158	0.216112	13.1744	129.178	1.1537	0.194439	3.84497	0.236722	311.886	162.89	48.2302	1.40952	12.3858	4.5852	30.3152	54.6506	0.0331297	2.74571	0.924198	1.17964	6.70217	5.68293e-15	32.8504
4500	1384.24	95.3954	51.0271	0.43613	13.5607	1.17024	0.158493	8.88779	0.223552	13.5201	9.24649	1.2494	0.384628	0.135459	9.12141	14.6382	1.734	6.28748	1.39772	0.394979	1.50767	0.258818	1.67779	0.36012	1.09117	0.179039	1.23471	0.216655	13.2101	129.529	1.15683	0.194968	3.85536	0.237362	312.701	163.329	48.3563	1.41331	12.4193	4.59765	30.5746	54.6422	0.0332716	2.75361	0.926469	1.17467	6.72058	2.41488e-15	32.8292
4500	1383.24	95.137	51.02	0.437178	13.5874	1.17016	0.157318	8.8877	0.224159	13.4745	9.26724	1.25274	0.385672	0.135827	9.14611	14.6778	1.73868	6.3044	1.40147	0.396034	1.51168	0.259504	1.68222	0.361065	1.09402	0.1795	1.23786	0.217199	13.246	129.881	1.15998	0.195497	3.86576	0.238002	313.518	163.769	48.4826	1.41709	12.4528	4.61011	30.833	54.6336	0.033414	2.76154	0.928752	1.16977	6.73902	5.5875e-15	32.8079
4500	1382.24	94.8796	51.0131	0.438227	13.6142	1.17006	0.156149	8.88748	0.224767	13.4291	9.28796	1.25608	0.386719	0.136195	9.17086	14.7175	1.74336	6.32135	1.40522	0.39709	1.5157	0.26019	1.68665	0.362012	1.09687	0.179962	1.24101	0.217743	13.2819	130.233	1.16312	0.196028	3.87618	0.238644	314.336	164.209	48.6091	1.42089	12.4864	4.6226	31.0904	54.6249	0.0335568	2.7695	0.931046	1.16496	6.75748	5.54124e-15	32.7865
4500	1381.24	94.6231	51.0062	0.439276	13.6409	1.16995	0.154985	8.88712	0.225377	13.3837	9.30867	1.25942	0.387767	0.136564	9.19564	14.7572	1.74806	6.33833	1.40898	0.398148	1.51972	0.260878	1.69109	0.36296	1.09973	0.180424	1.24416	0.218287	13.3179	130.586	1.16628	0.196559	3.88662	0.239286	315.155	164.65	48.7358	1.42469	12.52	4.63511	31.3469	54.6161	0.0337001	2.77749	0.933351	1.16022	6.77598	5.49591e-15	32.7651
4500	1380.24	94.3676	50.9994	0.440326	13.6677	1.16981	0.153826	8.88664	0.225987	13.3385	9.32936	1.26278	0.388817	0.136934	9.22046	14.797	1.75276	6.35533	1.41274	0.399207	1.52375	0.261567	1.69554	0.363909	1.10259	0.180888	1.24731	0.218833	13.3539	130.94	1.16943	0.197091	3.89707	0.23993	315.975	165.092	48.8626	1.4285	12.5537	4.64764	31.6024	54.6072	0.0338439	2.78551	0.935667	1.15555	6.7945	8.5666e-15	32.7436
4500	1379.24	94.1131	50.9927	0.441377	13.6944	1.16966	0.152673	8.88602	0.226598	13.2933	9.35003	1.26613	0.389868	0.137304	9.24533	14.8368	1.75747	6.37237	1.41651	0.400268	1.52778	0.262257	1.69999	0.36486	1.10546	0.181352	1.25047	0.219379	13.39	131.294	1.1726	0.197624	3.90755	0.240575	316.797	165.534	48.9897	1.43231	12.5874	4.66019	31.8569	54.5982	0.0339881	2.79356	0.937993	1.15096	6.81305	9.27071e-15	32.722
4500	1378.24	93.8594	50.986	0.442428	13.7211	1.16948	0.151525	8.88526	0.22721	13.2482	9.37069	1.26949	0.390922	0.137675	9.27024	14.8767	1.76219	6.38943	1.42029	0.401331	1.53182	0.262948	1.70445	0.365813	1.10833	0.181816	1.25364	0.219926	13.4262	131.649	1.17576	0.198158	3.91804	0.241221	317.619	165.977	49.1169	1.43613	12.6212	4.67276	32.1106	54.5891	0.0341327	2.80164	0.940329	1.14643	6.83163	5.3652e-15	32.7003
4500	1377.24	93.6067	50.9795	0.44348	13.7478	1.16929	0.150382	8.88437	0.227824	13.2032	9.39133	1.27286	0.391977	0.138047	9.29519	14.9167	1.76691	6.40652	1.42407	0.402396	1.53587	0.26364	1.70892	0.366766	1.1112	0.182281	1.25681	0.220474	13.4624	132.004	1.17894	0.198693	3.92854	0.241868	318.443	166.421	49.2443	1.43996	12.6551	4.68535	32.3633	54.58	0.0342777	2.80974	0.942674	1.14196	6.85024	6.84424e-15	32.6786
4500	1376.24	93.3549	50.973	0.444533	13.7744	1.16908	0.149245	8.88335	0.228438	13.1583	9.41195	1.27623	0.393035	0.13842	9.32019	14.9568	1.77165	6.42364	1.42786	0.403463	1.53992	0.264333	1.7134	0.367722	1.11408	0.182747	1.25998	0.221022	13.4987	132.36	1.18212	0.199229	3.93907	0.242516	319.269	166.866	49.372	1.44379	12.689	4.69797	32.6151	54.5707	0.0344231	2.81787	0.945029	1.13756	6.86887	6.7914e-15	32.6568
4500	1375.24	93.104	50.9666	0.445587	13.8011	1.16885	0.148112	8.88219	0.229054	13.1134	9.43255	1.27961	0.394094	0.138793	9.34524	14.9969	1.77639	6.44079	1.43166	0.404531	1.54399	0.265027	1.71788	0.368679	1.11697	0.183214	1.26316	0.221572	13.535	132.717	1.1853	0.199766	3.94962	0.243165	320.095	167.312	49.4998	1.44763	12.7229	4.71061	32.866	54.5613	0.0345689	2.82603	0.947392	1.13322	6.88753	8.23723e-15	32.6349
4500	1374.24	92.854	50.9603	0.446642	13.8277	1.1686	0.146986	8.8809	0.229671	13.0687	9.45313	1.283	0.395155	0.139166	9.37032	15.0371	1.78114	6.45797	1.43546	0.405601	1.54805	0.265723	1.72237	0.369637	1.11985	0.183681	1.26634	0.222122	13.5714	133.074	1.1885	0.200304	3.96018	0.243816	320.924	167.758	49.6278	1.45148	12.757	4.72327	33.116	54.5518	0.034715	2.83421	0.949764	1.12895	6.90622	6.68867e-15	32.6129
4500	1373.24	92.6048	50.9541	0.447697	13.8543	1.16833	0.145864	8.87947	0.230289	13.0241	9.47369	1.28638	0.396218	0.139541	9.39546	15.0774	1.7859	6.47518	1.43927	0.406674	1.55213	0.26642	1.72687	0.370598	1.12275	0.18415	1.26953	0.222673	13.6079	133.432	1.19169	0.200843	3.97077	0.244467	321.753	168.205	49.7561	1.45533	12.7911	4.73596	33.3652	54.5423	0.0348615	2.84242	0.952145	1.12473	6.92493	6.63872e-15	32.5909
4500	1372.24	92.3565	50.948	0.448754	13.8809	1.16804	0.144747	8.8779	0.230908	12.9795	9.49424	1.28978	0.397283	0.139916	9.42064	15.1178	1.79067	6.49243	1.44309	0.407748	1.55621	0.267118	1.73137	0.371559	1.12565	0.184619	1.27272	0.223224	13.6445	133.791	1.1949	0.201383	3.98137	0.24512	322.584	168.653	49.8846	1.45919	12.8252	4.74867	33.6135	54.5326	0.0350084	2.85066	0.954534	1.12056	6.94367	9.51843e-15	32.5688
4500	1371.24	92.1091	50.9419	0.449811	13.9075	1.16774	0.143636	8.8762	0.231528	12.935	9.51477	1.29318	0.39835	0.140292	9.44587	15.1582	1.79545	6.5097	1.44691	0.408824	1.5603	0.267817	1.73589	0.372523	1.12855	0.185088	1.27592	0.223777	13.6811	134.15	1.19811	0.201924	3.99199	0.245774	323.416	169.102	50.0133	1.46306	12.8595	4.7614	33.8609	54.5229	0.0351555	2.85892	0.95693	1.11646	6.96243	5.08786e-15	32.5466
4500	1370.24	91.8625	50.936	0.450869	13.9341	1.16741	0.14253	8.87436	0.232149	12.8907	9.53528	1.29659	0.39942	0.140668	9.47115	15.1987	1.80023	6.52701	1.45074	0.409902	1.5644	0.268517	1.74041	0.373488	1.13146	0.185559	1.27913	0.22433	13.7178	134.51	1.20132	0.202466	4.00264	0.246429	324.25	169.552	50.1422	1.46693	12.8937	4.77416	34.1075	54.5131	0.035303	2.8672	0.959334	1.1124	6.98123	7.21582e-16	32.5244
4500	1369.24	91.6168	50.9301	0.451929	13.9607	1.16706	0.141429	8.87238	0.232772	12.8464	9.55577	1.3	0.400491	0.141046	9.49648	15.2393	1.80503	6.54436	1.45458	0.410982	1.56851	0.269219	1.74494	0.374455	1.13437	0.18603	1.28233	0.224884	13.7545	134.871	1.20455	0.203009	4.0133	0.247086	325.085	170.002	50.2714	1.47082	12.9281	4.78694	34.3532	54.5032	0.0354509	2.87551	0.961745	1.1084	7.00004	6.44778e-15	32.5021
4500	1368.24	91.3718	50.9243	0.452989	13.9872	1.1667	0.140333	8.87027	0.233396	12.8022	9.57624	1.30342	0.401565	0.141424	9.52186	15.28	1.80984	6.56173	1.45842	0.412064	1.57262	0.269922	1.74948	0.375424	1.13729	0.186502	1.28555	0.225439	13.7914	135.232	1.20777	0.203553	4.02399	0.247744	325.922	170.454	50.4007	1.47471	12.9625	4.79975	34.5982	54.4932	0.035599	2.88384	0.964163	1.10445	7.01889	4.97944e-15	32.4797
4500	1367.24	91.1277	50.9186	0.45405	14.0138	1.16631	0.139243	8.86801	0.234021	12.758	9.59669	1.30685	0.40264	0.141803	9.54729	15.3207	1.81465	6.57914	1.46228	0.413148	1.57674	0.270627	1.75403	0.376394	1.14021	0.186975	1.28877	0.225995	13.8283	135.595	1.21101	0.204098	4.0347	0.248403	326.76	170.906	50.5304	1.4786	12.997	4.81259	34.8423	54.4831	0.0357474	2.8922	0.966588	1.10055	7.03775	5.03285e-15	32.4572
4500	1366.24	90.8844	50.9129	0.455113	14.0403	1.16591	0.138157	8.86562	0.234648	12.714	9.61712	1.31028	0.403718	0.142182	9.57277	15.3616	1.81948	6.59659	1.46614	0.414234	1.58087	0.271333	1.75858	0.377366	1.14314	0.187449	1.29199	0.226552	13.8653	135.957	1.21425	0.204645	4.04542	0.249064	327.599	171.359	50.6602	1.48251	13.0316	4.82545	35.0856	54.473	0.0358961	2.90058	0.969019	1.09669	7.05665	9.11907e-15	32.4347
4500	1365.24	90.6419	50.9074	0.456176	14.0668	1.16549	0.137077	8.86309	0.235276	12.6701	9.63753	1.31372	0.404798	0.142563	9.5983	15.4025	1.82431	6.61407	1.47001	0.415323	1.58501	0.27204	1.76315	0.37834	1.14608	0.187923	1.29522	0.22711	13.9024	136.321	1.2175	0.205192	4.05617	0.249725	328.441	171.813	50.7903	1.48642	13.0662	4.83833	35.3281	54.4628	0.0360451	2.90899	0.971457	1.09288	7.07556	6.26986e-15	32.4121
4500	1364.24	90.4002	50.9019	0.457241	14.0934	1.16504	0.136002	8.86041	0.235905	12.6262	9.65792	1.31716	0.405881	0.142944	9.62389	15.4435	1.82915	6.63159	1.47388	0.416413	1.58915	0.272748	1.76772	0.379316	1.14902	0.188399	1.29846	0.227668	13.9395	136.686	1.22076	0.205741	4.06695	0.250389	329.283	172.268	50.9206	1.49034	13.1009	4.85125	35.5698	54.4525	0.0361944	2.91742	0.973901	1.08912	7.0945	2.07575e-15	32.3894
4500	1363.24	90.1593	50.8966	0.458307	14.1199	1.16458	0.134932	8.8576	0.236535	12.5824	9.6783	1.32061	0.406965	0.143326	9.64953	15.4846	1.83401	6.64914	1.47777	0.417506	1.59331	0.273458	1.7723	0.380294	1.15196	0.188875	1.3017	0.228228	13.9767	137.051	1.22402	0.206291	4.07774	0.251053	330.128	172.724	51.0512	1.49427	13.1357	4.86419	35.8107	54.4421	0.0363439	2.92587	0.97635	1.0854	7.11347	3.43631e-15	32.3666
4500	1362.24	89.9191	50.8913	0.459374	14.1464	1.1641	0.133867	8.85464	0.237167	12.5387	9.69865	1.32407	0.408052	0.143709	9.67522	15.5258	1.83887	6.66673	1.48166	0.418601	1.59747	0.274169	1.77689	0.381274	1.15491	0.189352	1.30495	0.228789	14.014	137.417	1.22729	0.206842	4.08856	0.251719	330.974	173.181	51.1821	1.49821	13.1705	4.87716	36.0509	54.4317	0.0364937	2.93434	0.978806	1.08173	7.13246	7.50951e-15	32.3438
4500	1361.24	89.6797	50.8861	0.460442	14.1729	1.1636	0.132807	8.85155	0.2378	12.4951	9.71898	1.32754	0.409142	0.144092	9.70097	15.567	1.84375	6.68435	1.48556	0.419699	1.60164	0.274882	1.78149	0.382256	1.15787	0.18983	1.3082	0.22935	14.0514	137.784	1.23056	0.207394	4.0994	0.252387	331.822	173.639	51.3132	1.50215	13.2054	4.89016	36.2903	54.4212	0.0366437	2.94284	0.981266	1.07809	7.15147	4.74725e-15	32.3209
4500	1360.24	89.441	50.881	0.461512	14.1994	1.16308	0.131752	8.84831	0.238435	12.4516	9.73929	1.33101	0.410234	0.144477	9.72678	15.6084	1.84864	6.70202	1.48947	0.420798	1.60582	0.275597	1.7861	0.383239	1.16083	0.190309	1.31146	0.229913	14.0889	138.151	1.23385	0.207947	4.11026	0.253056	332.671	174.098	51.4445	1.50611	13.2404	4.90318	36.529	54.4106	0.0367939	2.95136	0.983732	1.0745	7.17051	4.71624e-15	32.2979
4500	1359.24	89.2031	50.8759	0.462582	14.2258	1.16254	0.130702	8.84493	0.239071	12.4081	9.75959	1.33449	0.411328	0.144862	9.75264	15.6498	1.85353	6.71972	1.49338	0.4219	1.61	0.276312	1.79072	0.384225	1.1638	0.190789	1.31473	0.230477	14.1264	138.52	1.23714	0.208502	4.12115	0.253726	333.522	174.558	51.5762	1.51007	13.2755	4.91624	36.7669	54.4	0.0369444	2.9599	0.986203	1.07095	7.18957	8.70204e-15	32.2749
4500	1358.24	88.9658	50.871	0.463655	14.2523	1.16198	0.129658	8.84141	0.239708	12.3648	9.77986	1.33797	0.412425	0.145248	9.77856	15.6914	1.85844	6.73746	1.49731	0.423005	1.6142	0.27703	1.79535	0.385213	1.16678	0.19127	1.318	0.231041	14.1641	138.889	1.24044	0.209058	4.13206	0.254398	334.375	175.019	51.7081	1.51404	13.3107	4.92932	37.0042	54.3892	0.037095	2.96847	0.988679	1.06743	7.20865	7.31607e-15	32.2518
4500	1357.24	88.7294	50.8662	0.464728	14.2788	1.1614	0.128618	8.83774	0.240347	12.3215	9.8001	1.34147	0.413524	0.145635	9.80454	15.733	1.86336	6.75525	1.50124	0.424112	1.61841	0.277748	1.79999	0.386202	1.16976	0.191752	1.32128	0.231607	14.2018	139.259	1.24374	0.209615	4.143	0.255071	335.23	175.481	51.8402	1.51802	13.3459	4.94244	37.2406	54.3785	0.0372459	2.97705	0.991159	1.06395	7.22775	7.26961e-15	32.2286
4500	1356.24	88.4936	50.8614	0.465803	14.3052	1.1608	0.127583	8.83393	0.240987	12.2783	9.82033	1.34497	0.414626	0.146023	9.83058	15.7747	1.86829	6.77307	1.50519	0.425221	1.62262	0.278469	1.80464	0.387194	1.17275	0.192235	1.32456	0.232174	14.2396	139.63	1.24706	0.210174	4.15396	0.255746	336.086	175.944	51.9727	1.52201	13.3812	4.95558	37.4764	54.3676	0.037397	2.98566	0.993644	1.06051	7.24688	4.59701e-15	32.2054
4500	1355.24	88.2585	50.8567	0.466879	14.3317	1.16018	0.126553	8.82997	0.241629	12.2352	9.84054	1.34848	0.41573	0.146412	9.85669	15.8166	1.87323	6.79093	1.50914	0.426333	1.62685	0.279191	1.8093	0.388188	1.17574	0.192719	1.32785	0.232742	14.2775	140.002	1.25038	0.210733	4.16495	0.256422	336.945	176.408	52.1054	1.52601	13.4166	4.96876	37.7115	54.3567	0.0375482	2.99429	0.996133	1.05711	7.26603	9.70776e-15	32.1821
4500	1354.24	88.0241	50.8521	0.467957	14.3582	1.15954	0.125529	8.82587	0.242273	12.1922	9.86072	1.35199	0.416837	0.146802	9.88285	15.8585	1.87818	6.80884	1.5131	0.427447	1.63108	0.279914	1.81397	0.389185	1.17874	0.193204	1.33115	0.233311	14.3155	140.375	1.25371	0.211295	4.17596	0.2571	337.805	176.873	52.2384	1.53001	13.4521	4.98196	37.9459	54.3457	0.0376997	3.00295	0.998627	1.05374	7.2852	9.72887e-15	32.1587
4500	1353.24	87.7904	50.8477	0.469037	14.3846	1.15889	0.124509	8.82163	0.242917	12.1492	9.88089	1.35552	0.417946	0.147193	9.90907	15.9005	1.88315	6.82678	1.51707	0.428564	1.63533	0.28064	1.81865	0.390183	1.18175	0.193689	1.33445	0.233881	14.3535	140.748	1.25704	0.211857	4.187	0.25778	338.667	177.34	52.3717	1.53403	13.4876	4.9952	38.1796	54.3346	0.0378513	3.01162	1.00112	1.0504	7.3044	7.09083e-15	32.1352
4500	1352.24	87.5574	50.8433	0.470118	14.4111	1.15821	0.123494	8.81724	0.243564	12.1063	9.90103	1.35905	0.419059	0.147585	9.93536	15.9426	1.88812	6.84477	1.52105	0.429683	1.63958	0.281367	1.82334	0.391184	1.18476	0.194176	1.33777	0.234452	14.3917	141.123	1.26039	0.212421	4.19807	0.258461	339.531	177.807	52.5053	1.53806	13.5233	5.00847	38.4126	54.3235	0.0380031	3.02031	1.00362	1.04709	7.32361	7.04782e-15	32.1117
4500	1351.24	87.3251	50.8389	0.4712	14.4375	1.15751	0.122484	8.8127	0.244212	12.0636	9.92114	1.36259	0.420174	0.147977	9.96171	15.9848	1.89311	6.8628	1.52504	0.430806	1.64384	0.282095	1.82804	0.392186	1.18778	0.194664	1.34108	0.235024	14.43	141.498	1.26374	0.212986	4.20916	0.259144	340.397	178.275	52.6392	1.54209	13.559	5.02177	38.6449	54.3123	0.038155	3.02903	1.00613	1.04382	7.34285	1.91058e-15	32.0881
4500	1350.24	87.0934	50.8347	0.472284	14.464	1.15679	0.121479	8.80801	0.244862	12.0208	9.94124	1.36613	0.421292	0.148371	9.98813	16.0272	1.89811	6.88088	1.52904	0.43193	1.64812	0.282825	1.83275	0.393192	1.19081	0.195153	1.34441	0.235598	14.4683	141.875	1.26711	0.213553	4.22028	0.259829	341.265	178.745	52.7734	1.54614	13.5948	5.03511	38.8766	54.3011	0.0383071	3.03777	1.00864	1.04058	7.3621	9.49594e-15	32.0644
4500	1349.24	86.8623	50.8306	0.47337	14.4904	1.15606	0.120479	8.80318	0.245513	11.9782	9.96131	1.36969	0.422412	0.148766	10.0146	16.0696	1.90312	6.899	1.53305	0.433058	1.6524	0.283557	1.83748	0.394199	1.19384	0.195643	1.34774	0.236173	14.5068	142.252	1.27048	0.214121	4.23143	0.260515	342.134	179.216	52.9079	1.55019	13.6307	5.04848	39.1077	54.2898	0.0384593	3.04653	1.01115	1.03738	7.38138	8.1812e-15	32.0407
4500	1348.24	86.6319	50.8265	0.474458	14.5169	1.1553	0.119484	8.7982	0.246166	11.9357	9.98136	1.37325	0.423536	0.149161	10.0412	16.1121	1.90815	6.91717	1.53706	0.434188	1.6567	0.284291	1.84221	0.395209	1.19688	0.196135	1.35108	0.236748	14.5453	142.63	1.27386	0.21469	4.2426	0.261203	343.006	179.688	53.0427	1.55426	13.6667	5.06188	39.3381	54.2784	0.0386117	3.05531	1.01366	1.0342	7.40068	5.63073e-15	32.0169
4500	1347.24	86.4021	50.8226	0.475547	14.5433	1.15453	0.118494	8.79307	0.246821	11.8932	10.0014	1.37683	0.424662	0.149558	10.0678	16.1548	1.91319	6.93538	1.54109	0.435321	1.661	0.285027	1.84696	0.396221	1.19993	0.196627	1.35443	0.237326	14.584	143.01	1.27724	0.215261	4.2538	0.261893	343.88	180.161	53.1779	1.55833	13.7028	5.07532	39.5679	54.267	0.0387642	3.06411	1.01618	1.03105	7.42	7.07529e-15	31.993
4500	1346.24	86.173	50.8187	0.476638	14.5698	1.15373	0.117509	8.78779	0.247477	11.8508	10.0214	1.38041	0.425791	0.149956	10.0945	16.1976	1.91824	6.95364	1.54513	0.436457	1.66532	0.285764	1.85171	0.397236	1.20299	0.19712	1.35779	0.237904	14.6227	143.39	1.28064	0.215834	4.26503	0.262584	344.756	180.635	53.3134	1.56242	13.739	5.08879	39.797	54.2555	0.0389168	3.07294	1.0187	1.02793	7.43933	6.80264e-15	31.9691
4500	1345.24	85.9444	50.815	0.477731	14.5962	1.15291	0.116528	8.78236	0.248135	11.8085	10.0414	1.384	0.426924	0.150355	10.1212	16.2404	1.9233	6.97194	1.54918	0.437596	1.66964	0.286503	1.85648	0.398253	1.20605	0.197615	1.36115	0.238484	14.6616	143.771	1.28404	0.216407	4.2763	0.263278	345.634	181.111	53.4491	1.56651	13.7753	5.1023	40.0256	54.244	0.0390695	3.08178	1.02122	1.02483	7.45869	1.46037e-15	31.9451
4500	1344.24	85.7165	50.8113	0.478826	14.6227	1.15208	0.115553	8.77678	0.248795	11.7663	10.0613	1.38759	0.428059	0.150754	10.148	16.2834	1.92838	6.99029	1.55324	0.438738	1.67398	0.287244	1.86126	0.399273	1.20912	0.198111	1.36452	0.239065	14.7005	144.153	1.28746	0.216983	4.28759	0.263973	346.515	181.588	53.5853	1.57062	13.8117	5.11584	40.2535	54.2324	0.0392223	3.09065	1.02375	1.02177	7.47807	5.50268e-15	31.921
4500	1343.24	85.4891	50.8077	0.479922	14.6491	1.15122	0.114582	8.77105	0.249457	11.7241	10.0812	1.3912	0.429197	0.151155	10.1749	16.3265	1.93347	7.0087	1.55731	0.439882	1.67833	0.287987	1.86606	0.400295	1.2122	0.198608	1.3679	0.239647	14.7396	144.537	1.29088	0.21756	4.29891	0.26467	347.397	182.066	53.7217	1.57474	13.8481	5.12942	40.4809	54.2207	0.0393753	3.09954	1.02628	1.01873	7.49746	3.03988e-15	31.8968
4500	1342.24	85.2624	50.8043	0.481021	14.6756	1.15035	0.113616	8.76517	0.25012	11.682	10.1011	1.39482	0.430339	0.151557	10.2019	16.3697	1.93857	7.02715	1.56139	0.44103	1.68269	0.288732	1.87086	0.40132	1.21528	0.199106	1.37128	0.240231	14.7787	144.921	1.29432	0.218139	4.31026	0.265369	348.282	182.545	53.8585	1.57886	13.8847	5.14303	40.7076	54.209	0.0395283	3.10845	1.02881	1.01571	7.51688	6.65047e-15	31.8726
4500	1341.24	85.0362	50.8009	0.482122	14.7021	1.14945	0.112655	8.75913	0.250785	11.64	10.121	1.39844	0.431483	0.15196	10.229	16.4131	1.94369	7.04565	1.56548	0.442181	1.68706	0.289479	1.87568	0.402348	1.21838	0.199605	1.37468	0.240816	14.818	145.306	1.29776	0.218719	4.32164	0.266069	349.169	183.026	53.9957	1.583	13.9214	5.15669	40.9338	54.1972	0.0396814	3.11738	1.03134	1.01272	7.53631	4.20873e-15	31.8483
4500	1340.24	84.8106	50.7976	0.483224	14.7285	1.14854	0.111699	8.75295	0.251453	11.5981	10.1409	1.40208	0.432631	0.152365	10.2561	16.4565	1.94883	7.0642	1.56959	0.443335	1.69144	0.290228	1.88051	0.403378	1.22148	0.200106	1.37808	0.241402	14.8574	145.693	1.30121	0.219301	4.33305	0.266772	350.058	183.508	54.1332	1.58715	13.9581	5.17038	41.1594	54.1853	0.0398346	3.12633	1.03387	1.00976	7.55576	4.18566e-15	31.8239
4500	1339.24	84.5855	50.7944	0.484329	14.755	1.1476	0.110747	8.74661	0.252122	11.5562	10.1607	1.40572	0.433782	0.15277	10.2833	16.5001	1.95397	7.0828	1.5737	0.444492	1.69584	0.290979	1.88536	0.404411	1.22459	0.200608	1.38149	0.24199	14.8969	146.08	1.30467	0.219884	4.3445	0.267477	350.949	183.991	54.2711	1.59132	13.995	5.18411	41.3845	54.1735	0.0399878	3.1353	1.03641	1.00682	7.57522	3.12218e-15	31.7995
4500	1338.24	84.361	50.7913	0.485436	14.7815	1.14665	0.109801	8.74011	0.252792	11.5144	10.1805	1.40938	0.434937	0.153177	10.3106	16.5438	1.95913	7.10146	1.57783	0.445652	1.70025	0.291732	1.89021	0.405447	1.2277	0.201111	1.38491	0.242579	14.9365	146.469	1.30814	0.220469	4.35598	0.268183	351.843	184.476	54.4093	1.59549	14.032	5.19788	41.609	54.1615	0.0401411	3.1443	1.03894	1.00391	7.59471	6.50641e-15	31.775
4500	1337.24	84.1371	50.7883	0.486545	14.808	1.14567	0.108859	8.73347	0.253465	11.4727	10.2002	1.41304	0.436094	0.153584	10.3379	16.5876	1.96431	7.12016	1.58196	0.446815	1.70466	0.292486	1.89508	0.406485	1.23083	0.201616	1.38834	0.24317	14.9762	146.859	1.31163	0.221056	4.36749	0.268892	352.739	184.962	54.5479	1.59967	14.069	5.21169	41.8329	54.1495	0.0402945	3.15331	1.04148	1.00101	7.61421	6.61866e-16	31.7504
4500	1336.24	83.9137	50.7854	0.487656	14.8345	1.14467	0.107922	8.72666	0.25414	11.4311	10.22	1.41671	0.437255	0.153993	10.3653	16.6316	1.9695	7.13892	1.58611	0.447982	1.7091	0.293244	1.89997	0.407526	1.23397	0.202122	1.39178	0.243762	15.0161	147.25	1.31512	0.221645	4.37903	0.269603	353.638	185.449	54.6868	1.60387	14.1062	5.22554	42.0563	54.1374	0.0404479	3.16235	1.04402	0.998145	7.63373	4.0964e-15	31.7257
4500	1335.24	83.6908	50.7826	0.488769	14.861	1.14366	0.10699	8.71971	0.254817	11.3896	10.2397	1.4204	0.43842	0.154403	10.3929	16.6757	1.97471	7.15774	1.59027	0.449152	1.71354	0.294003	1.90486	0.408571	1.23711	0.202629	1.39522	0.244356	15.056	147.642	1.31862	0.222235	4.39061	0.270315	354.539	185.938	54.8262	1.60808	14.1435	5.23943	42.2792	54.1253	0.0406013	3.17141	1.04656	0.995297	7.65327	2.91057e-15	31.701
4500	1334.24	83.4684	50.7799	0.489885	14.8875	1.14262	0.106062	8.71259	0.255496	11.3481	10.2594	1.42409	0.439588	0.154815	10.4204	16.7199	1.97993	7.17661	1.59445	0.450325	1.718	0.294764	1.90977	0.409618	1.24026	0.203138	1.39868	0.244951	15.0961	148.035	1.32213	0.222827	4.40222	0.27103	355.443	186.428	54.9659	1.6123	14.1809	5.25336	42.5016	54.1131	0.0407548	3.18049	1.0491	0.992471	7.67282	5.79069e-16	31.6762
4500	1333.24	83.2466	50.7773	0.491003	14.9141	1.14157	0.105139	8.70532	0.256177	11.3067	10.279	1.42779	0.440759	0.155227	10.4481	16.7642	1.98517	7.19554	1.59863	0.451502	1.72247	0.295527	1.9147	0.410668	1.24342	0.203647	1.40214	0.245548	15.1363	148.43	1.32566	0.223421	4.41387	0.271747	356.349	186.92	55.1061	1.61654	14.2184	5.26733	42.7234	54.1009	0.0409083	3.1896	1.05165	0.989666	7.69238	5.18456e-15	31.6513
4500	1332.24	83.0252	50.7748	0.492124	14.9406	1.14049	0.104221	8.69789	0.25686	11.2653	10.2986	1.43151	0.441934	0.155641	10.4759	16.8087	1.99042	7.21452	1.60283	0.452683	1.72695	0.296293	1.91964	0.411721	1.24659	0.204159	1.40561	0.246146	15.1766	148.825	1.32919	0.224016	4.42555	0.272467	357.258	187.413	55.2466	1.62078	14.2561	5.28135	42.9448	54.0886	0.0410619	3.19872	1.05419	0.986882	7.71197	2.86547e-15	31.6264
4500	1331.24	82.8044	50.7723	0.493247	14.9671	1.1394	0.103308	8.69031	0.257545	11.2241	10.3182	1.43523	0.443113	0.156056	10.5037	16.8533	1.99569	7.23356	1.60704	0.453866	1.73145	0.297061	1.92459	0.412777	1.24977	0.204672	1.4091	0.246746	15.2171	149.222	1.33274	0.224614	4.43726	0.273188	358.169	187.908	55.3875	1.62504	14.2938	5.29541	43.1656	54.0763	0.0412154	3.20787	1.05673	0.984118	7.73156	5.13145e-15	31.6013
4500	1330.24	82.584	50.77	0.494372	14.9937	1.13828	0.102399	8.68256	0.258232	11.1829	10.3378	1.43897	0.444295	0.156473	10.5317	16.898	2.00097	7.25266	1.61126	0.455054	1.73596	0.297831	1.92956	0.413836	1.25296	0.205186	1.41259	0.247347	15.2576	149.62	1.33629	0.225213	4.44902	0.273912	359.083	188.404	55.5288	1.62932	14.3317	5.30951	43.386	54.0639	0.041369	3.21704	1.05928	0.981374	7.75118	6.23991e-15	31.5762
4500	1329.24	82.3641	50.7678	0.495501	15.0203	1.13714	0.101495	8.67466	0.258921	11.1418	10.3573	1.44271	0.445482	0.15689	10.5597	16.9429	2.00627	7.27182	1.6155	0.456245	1.74048	0.298604	1.93454	0.414898	1.25615	0.205702	1.41609	0.24795	15.2983	150.02	1.33986	0.225814	4.46081	0.274637	359.999	188.902	55.6706	1.6336	14.3696	5.32366	43.6059	54.0515	0.0415225	3.22623	1.06182	0.978649	7.7708	2.82202e-15	31.5511
4500	1328.24	82.1447	50.7657	0.496631	15.0469	1.13599	0.100596	8.66659	0.259613	11.1007	10.3768	1.44647	0.446672	0.157309	10.5878	16.988	2.01159	7.29104	1.61975	0.45744	1.74502	0.299379	1.93954	0.415964	1.25936	0.206219	1.4196	0.248555	15.3392	150.42	1.34344	0.226418	4.47263	0.275366	360.919	189.401	55.8128	1.6379	14.4077	5.33785	43.8253	54.039	0.0416761	3.23544	1.06437	0.975943	7.79044	1.68474e-15	31.5258
4500	1327.24	81.9257	50.7637	0.497765	15.0735	1.13481	0.0997017	8.65837	0.260307	11.0597	10.3963	1.45024	0.447865	0.15773	10.616	17.0332	2.01693	7.31032	1.62401	0.458638	1.74957	0.300156	1.94455	0.417032	1.26257	0.206737	1.42312	0.249161	15.3801	150.822	1.34703	0.227023	4.4845	0.276096	361.841	189.902	55.9554	1.64221	14.446	5.35209	44.0443	54.0264	0.0418296	3.24468	1.06691	0.973255	7.8101	4.88939e-15	31.5005
4500	1326.24	81.7072	50.7618	0.498901	15.1001	1.13361	0.0988119	8.64998	0.261003	11.0188	10.4157	1.45402	0.449063	0.158152	10.6443	17.0785	2.02228	7.32966	1.62829	0.45984	1.75413	0.300936	1.94958	0.418104	1.2658	0.207258	1.42666	0.249769	15.4212	151.226	1.35063	0.22763	4.4964	0.276829	362.766	190.405	56.0984	1.64654	14.4843	5.36638	44.2628	54.0138	0.0419832	3.25394	1.06946	0.970585	7.82976	6.11631e-15	31.4751
4500	1325.24	81.4892	50.76	0.50004	15.1267	1.13239	0.0979267	8.64144	0.261701	10.978	10.4351	1.45781	0.450265	0.158575	10.6727	17.124	2.02765	7.34907	1.63258	0.461046	1.75871	0.301718	1.95463	0.419179	1.26904	0.207779	1.4302	0.250379	15.4624	151.63	1.35425	0.228239	4.50834	0.277564	363.694	190.909	56.2419	1.65088	14.5228	5.38071	44.4808	54.0012	0.0421367	3.26322	1.07201	0.967933	7.84944	5.53303e-16	31.4497
4500	1324.24	81.2716	50.7583	0.501181	15.1534	1.13116	0.0970461	8.63273	0.262402	10.9372	10.4545	1.46161	0.45147	0.159	10.7011	17.1696	2.03304	7.36854	1.63688	0.462256	1.76331	0.302503	1.95969	0.420258	1.27228	0.208303	1.43375	0.250991	15.5038	152.036	1.35787	0.22885	4.52032	0.278302	364.624	191.415	56.3858	1.65523	14.5614	5.39509	44.6984	53.9885	0.0422902	3.27253	1.07455	0.965299	7.86914	-5.50609e-16	31.4241
4500	1323.24	81.0544	50.7568	0.502326	15.18	1.1299	0.0961702	8.62385	0.263105	10.8965	10.4738	1.46543	0.45268	0.159426	10.7297	17.2154	2.03844	7.38807	1.6412	0.46347	1.76792	0.30329	1.96476	0.42134	1.27554	0.208828	1.43732	0.251604	15.5453	152.443	1.36151	0.229463	4.53235	0.279042	365.558	191.922	56.5301	1.6596	14.6001	5.40952	44.9156	53.9757	0.0424436	3.28186	1.0771	0.962681	7.88884	2.73973e-15	31.3985
4500	1322.24	80.8376	50.7553	0.503473	15.2067	1.12862	0.0952989	8.61482	0.263811	10.8559	10.4931	1.46926	0.453894	0.159853	10.7584	17.2613	2.04387	7.40767	1.64553	0.464688	1.77254	0.30408	1.96986	0.422426	1.2788	0.209354	1.44089	0.252219	15.5869	152.852	1.36516	0.230079	4.54441	0.279784	366.494	192.431	56.675	1.66399	14.639	5.42399	45.1324	53.9629	0.042597	3.29121	1.07964	0.96008	7.90856	2.72657e-15	31.3729
4500	1321.24	80.6213	50.7539	0.504624	15.2334	1.12732	0.0944322	8.60561	0.264519	10.8153	10.5124	1.4731	0.455112	0.160282	10.7872	17.3074	2.04931	7.42734	1.64988	0.46591	1.77718	0.304872	1.97497	0.423515	1.28208	0.209883	1.44448	0.252836	15.6287	153.262	1.36883	0.230696	4.55651	0.28053	367.434	192.942	56.8203	1.66838	14.6779	5.43852	45.3487	53.95	0.0427504	3.30059	1.08218	0.957495	7.92828	4.88442e-15	31.3471
4500	1320.24	80.4053	50.7526	0.505777	15.2601	1.126	0.0935702	8.59625	0.265229	10.7748	10.5316	1.47695	0.456334	0.160713	10.816	17.3536	2.05477	7.44707	1.65424	0.467137	1.78184	0.305667	1.98009	0.424607	1.28537	0.210413	1.44807	0.253455	15.6707	153.674	1.3725	0.231316	4.56866	0.281277	368.377	193.455	56.966	1.6728	14.7171	5.4531	45.5647	53.9371	0.0429037	3.30999	1.08473	0.954926	7.94802	2.7007e-15	31.3213
4500	1319.24	80.1898	50.7515	0.506934	15.2869	1.12466	0.0927128	8.58672	0.265942	10.7343	10.5508	1.48081	0.457561	0.161145	10.845	17.4	2.06025	7.46687	1.65862	0.468367	1.78651	0.306465	1.98524	0.425704	1.28867	0.210944	1.45168	0.254076	15.7128	154.087	1.37619	0.231937	4.58084	0.282028	369.322	193.97	57.1123	1.67723	14.7563	5.46773	45.7802	53.9241	0.0430569	3.31941	1.08727	0.952372	7.96777	2.68799e-15	31.2953
4500	1318.24	79.9746	50.7504	0.508094	15.3136	1.1233	0.0918599	8.57702	0.266658	10.694	10.5699	1.48469	0.458792	0.161578	10.8741	17.4466	2.06575	7.48674	1.66301	0.469602	1.7912	0.307265	1.9904	0.426804	1.29198	0.211478	1.4553	0.254699	15.755	154.501	1.37989	0.232561	4.59307	0.282781	370.271	194.486	57.259	1.68167	14.7957	5.48241	45.9954	53.9111	0.0432101	3.32886	1.08981	0.949834	7.98753	3.6787e-15	31.2694
4500	1317.24	79.7598	50.7495	0.509257	15.3404	1.12192	0.0910116	8.56715	0.267376	10.6537	10.589	1.48858	0.460027	0.162013	10.9033	17.4933	2.07127	7.50668	1.66742	0.470841	1.7959	0.308069	1.99558	0.427907	1.2953	0.212013	1.45893	0.255323	15.7974	154.917	1.38361	0.233188	4.60535	0.283536	371.223	195.004	57.4062	1.68613	14.8353	5.49714	46.2102	53.898	0.0433632	3.33833	1.09235	0.94731	8.00729	2.66298e-15	31.2433
4500	1316.24	79.5454	50.7487	0.510424	15.3672	1.12052	0.0901679	8.55712	0.268096	10.6134	10.6081	1.49248	0.461267	0.16245	10.9325	17.5403	2.07681	7.5267	1.67184	0.472084	1.80062	0.308875	2.00077	0.429015	1.29863	0.21255	1.46258	0.25595	15.8399	155.335	1.38734	0.233816	4.61767	0.284295	372.179	195.524	57.554	1.6906	14.8749	5.51193	46.4246	53.8849	0.0435163	3.34783	1.09489	0.944801	8.02707	3.71095e-15	31.2172
4500	1315.24	79.3314	50.748	0.511593	15.3941	1.11909	0.0893288	8.54692	0.26882	10.5733	10.6271	1.4964	0.462512	0.162888	10.9619	17.5873	2.08237	7.54678	1.67628	0.473332	1.80536	0.309684	2.00599	0.430126	1.30197	0.213088	1.46623	0.256579	15.8826	155.754	1.39108	0.234447	4.63003	0.285056	373.137	196.046	57.7022	1.6951	14.9148	5.52677	46.6386	53.8717	0.0436692	3.35735	1.09742	0.942306	8.04685	5.80474e-15	31.1909
4500	1314.24	79.1177	50.7474	0.512767	15.4209	1.11765	0.0884942	8.53655	0.269546	10.5331	10.6461	1.50033	0.463761	0.163328	10.9914	17.6346	2.08795	7.56694	1.68074	0.474584	1.81011	0.310495	2.01122	0.431241	1.30533	0.213629	1.4699	0.257209	15.9255	156.174	1.39484	0.23508	4.64244	0.28582	374.099	196.57	57.851	1.6996	14.9547	5.54167	46.8523	53.8585	0.0438221	3.36689	1.09996	0.939825	8.06665	2.62648e-15	31.1646
4500	1313.24	78.9044	50.7469	0.513943	15.4478	1.11619	0.0876642	8.52601	0.270274	10.4931	10.6651	1.50428	0.465015	0.16377	11.021	17.682	2.09355	7.58717	1.68521	0.475841	1.81488	0.31131	2.01647	0.432361	1.30869	0.214171	1.47358	0.257842	15.9685	156.597	1.39861	0.235716	4.65489	0.286587	375.065	197.095	58.0003	1.70413	14.9949	5.55662	47.0656	53.8452	0.0439749	3.37647	1.10249	0.937358	8.08645	2.61458e-15	31.1383
4500	1312.24	78.6914	50.7465	0.515124	15.4747	1.1147	0.0868387	8.5153	0.271006	10.4531	10.684	1.50823	0.466273	0.164213	11.0508	17.7296	2.09917	7.60748	1.6897	0.477102	1.81967	0.312128	2.02175	0.433484	1.31207	0.214716	1.47727	0.258477	16.0117	157.02	1.40239	0.236354	4.66739	0.287356	376.033	197.623	58.1501	1.70867	15.0351	5.57163	47.2786	53.8319	0.0441276	3.38606	1.10502	0.934904	8.10625	5.72616e-15	31.1118
4500	1311.24	78.4787	50.7462	0.516308	15.5016	1.1132	0.0860177	8.50442	0.27174	10.4132	10.7028	1.51221	0.467537	0.164658	11.0806	17.7774	2.10481	7.62787	1.6942	0.478369	1.82448	0.312948	2.02704	0.434611	1.31546	0.215262	1.48097	0.259114	16.055	157.446	1.40619	0.236994	4.67994	0.288129	377.006	198.153	58.3004	1.71323	15.0756	5.5867	47.4913	53.8185	0.0442801	3.39569	1.10755	0.932463	8.12607	1.68424e-15	31.0853
4500	1310.24	78.2664	50.7461	0.517495	15.5286	1.11167	0.0852013	8.49336	0.272477	10.3733	10.7217	1.51619	0.468805	0.165105	11.1105	17.8254	2.11048	7.64833	1.69873	0.47964	1.82931	0.313772	2.03235	0.435743	1.31887	0.21581	1.48469	0.259753	16.0985	157.873	1.41001	0.237637	4.69254	0.288904	377.982	198.685	58.4514	1.7178	15.1161	5.60182	47.7036	53.8051	0.0444326	3.40534	1.11008	0.930035	8.14589	5.67515e-15	31.0587
4500	1309.24	78.0544	50.7461	0.518687	15.5556	1.11013	0.0843893	8.48214	0.273218	10.3335	10.7404	1.52019	0.470079	0.165553	11.1406	17.8736	2.11617	7.66888	1.70327	0.480916	1.83415	0.314599	2.03768	0.436878	1.32228	0.21636	1.48842	0.260395	16.1422	158.302	1.41384	0.238282	4.70519	0.289683	378.961	199.218	58.6028	1.7224	15.1569	5.61701	47.9156	53.7916	0.044585	3.41501	1.11261	0.92762	8.16571	1.41251e-15	31.032
4500	1308.24	77.8427	50.7462	0.519882	15.5826	1.10856	0.0835819	8.47074	0.273961	10.2938	10.7592	1.52421	0.471357	0.166003	11.1708	17.9219	2.12187	7.6895	1.70782	0.482196	1.83901	0.315429	2.04303	0.438018	1.32571	0.216912	1.49217	0.261038	16.1861	158.732	1.41768	0.23893	4.71788	0.290465	379.944	199.754	58.7548	1.72701	15.1978	5.63225	48.1273	53.778	0.0447372	3.42472	1.11513	0.925217	8.18554	5.62518e-15	31.0052
4500	1307.24	77.6313	50.7464	0.521081	15.6097	1.10697	0.0827789	8.45916	0.274707	10.2541	10.7778	1.52824	0.472641	0.166455	11.2011	17.9705	2.12761	7.71021	1.7124	0.483482	1.84389	0.316262	2.0484	0.439163	1.32915	0.217467	1.49593	0.261684	16.2301	159.164	1.42154	0.239581	4.73063	0.29125	380.931	200.292	58.9075	1.73164	15.2388	5.64756	48.3387	53.7644	0.0448893	3.43445	1.11765	0.922826	8.20538	3.56401e-15	30.9784
4500	1306.24	77.4202	50.7467	0.522284	15.6367	1.10537	0.0819805	8.44742	0.275456	10.2145	10.7965	1.53229	0.473929	0.166909	11.2315	18.0192	2.13336	7.731	1.71699	0.484773	1.84879	0.317098	2.05379	0.440311	1.33261	0.218023	1.4997	0.262332	16.2743	159.598	1.42542	0.240234	4.74343	0.292038	381.922	200.832	59.0606	1.73629	15.2801	5.66292	48.5498	53.7508	0.0450413	3.4442	1.12017	0.920446	8.22522	2.53465e-15	30.9514
4500	1305.24	77.2094	50.7472	0.523491	15.6638	1.10374	0.0811865	8.43549	0.276208	10.1749	10.815	1.53635	0.475223	0.167365	11.2621	18.0682	2.13914	7.75187	1.7216	0.486069	1.85371	0.317938	2.0592	0.441464	1.33607	0.218581	1.50348	0.262983	16.3187	160.034	1.42931	0.24089	4.75628	0.292829	382.916	201.375	59.2144	1.74095	15.3215	5.67836	48.7606	53.7371	0.0451931	3.45399	1.12268	0.918078	8.24506	4.54264e-15	30.9244
4500	1304.24	76.9988	50.7477	0.524703	15.691	1.10209	0.080397	8.42339	0.276963	10.1354	10.8336	1.54043	0.476523	0.167823	11.2928	18.1173	2.14494	7.77283	1.72624	0.48737	1.85865	0.318781	2.06464	0.442622	1.33955	0.219142	1.50728	0.263636	16.3633	160.471	1.43322	0.241549	4.76918	0.293623	383.914	201.919	59.3688	1.74564	15.363	5.69385	48.9712	53.7233	0.0453448	3.4638	1.12519	0.915722	8.2649	3.64362e-15	30.8973
4500	1303.24	76.7886	50.7484	0.525918	15.7182	1.10042	0.0796119	8.41111	0.277722	10.096	10.852	1.54452	0.477828	0.168282	11.3236	18.1667	2.15077	7.79387	1.73089	0.488677	1.86361	0.319628	2.07009	0.443784	1.34305	0.219704	1.5111	0.264291	16.4081	160.911	1.43715	0.24221	4.78214	0.294421	384.917	202.466	59.5238	1.75034	15.4048	5.70941	49.1814	53.7095	0.0454964	3.47364	1.1277	0.913376	8.28475	4.37867e-15	30.8702
4500	1302.24	76.5785	50.7492	0.527138	15.7454	1.09873	0.0788313	8.39866	0.278483	10.0566	10.8705	1.54863	0.479138	0.168744	11.3545	18.2162	2.15662	7.815	1.73556	0.489989	1.86859	0.320478	2.07557	0.444951	1.34656	0.220269	1.51493	0.264949	16.453	161.352	1.44109	0.242875	4.79515	0.295222	385.923	203.015	59.6794	1.75507	15.4467	5.72504	49.3915	53.6957	0.0456478	3.48351	1.13021	0.911041	8.3046	2.49146e-15	30.8429
4500	1301.24	76.3688	50.7502	0.528362	15.7726	1.09701	0.0780552	8.38603	0.279248	10.0172	10.8888	1.55275	0.480454	0.169207	11.3856	18.266	2.16249	7.83622	1.74024	0.491306	1.87359	0.321331	2.08107	0.446123	1.35008	0.220836	1.51877	0.26561	16.4982	161.795	1.44504	0.243542	4.80822	0.296026	386.933	203.567	59.8356	1.75981	15.4888	5.74073	49.6012	53.6818	0.0457991	3.49341	1.13271	0.908717	8.32444	3.34925e-15	30.8156
4500	1300.24	76.1593	50.7512	0.529591	15.7999	1.09528	0.0772835	8.37321	0.280016	9.97795	10.9072	1.5569	0.481776	0.169673	11.4168	18.316	2.16839	7.85754	1.74495	0.492629	1.87861	0.322188	2.0866	0.447299	1.35362	0.221406	1.52263	0.266273	16.5435	162.24	1.44902	0.244212	4.82134	0.296834	387.948	204.12	59.9925	1.76458	15.531	5.75649	49.8107	53.6678	0.0459502	3.50334	1.13521	0.906403	8.34429	4.44688e-15	30.7881
4500	1299.24	75.95	50.7524	0.530824	15.8272	1.09353	0.0765162	8.36022	0.280788	9.93873	10.9254	1.56106	0.483103	0.17014	11.4481	18.3662	2.17432	7.87894	1.74968	0.493958	1.88365	0.323049	2.09214	0.448481	1.35717	0.221977	1.5265	0.266938	16.589	162.687	1.45301	0.244885	4.83452	0.297645	388.966	204.677	60.15	1.76936	15.5735	5.77232	50.02	53.6538	0.0461011	3.5133	1.13771	0.904099	8.36414	4.42827e-15	30.7606
4500	1298.24	75.741	50.7538	0.532062	15.8546	1.09175	0.0757533	8.34705	0.281563	9.89955	10.9436	1.56523	0.484437	0.17061	11.4796	18.4166	2.18027	7.90044	1.75443	0.495292	1.88872	0.323913	2.09771	0.449667	1.36074	0.222551	1.53039	0.267606	16.6348	163.136	1.45702	0.24556	4.84775	0.29846	389.989	205.235	60.3082	1.77417	15.6161	5.78821	50.229	53.6397	0.0462519	3.52329	1.1402	0.901805	8.38399	2.44991e-15	30.733
4500	1297.24	75.5321	50.7552	0.533305	15.882	1.08996	0.0749948	8.33369	0.282341	9.86044	10.9618	1.56943	0.485776	0.171081	11.5112	18.4672	2.18625	7.92203	1.7592	0.496632	1.8938	0.324781	2.10331	0.450858	1.36432	0.223128	1.5343	0.268277	16.6807	163.587	1.46105	0.246239	4.86105	0.299279	391.016	205.796	60.467	1.77899	15.659	5.80418	50.4379	53.6256	0.0464025	3.5333	1.14269	0.899521	8.40384	5.36749e-15	30.7054
4500	1296.24	75.3235	50.7568	0.534552	15.9095	1.08814	0.0742408	8.32016	0.283123	9.82137	10.9798	1.57364	0.487121	0.171555	11.543	18.5181	2.19225	7.94372	1.76399	0.497978	1.89891	0.325653	2.10893	0.452055	1.36792	0.223706	1.53822	0.26895	16.7269	164.04	1.4651	0.246921	4.8744	0.300101	392.048	206.36	60.6266	1.78384	15.702	5.82022	50.6465	53.6114	0.046553	3.54335	1.14517	0.897246	8.42368	3.40161e-15	30.6776
4500	1295.24	75.1151	50.7585	0.535804	15.9369	1.0863	0.0734911	8.30643	0.283909	9.78236	10.9979	1.57787	0.488473	0.172031	11.5749	18.5692	2.19828	7.9655	1.7688	0.49933	1.90404	0.326528	2.11457	0.453257	1.37153	0.224288	1.54216	0.269626	16.7732	164.495	1.46916	0.247606	4.88782	0.300927	393.084	206.926	60.7868	1.78871	15.7452	5.83634	50.8549	53.5972	0.0467032	3.55343	1.14765	0.894981	8.44352	3.38767e-15	30.6498
4500	1294.24	74.9069	50.7604	0.537061	15.9645	1.08444	0.0727458	8.29253	0.284698	9.74339	11.0158	1.58212	0.489831	0.172509	11.6069	18.6205	2.20434	7.98739	1.77364	0.500689	1.90919	0.327408	2.12024	0.454463	1.37516	0.224871	1.54611	0.270305	16.8198	164.952	1.47325	0.248295	4.90129	0.301757	394.124	207.495	60.9477	1.7936	15.7886	5.85253	51.0631	53.5829	0.0468533	3.56355	1.15013	0.892724	8.46336	3.37386e-15	30.6218
4500	1293.24	74.6989	50.7624	0.538324	15.992	1.08257	0.0720049	8.27844	0.285491	9.70448	11.0337	1.58638	0.491195	0.17299	11.6391	18.6721	2.21043	8.00937	1.7785	0.502053	1.91437	0.328291	2.12593	0.455676	1.3788	0.225458	1.55009	0.270987	16.8666	165.411	1.47735	0.248986	4.91483	0.30259	395.169	208.066	61.1093	1.79852	15.8322	5.86879	51.2711	53.5685	0.0470032	3.57369	1.1526	0.890477	8.48319	1.44007e-15	30.5938
4500	1292.24	74.491	50.7645	0.539591	16.0197	1.08066	0.0712684	8.26417	0.286287	9.66562	11.0516	1.59067	0.492565	0.173472	11.6715	18.7239	2.21654	8.03146	1.78337	0.503423	1.91957	0.329179	2.13165	0.456893	1.38246	0.226046	1.55407	0.271672	16.9136	165.873	1.48147	0.249681	4.92843	0.303428	396.219	208.64	61.2716	1.80345	15.876	5.88513	51.479	53.5542	0.0471529	3.58387	1.15507	0.888238	8.50302	3.3466e-15	30.5657
4500	1291.24	74.2834	50.7667	0.540864	16.0473	1.07874	0.0705363	8.24971	0.287088	9.62681	11.0693	1.59497	0.493942	0.173957	11.704	18.7759	2.22269	8.05365	1.78828	0.5048	1.92479	0.33007	2.13739	0.458117	1.38614	0.226638	1.55808	0.272359	16.9609	166.336	1.48561	0.250379	4.9421	0.304269	397.274	209.216	61.4347	1.80841	15.92	5.90155	51.6866	53.5397	0.0473025	3.59408	1.15753	0.886008	8.52284	3.09507e-15	30.5375
4500	1290.24	74.0759	50.7691	0.542142	16.075	1.0768	0.0698085	8.23506	0.287892	9.58804	11.087	1.5993	0.495326	0.174445	11.7366	18.8283	2.22886	8.07594	1.7932	0.506184	1.93004	0.330966	2.14316	0.459346	1.38983	0.227232	1.5621	0.27305	17.0083	166.802	1.48977	0.25108	4.95583	0.305114	398.333	209.796	61.5985	1.8134	15.9643	5.91805	51.8941	53.5252	0.0474518	3.60432	1.15999	0.883786	8.54266	2.3713e-15	30.5092
4500	1289.24	73.8685	50.7717	0.543425	16.1028	1.07484	0.0690851	8.22023	0.2887	9.54933	11.1047	1.60364	0.496716	0.174934	11.7695	18.8808	2.23506	8.09835	1.79815	0.507574	1.93532	0.331866	2.14896	0.46058	1.39354	0.227828	1.56614	0.273743	17.056	167.27	1.49395	0.251785	4.96963	0.305964	399.397	210.378	61.7631	1.81841	16.0087	5.93462	52.1015	53.5106	0.0476009	3.6146	1.16244	0.881572	8.56247	5.19611e-15	30.4809
4500	1288.24	73.6613	50.7743	0.544714	16.1306	1.07285	0.068366	8.2052	0.289512	9.51066	11.1222	1.608	0.498113	0.175426	11.8024	18.9336	2.2413	8.12086	1.80312	0.50897	1.94062	0.33277	2.15479	0.46182	1.39727	0.228428	1.5702	0.27444	17.104	167.741	1.49816	0.252493	4.98349	0.306817	400.466	210.963	61.9284	1.82344	16.0534	5.95128	52.3087	53.496	0.0477498	3.62491	1.16489	0.879367	8.58227	5.17553e-15	30.4524
4500	1287.24	73.4543	50.7772	0.546009	16.1584	1.07085	0.0676513	8.18999	0.290328	9.47204	11.1397	1.61239	0.499518	0.175921	11.8356	18.9867	2.24756	8.14348	1.80812	0.510373	1.94594	0.333678	2.16064	0.463067	1.40102	0.22903	1.57428	0.275139	17.1521	168.214	1.50238	0.253205	4.99743	0.307675	401.54	211.551	62.0945	1.82849	16.0983	5.96802	52.5157	53.4813	0.0478986	3.63526	1.16733	0.877169	8.60206	2.34324e-15	30.4239
4500	1286.24	73.2473	50.7801	0.547309	16.1863	1.06882	0.0669409	8.17459	0.291148	9.43346	11.1571	1.61679	0.500929	0.176418	11.8689	19.04	2.25386	8.16621	1.81314	0.511784	1.95129	0.334591	2.16652	0.464319	1.40478	0.229635	1.57838	0.275842	17.2005	168.689	1.50662	0.25392	5.01143	0.308537	402.62	212.142	62.2614	1.83357	16.1434	5.98484	52.7227	53.4666	0.0480471	3.64564	1.16977	0.874978	8.62184	4.66808e-16	30.3952
4500	1285.24	73.0405	50.7832	0.548615	16.2143	1.06677	0.0662348	8.15899	0.291973	9.39493	11.1745	1.62122	0.502347	0.176917	11.9023	19.0936	2.26018	8.18906	1.81818	0.513201	1.95667	0.335508	2.17243	0.465577	1.40856	0.230243	1.58249	0.276548	17.2492	169.166	1.51089	0.254639	5.0255	0.309404	403.704	212.735	62.4291	1.83868	16.1887	6.00175	52.9295	53.4518	0.0481954	3.65606	1.1722	0.872795	8.64161	2.32492e-15	30.3665
4500	1284.24	72.8338	50.7865	0.549927	16.2423	1.0647	0.065533	8.14321	0.292801	9.35644	11.1917	1.62566	0.503773	0.177419	11.936	19.1475	2.26654	8.21202	1.82326	0.514625	1.96207	0.33643	2.17837	0.466841	1.41236	0.230854	1.58663	0.277257	17.2981	169.646	1.51518	0.255362	5.03964	0.310274	404.794	213.332	62.5976	1.84381	16.2343	6.01875	53.1362	53.437	0.0483435	3.66652	1.17462	0.87062	8.66138	4.16858e-15	30.3377
4500	1283.24	72.6272	50.7899	0.551245	16.2704	1.06261	0.0648356	8.12723	0.293634	9.31799	11.2089	1.63013	0.505206	0.177924	11.9698	19.2017	2.27293	8.2351	1.82835	0.516056	1.9675	0.337356	2.18434	0.468112	1.41618	0.231467	1.59078	0.27797	17.3472	170.129	1.51949	0.256088	5.05386	0.31115	405.889	213.932	62.767	1.84897	16.2801	6.03583	53.3428	53.4221	0.0484914	3.67701	1.17704	0.868451	8.68112	2.30691e-15	30.3088
4500	1282.24	72.4208	50.7935	0.55257	16.2985	1.0605	0.0641425	8.11106	0.294471	9.27959	11.226	1.63462	0.506646	0.178431	12.0038	19.2561	2.27936	8.2583	1.83348	0.517495	1.97296	0.338288	2.19034	0.469389	1.42002	0.232084	1.59495	0.278686	17.3967	170.614	1.52382	0.256818	5.06815	0.31203	406.989	214.535	62.9372	1.85415	16.3261	6.053	53.5492	53.4071	0.0486391	3.68754	1.17946	0.86629	8.70086	3.21722e-15	30.2798
4500	1281.24	72.2143	50.7972	0.5539	16.3267	1.05837	0.0634537	8.09469	0.295313	9.24122	11.243	1.63914	0.508094	0.178941	12.038	19.3108	2.28582	8.28162	1.83863	0.518941	1.97844	0.339223	2.19637	0.470672	1.42387	0.232704	1.59915	0.279405	17.4463	171.101	1.52818	0.257552	5.08251	0.312914	408.096	215.141	63.1082	1.85937	16.3724	6.07027	53.7557	53.3921	0.0487866	3.69811	1.18186	0.864135	8.72058	3.20486e-15	30.2507
4500	1280.24	72.008	50.801	0.555237	16.3549	1.05622	0.0627691	8.07813	0.296159	9.2029	11.26	1.64367	0.50955	0.179454	12.0723	19.3659	2.29231	8.30507	1.8438	0.520395	1.98396	0.340164	2.20243	0.471962	1.42775	0.233326	1.60336	0.280128	17.4963	171.592	1.53255	0.25829	5.09696	0.313803	409.207	215.75	63.2801	1.8646	16.4189	6.08762	53.962	53.377	0.0489338	3.70871	1.18427	0.861988	8.74029	2.28044e-15	30.2215
4500	1279.24	71.8018	50.8051	0.55658	16.3832	1.05404	0.0620889	8.06137	0.29701	9.16462	11.2768	1.64823	0.511014	0.17997	12.1069	19.4212	2.29884	8.32863	1.84901	0.521857	1.9895	0.34111	2.20852	0.473258	1.43164	0.233952	1.6076	0.280854	17.5465	172.084	1.53696	0.259032	5.11147	0.314697	410.324	216.362	63.4529	1.86987	16.4657	6.10507	54.1682	53.3619	0.0490809	3.71936	1.18666	0.859846	8.75998	2.27175e-15	30.1922
4500	1278.24	71.5956	50.8092	0.55793	16.4116	1.05185	0.061413	8.04442	0.297865	9.12638	11.2936	1.65281	0.512485	0.180488	12.1416	19.4768	2.3054	8.35233	1.85424	0.523326	1.99507	0.34206	2.21464	0.474562	1.43556	0.234581	1.61186	0.281584	17.597	172.58	1.54138	0.259778	5.12607	0.315595	411.448	216.978	63.6266	1.87517	16.5127	6.12261	54.3744	53.3467	0.0492277	3.73004	1.18905	0.857711	8.77965	3.16839e-15	30.1628
4500	1277.24	71.3895	50.8136	0.559287	16.44	1.04963	0.0607413	8.02727	0.298725	9.08817	11.3102	1.65742	0.513965	0.181009	12.1765	19.5327	2.312	8.37615	1.8595	0.524803	2.00068	0.343016	2.2208	0.475872	1.4395	0.235214	1.61613	0.282317	17.6477	173.078	1.54583	0.260528	5.14075	0.316499	412.577	217.597	63.8012	1.88049	16.5599	6.14025	54.5805	53.3314	0.0493743	3.74077	1.19143	0.855582	8.79931	3.15643e-15	30.1333
4500	1276.24	71.1834	50.8181	0.560651	16.4685	1.04739	0.0600739	8.00992	0.29959	9.05	11.3268	1.66204	0.515453	0.181533	12.2116	19.5889	2.31863	8.40011	1.86479	0.526288	2.00631	0.343977	2.22699	0.477189	1.44345	0.235849	1.62043	0.283055	17.6987	173.579	1.55031	0.261282	5.1555	0.317408	413.712	218.22	63.9767	1.88584	16.6075	6.15799	54.7866	53.3161	0.0495207	3.75153	1.1938	0.853459	8.81895	-4.49222e-16	30.1038
4500	1275.24	70.9773	50.8227	0.562021	16.497	1.04513	0.0594108	7.99237	0.30046	9.01187	11.3433	1.6667	0.51695	0.18206	12.2469	19.6454	2.3253	8.42419	1.87011	0.527781	2.01197	0.344943	2.23321	0.478513	1.44743	0.236488	1.62476	0.283796	17.7501	174.083	1.55481	0.262041	5.17034	0.318321	414.853	218.846	64.1531	1.89122	16.6553	6.17583	54.9927	53.3007	0.0496669	3.76234	1.19617	0.851343	8.83857	2.23769e-15	30.0741
4500	1274.24	70.7713	50.8276	0.563399	16.5256	1.04285	0.058752	7.97462	0.301334	8.97377	11.3597	1.67138	0.518454	0.18259	12.2824	19.7023	2.33201	8.44841	1.87545	0.529283	2.01767	0.345914	2.23946	0.479844	1.45143	0.237131	1.6291	0.28454	17.8017	174.59	1.55933	0.262804	5.18527	0.31924	416	219.475	64.3305	1.89664	16.7034	6.19377	55.1987	53.2853	0.0498128	3.77319	1.19853	0.849232	8.85816	4.45868e-16	30.0443
4500	1273.24	70.5653	50.8326	0.564784	16.5543	1.04055	0.0580974	7.95667	0.302214	8.93571	11.376	1.67608	0.519968	0.183123	12.3181	19.7595	2.33876	8.47277	1.88083	0.530793	2.02339	0.346891	2.24576	0.481183	1.45545	0.237776	1.63347	0.285289	17.8536	175.099	1.56389	0.263571	5.20027	0.320164	417.153	220.108	64.5089	1.90208	16.7517	6.21181	55.4047	53.2698	0.0499585	3.78408	1.20088	0.847126	8.87774	2.22105e-15	30.0145
4500	1272.24	70.3593	50.8377	0.566176	16.583	1.03823	0.0574471	7.93851	0.303099	8.89768	11.3921	1.68081	0.52149	0.183659	12.354	19.817	2.34554	8.49727	1.88624	0.532311	2.02915	0.347873	2.25208	0.482529	1.4595	0.238426	1.63786	0.286041	17.9058	175.612	1.56847	0.264342	5.21537	0.321093	418.313	220.745	64.6883	1.90755	16.8003	6.22995	55.6107	53.2542	0.0501041	3.79502	1.20323	0.845027	8.8973	2.32347e-15	29.9845
4500	1271.24	70.1533	50.8431	0.567576	16.6118	1.03589	0.056801	7.92016	0.303989	8.85968	11.4082	1.68557	0.523021	0.184198	12.3901	19.8748	2.35237	8.52191	1.89168	0.533838	2.03494	0.348861	2.25844	0.483883	1.46356	0.239079	1.64228	0.286798	17.9583	176.127	1.57307	0.265119	5.23055	0.322028	419.48	221.386	64.8686	1.91306	16.8492	6.2482	55.8167	53.2386	0.0502494	3.806	1.20557	0.842932	8.91683	-3.30699e-16	29.9544
4500	1270.24	69.9474	50.8486	0.568983	16.6407	1.03352	0.0561592	7.9016	0.304884	8.82172	11.4242	1.69035	0.524562	0.184741	12.4265	19.933	2.35923	8.5467	1.89715	0.535374	2.04077	0.349854	2.26484	0.485244	1.46765	0.239735	1.64672	0.287558	18.0112	176.646	1.5777	0.265899	5.24582	0.322968	420.652	222.03	65.05	1.91859	16.8984	6.26656	56.0226	53.2229	0.0503945	3.81702	1.2079	0.840843	8.93633	3.07518e-15	29.9243
4500	1269.24	69.7414	50.8543	0.570398	16.6697	1.03113	0.0555216	7.88284	0.305785	8.78378	11.44	1.69516	0.526111	0.185287	12.463	19.9915	2.36614	8.57163	1.90265	0.536919	2.04663	0.350853	2.27128	0.486613	1.47176	0.240395	1.65118	0.288323	18.0643	177.167	1.58236	0.266685	5.26118	0.323914	421.832	222.678	65.2324	1.92416	16.9479	6.28503	56.2286	53.2071	0.0505394	3.82809	1.21022	0.838759	8.95581	1.3131e-15	29.894
4500	1268.24	69.5353	50.8601	0.571821	16.6987	1.02873	0.0548883	7.86387	0.306691	8.74588	11.4558	1.69999	0.52767	0.185836	12.4998	20.0504	2.37309	8.59671	1.90819	0.538473	2.05252	0.351859	2.27775	0.48799	1.4759	0.241059	1.65567	0.289092	18.1178	177.692	1.58705	0.267475	5.27664	0.324865	423.018	223.329	65.4159	1.92977	16.9977	6.30361	56.4347	53.1913	0.0506841	3.83921	1.21253	0.83668	8.97527	1.30831e-15	29.8637
4500	1267.24	69.3293	50.8662	0.573252	16.7278	1.0263	0.0542591	7.8447	0.307602	8.708	11.4714	1.70486	0.529238	0.186388	12.5368	20.1096	2.38008	8.62194	1.91376	0.540037	2.05845	0.352869	2.28426	0.489375	1.48006	0.241727	1.66018	0.289865	18.1716	178.22	1.59177	0.26827	5.29218	0.325823	424.212	223.985	65.6004	1.9354	17.0478	6.3223	56.6407	53.1754	0.0508285	3.85037	1.21483	0.834606	8.99469	1.30355e-15	29.8332
4500	1266.24	69.1232	50.8724	0.574691	16.757	1.02385	0.0536343	7.82532	0.308519	8.67015	11.4869	1.70975	0.530816	0.186944	12.574	20.1692	2.38711	8.64732	1.91936	0.54161	2.06441	0.353886	2.29081	0.490769	1.48424	0.242398	1.66472	0.290642	18.2257	178.752	1.59651	0.26907	5.30783	0.326786	425.412	224.645	65.786	1.94108	17.0982	6.34111	56.8468	53.1595	0.0509728	3.86158	1.21713	0.832537	9.01409	-1.29883e-15	29.8026
4500	1265.24	68.917	50.8788	0.576138	16.7862	1.02138	0.0530136	7.80573	0.309442	8.63233	11.5023	1.71467	0.532404	0.187503	12.6115	20.2292	2.39418	8.67286	1.925	0.543192	2.07041	0.35491	2.29739	0.49217	1.48845	0.243074	1.66929	0.291424	18.2802	179.286	1.60129	0.269874	5.32357	0.327755	426.619	225.309	65.9727	1.94678	17.1489	6.36004	57.053	53.1435	0.0511169	3.87284	1.21942	0.830472	9.03345	4.31377e-16	29.772
4500	1264.24	68.7108	50.8854	0.577594	16.8156	1.01888	0.0523972	7.78594	0.310371	8.59453	11.5176	1.71962	0.534002	0.188066	12.6491	20.2896	2.4013	8.69856	1.93067	0.544784	2.07645	0.355939	2.30402	0.49358	1.49269	0.243753	1.67388	0.29221	18.335	179.824	1.60609	0.270684	5.3394	0.32873	427.834	225.977	66.1605	1.95252	17.1999	6.37908	57.2592	53.1274	0.0512608	3.88414	1.22169	0.828412	9.05278	5.58771e-15	29.7412
4500	1263.24	68.5046	50.8922	0.579058	16.845	1.01637	0.051785	7.76593	0.311305	8.55676	11.5328	1.7246	0.53561	0.188632	12.6871	20.3503	2.40846	8.72442	1.93638	0.546386	2.08252	0.356975	2.31069	0.494999	1.49695	0.244436	1.6785	0.293001	18.3901	180.365	1.61093	0.271499	5.35534	0.329711	429.056	226.649	66.3495	1.9583	17.2512	6.39824	57.4654	53.1112	0.0514045	3.8955	1.22396	0.826356	9.07209	2.99797e-15	29.7103
4500	1262.24	68.2982	50.8992	0.580531	16.8745	1.01384	0.051177	7.74572	0.312246	8.51901	11.5478	1.72961	0.537228	0.189202	12.7252	20.4114	2.41567	8.75044	1.94212	0.547998	2.08863	0.358017	2.3174	0.496426	1.50123	0.245124	1.68315	0.293796	18.4456	180.91	1.6158	0.27232	5.37138	0.330698	430.285	227.325	66.5396	1.96411	17.3029	6.41753	57.6718	53.095	0.051548	3.90691	1.22622	0.824305	9.09135	2.13374e-15	29.6793
4500	1261.24	68.0918	50.9064	0.582013	16.904	1.01128	0.0505733	7.72529	0.313192	8.48128	11.5627	1.73465	0.538856	0.189775	12.7636	20.4729	2.42293	8.77663	1.9479	0.54962	2.09478	0.359065	2.32415	0.497862	1.50554	0.245816	1.68782	0.294596	18.5015	181.459	1.6207	0.273145	5.38752	0.331692	431.522	228.006	66.7309	1.96996	17.3549	6.43694	57.8782	53.0788	0.0516913	3.91836	1.22847	0.822258	9.11058	4.25227e-16	29.6483
4500	1260.24	67.8853	50.9138	0.583504	16.9337	1.0087	0.0499737	7.70465	0.314145	8.44357	11.5774	1.73972	0.540496	0.190353	12.8023	20.5348	2.43023	8.80299	1.95372	0.551253	2.10097	0.36012	2.33095	0.499307	1.50988	0.246512	1.69252	0.295401	18.5577	182.011	1.62563	0.273976	5.40376	0.332692	432.767	228.691	66.9234	1.97585	17.4072	6.45648	58.0847	53.0624	0.0518345	3.92987	1.23071	0.820215	9.12978	2.966e-15	29.6171
4500	1259.24	67.6787	50.9213	0.585004	16.9634	1.0061	0.0493784	7.6838	0.315104	8.40589	11.592	1.74483	0.542146	0.190934	12.8412	20.5971	2.43758	8.82952	1.95957	0.552896	2.1072	0.361183	2.33778	0.500761	1.51425	0.247212	1.69725	0.296211	18.6143	182.566	1.63059	0.274813	5.42011	0.333699	434.02	229.38	67.1171	1.98178	17.4599	6.47614	58.2913	53.046	0.0519775	3.94143	1.23294	0.818176	9.14893	5.48877e-15	29.5858
4500	1258.24	67.4719	50.9291	0.586513	16.9933	1.00349	0.0487872	7.66274	0.31607	8.36822	11.6065	1.74996	0.543807	0.191519	12.8804	20.6598	2.44498	8.85622	1.96547	0.55455	2.11347	0.362251	2.34467	0.502225	1.51864	0.247917	1.70201	0.297025	18.6713	183.125	1.63559	0.275655	5.43657	0.334712	435.28	230.074	67.312	1.98774	17.5129	6.49594	58.4981	53.0295	0.0521203	3.95305	1.23516	0.816141	9.16805	4.62793e-15	29.5544
4500	1257.24	67.2651	50.9371	0.588032	17.0232	1.00084	0.0482003	7.64146	0.317042	8.33057	11.6208	1.75513	0.545479	0.192108	12.9198	20.7229	2.45243	8.8831	1.9714	0.556214	2.11978	0.363327	2.35159	0.503698	1.52307	0.248626	1.7068	0.297845	18.7286	183.688	1.64061	0.276502	5.45314	0.335732	436.549	230.773	67.5082	1.99374	17.5663	6.51587	58.7049	53.013	0.052263	3.96472	1.23737	0.814109	9.18713	3.14429e-16	29.5229
4500	1256.24	67.0581	50.9453	0.58956	17.0532	0.998183	0.0476176	7.61997	0.31802	8.29293	11.635	1.76033	0.547163	0.192701	12.9595	20.7865	2.45993	8.91017	1.97737	0.55789	2.12613	0.36441	2.35856	0.50518	1.52752	0.249339	1.71162	0.29867	18.7864	184.255	1.64568	0.277356	5.46983	0.336759	437.826	231.477	67.7057	1.99979	17.62	6.53594	58.9119	52.9963	0.0524055	3.97644	1.23957	0.812082	9.20616	4.59542e-15	29.4912
4500	1255.24	66.851	50.9537	0.591098	17.0833	0.9955	0.047039	7.59826	0.319006	8.25532	11.649	1.76557	0.548858	0.193298	12.9995	20.8505	2.46748	8.93741	1.98338	0.559577	2.13253	0.3655	2.36558	0.506673	1.532	0.250057	1.71648	0.299499	18.8445	184.826	1.65078	0.278215	5.48662	0.337793	439.111	232.185	67.9044	2.00587	17.6741	6.55614	59.119	52.9796	0.0525479	3.98822	1.24176	0.810058	9.22515	2.91411e-15	29.4595
4500	1254.24	66.6437	50.9624	0.592647	17.1135	0.992795	0.0464647	7.57634	0.319998	8.21771	11.6629	1.77084	0.550565	0.193899	13.0397	20.9149	2.47508	8.96484	1.98943	0.561276	2.13897	0.366598	2.37265	0.508175	1.53651	0.25078	1.72136	0.300334	18.903	185.401	1.65591	0.27908	5.50353	0.338835	440.405	232.898	68.1045	2.012	17.7286	6.57648	59.3263	52.9629	0.0526902	4.00006	1.24393	0.808037	9.24409	2.07424e-15	29.4277
4500	1253.24	66.4363	50.9712	0.594205	17.1438	0.99007	0.0458946	7.5542	0.320997	8.18012	11.6766	1.77614	0.552284	0.194504	13.0803	20.9798	2.48273	8.99247	1.99553	0.562986	2.14545	0.367703	2.37976	0.509687	1.54105	0.251508	1.72627	0.301175	18.962	185.98	1.66108	0.279951	5.52056	0.339883	441.707	233.616	68.3059	2.01817	17.7834	6.59696	59.5337	52.946	0.0528323	4.01195	1.2461	0.80602	9.26299	2.89381e-15	29.3957
4500	1252.24	66.2287	50.9803	0.595774	17.1741	0.987324	0.0453286	7.53184	0.322003	8.14255	11.6902	1.78148	0.554015	0.195114	13.1211	21.0452	2.49044	9.02028	2.00166	0.564708	2.15197	0.368815	2.38692	0.51121	1.54562	0.25224	1.73122	0.302021	19.0214	186.562	1.66629	0.280829	5.53771	0.340939	443.018	234.339	68.5087	2.02438	17.8387	6.61759	59.7413	52.9291	0.0529744	4.0239	1.24825	0.804006	9.28184	1.2359e-15	29.3637
4500	1251.24	66.021	50.9896	0.597353	17.2046	0.984556	0.0447669	7.50926	0.323016	8.10498	11.7035	1.78686	0.555758	0.195728	13.1622	21.111	2.4982	9.04829	2.00784	0.566442	2.15855	0.369935	2.39413	0.512743	1.55022	0.252978	1.7362	0.302872	19.0812	187.149	1.67153	0.281713	5.55497	0.342002	444.338	235.067	68.7128	2.03064	17.8943	6.63837	59.949	52.9121	0.0531163	4.03591	1.2504	0.801996	9.30064	2.05269e-15	29.3315
4500	1250.24	65.813	50.9991	0.598943	17.2352	0.981768	0.0442093	7.48646	0.324037	8.06742	11.7168	1.79227	0.557514	0.196346	13.2036	21.1772	2.50602	9.0765	2.01407	0.568188	2.16516	0.371063	2.40139	0.514287	1.55485	0.25372	1.74121	0.303729	19.1414	187.74	1.67681	0.282603	5.57237	0.343072	445.668	235.8	68.9184	2.03694	17.9503	6.65929	60.157	52.8951	0.0532582	4.04798	1.25253	0.799988	9.31939	2.86383e-15	29.2992
4500	1249.24	65.6049	51.0088	0.600543	17.2659	0.978958	0.043656	7.46345	0.325065	8.02987	11.7298	1.79772	0.559283	0.196969	13.2453	21.244	2.51389	9.10491	2.02034	0.569946	2.17183	0.372199	2.4087	0.515841	1.55952	0.254468	1.74625	0.304591	19.202	188.336	1.68213	0.283499	5.58988	0.344151	447.006	236.539	69.1253	2.04328	18.0068	6.68037	60.3651	52.8779	0.0533999	4.06011	1.25465	0.797984	9.33809	2.03854e-15	29.2668
4500	1248.24	65.3966	51.0188	0.602155	17.2966	0.976127	0.0431068	7.44021	0.3261	7.99233	11.7427	1.80321	0.561064	0.197597	13.2873	21.3112	2.52182	9.13353	2.02665	0.571717	2.17854	0.373343	2.41606	0.517406	1.56421	0.25522	1.75133	0.30546	19.2631	188.936	1.68749	0.284402	5.60753	0.345237	448.354	237.283	69.3338	2.04967	18.0636	6.70159	60.5734	52.8607	0.0535417	4.0723	1.25676	0.795983	9.35673	-4.06306e-16	29.2343
4500	1247.24	65.1881	51.029	0.603778	17.3275	0.973276	0.0425618	7.41675	0.327143	7.95479	11.7553	1.80874	0.562859	0.198229	13.3296	21.379	2.52981	9.16235	2.03301	0.573501	2.1853	0.374495	2.42348	0.518982	1.56894	0.255978	1.75645	0.306334	19.3247	189.54	1.69289	0.285312	5.6253	0.346331	449.711	238.032	69.5436	2.05611	18.1208	6.72298	60.7819	52.8434	0.0536833	4.08456	1.25885	0.793985	9.37532	1.97395e-15	29.2017
4500	1246.24	64.9794	51.0395	0.605412	17.3585	0.970403	0.0420211	7.39306	0.328194	7.91726	11.7678	1.8143	0.564667	0.198865	13.3722	21.4472	2.53785	9.19139	2.03941	0.575298	2.19211	0.375656	2.43095	0.52057	1.57371	0.256741	1.7616	0.307214	19.3867	190.149	1.69832	0.286228	5.6432	0.347434	451.078	238.787	69.755	2.0626	18.1785	6.74452	60.9906	52.8261	0.053825	4.09687	1.26094	0.791989	9.39384	3.63174e-15	29.169
4500	1245.24	64.7704	51.0502	0.607057	17.3896	0.96751	0.0414845	7.36916	0.329253	7.87973	11.7801	1.81991	0.566489	0.199507	13.4151	21.5159	2.54596	9.22064	2.04586	0.577108	2.19897	0.376825	2.43847	0.522169	1.57851	0.25751	1.76678	0.3081	19.4492	190.762	1.7038	0.287152	5.66124	0.348544	452.455	239.547	69.9679	2.06913	18.2366	6.76623	61.1996	52.8086	0.0539666	4.10925	1.26301	0.789996	9.41231	1.20645e-15	29.1361
4500	1244.24	64.5612	51.0612	0.608715	17.4208	0.964595	0.0409521	7.34503	0.33032	7.84221	11.7922	1.82555	0.568324	0.200153	13.4584	21.5852	2.55413	9.25011	2.05236	0.578932	2.20588	0.378002	2.44605	0.52378	1.58334	0.258284	1.77201	0.308992	19.5121	191.38	1.70932	0.288082	5.67942	0.349663	453.842	240.313	70.1824	2.07571	18.2952	6.7881	61.4088	52.7911	0.0541082	4.1217	1.26506	0.788006	9.43072	2.80545e-15	29.1032
4500	1243.24	64.3518	51.0724	0.610384	17.4521	0.96166	0.0404239	7.32068	0.331395	7.80468	11.8041	1.83124	0.570174	0.200805	13.502	21.655	2.56236	9.27981	2.05891	0.580769	2.21284	0.379189	2.45368	0.525402	1.58821	0.259063	1.77726	0.309891	19.5755	192.003	1.71489	0.28902	5.69773	0.350791	455.239	241.085	70.3984	2.08234	18.3542	6.81014	61.6182	52.7735	0.0542499	4.13421	1.26711	0.786019	9.44906	1.99708e-15	29.0701
4500	1242.24	64.1421	51.0839	0.612065	17.4835	0.958704	0.0398999	7.2961	0.332478	7.76716	11.8158	1.83696	0.572037	0.201461	13.5459	21.7253	2.57065	9.30973	2.06551	0.58262	2.21985	0.380384	2.46137	0.527037	1.59311	0.259848	1.78256	0.310796	19.6394	192.63	1.72049	0.289964	5.71618	0.351927	456.646	241.863	70.616	2.08902	18.4136	6.83235	61.8279	52.7559	0.0543915	4.14679	1.26914	0.784034	9.46734	3.98062e-16	29.0369
4500	1241.24	63.9322	51.0956	0.613759	17.515	0.955727	0.03938	7.2713	0.333569	7.72963	11.8273	1.84273	0.573916	0.202123	13.5902	21.7961	2.57901	9.33988	2.07216	0.584485	2.22692	0.381588	2.46912	0.528684	1.59805	0.260639	1.7879	0.311707	19.7039	193.262	1.72614	0.290916	5.73477	0.353071	458.063	242.647	70.8353	2.09575	18.4735	6.85473	62.0378	52.7381	0.0545333	4.15944	1.27116	0.782052	9.48555	3.57044e-15	29.0036
4500	1240.24	63.722	51.1076	0.615465	17.5466	0.95273	0.0388644	7.24627	0.33467	7.69211	11.8385	1.84855	0.575809	0.202789	13.6348	21.8676	2.58743	9.37027	2.07886	0.586365	2.23404	0.382801	2.47693	0.530343	1.60303	0.261436	1.79327	0.312625	19.7688	193.9	1.73183	0.291876	5.75351	0.354225	459.492	243.437	71.0562	2.10254	18.5339	6.87728	62.248	52.7203	0.0546751	4.17215	1.27316	0.780072	9.5037	2.76763e-15	28.9702
4500	1239.24	63.5116	51.1199	0.617184	17.5784	0.949711	0.038353	7.22102	0.335779	7.65457	11.8496	1.8544	0.577717	0.203461	13.6797	21.9395	2.59592	9.40089	2.08562	0.588259	2.24122	0.384024	2.48479	0.532015	1.60805	0.262239	1.79869	0.313549	19.8342	194.542	1.73757	0.292843	5.7724	0.355388	460.931	244.233	71.2787	2.10937	18.5947	6.90001	62.4584	52.7024	0.0548169	4.18493	1.27515	0.778095	9.52177	4.23597e-15	28.9367
4500	1238.24	63.3009	51.1324	0.618915	17.6102	0.946672	0.0378458	7.19554	0.336896	7.61704	11.8604	1.8603	0.57964	0.204138	13.7251	22.0121	2.60447	9.43175	2.09242	0.590168	2.24845	0.385256	2.49272	0.533699	1.6131	0.263048	1.80414	0.314481	19.9002	195.19	1.74336	0.293818	5.79144	0.35656	462.381	245.035	71.503	2.11627	18.656	6.92293	62.6691	52.6844	0.0549589	4.19779	1.27713	0.77612	9.53977	5.10535e-15	28.903
4500	1237.24	63.0899	51.1452	0.62066	17.6422	0.943613	0.0373428	7.16983	0.338023	7.57949	11.871	1.86625	0.581578	0.204821	13.7707	22.0852	2.61309	9.46286	2.09928	0.592092	2.25574	0.386498	2.50071	0.535397	1.61819	0.263863	1.80963	0.315419	19.9666	195.842	1.74919	0.2948	5.81062	0.357741	463.842	245.844	71.7289	2.12321	18.7178	6.94602	62.8801	52.6663	0.0551011	4.21071	1.27909	0.774147	9.5577	2.73981e-15	28.8693
First-stage results
	Detained Solid	Tempearature	SiO2	TiO2	Al2O3	Fe2O3	Cr2O3	FeO	MnO	MgO	CaO	Na2O	K2O	H2O	La	Ce	Pr	Nd	Sm	Eu	Gd	Tb	Dy	Ho	Er	Tm	Yb	Lu	Rb	Ba	Th	U	Nb	Ta	P	Sr	Zr	Hf	Y	Pb
Ascending magma (Bulk2)	-	1237.24	51.2831	0.569401	16.4248	0.974019	0.104123	7.38625	0.307387	9.50908	11.027	1.69975	0.528867	0.186257	12.5254	20.09	2.37743	8.61113	1.91092	0.53912	2.05452	0.352123	2.27895	0.488107	1.47583	0.24088	1.65344	0.288498	18.158	178.094	1.59065	0.268081	5.28652	0.325474	423.02	223.713	65.4162	1.93263	17.0295	6.31726
Retained part (Bulk1)	0.9	1237.24	52.6663	0.0551011	4.21071	1.27909	0.774147	9.5577	2.73981e-15	28.8693	2.55852	0.0291475	9.35591e-15	0	0.031278	0.0714991	0.0130037	0.0653745	0.0209928	0.00763695	0.0356328	0.00722548	0.0539978	0.0136298	0.0474481	0.010286	0.0862784	0.0183902	0.0116414	0.0195842	1.68986e-05	2.84802e-06	0.0280677	0.00172804	13.4433	1.66254	2.07888	0.020512	0.0904149	0.00872356
Second-stage modeling
Liquid composition																																									Solid composition
Pressure	Temperature	Liquid mass	SiO2	TiO2	Al2O3	Fe2O3	Cr2O3	FeO	MnO	MgO	CaO	Na2O	K2O	H2O	La	Ce	Pr	Nd	Sm	Eu	Gd	Tb	Dy	Ho	Er	Tm	Yb	Lu	Rb	Ba	Th	U	Nb	Ta	P	Sr	Zr	Hf	Y	Pb	Solid mass	SiO2	TiO2	Al2O3	Fe2O3	Cr2O3	FeO	MnO	MgO
2000	1237.24	99.1509	51.3026	0.573432	16.5066	1.24885	0.0670015	7.11474	0.310019	9.33401	11.1073	1.71417	0.533396	0.187852	12.6359	20.2671	2.39835	8.68677	1.92766	0.543831	2.07243	0.355183	2.29871	0.492323	1.48853	0.242935	1.66743	0.290915	18.3186	179.67	1.60473	0.270454	5.3331	0.328342	426.667	225.68	65.9801	1.94959	17.1796	6.3731	0.877403	47.4213	0.0955298	6.65223	2.01912	4.29563	8.917	0	28.9859
2000	1236.24	98.977	51.2974	0.574358	16.53	1.24955	0.0663136	7.11199	0.310564	9.29672	11.1234	1.71715	0.534333	0.188182	12.6581	20.3026	2.40255	8.70192	1.93101	0.544773	2.07601	0.355795	2.30266	0.493166	1.49107	0.243345	1.67021	0.291396	18.3508	179.985	1.60755	0.270929	5.34242	0.328916	427.394	226.074	66.0926	1.95298	17.2096	6.38428	1.05128	48.5535	0.0874306	6.08291	1.81806	3.66099	8.88501	0	29.2467
2000	1235.24	98.8034	51.2923	0.575284	16.5534	1.25023	0.0656292	7.10914	0.311109	9.2595	11.1395	1.72014	0.535272	0.188513	12.6803	20.3381	2.40674	8.7171	1.93436	0.545718	2.07959	0.356408	2.30661	0.494009	1.49361	0.243755	1.673	0.291877	18.383	180.301	1.61037	0.271404	5.35176	0.329491	428.122	226.468	66.2052	1.95637	17.2397	6.39548	1.2248	49.3582	0.0816559	5.67842	1.67472	3.20694	8.86998	0	29.4231
2000	1234.24	98.6303	51.2872	0.576212	16.5767	1.25091	0.064948	7.1062	0.311655	9.22235	11.1556	1.72313	0.536212	0.188844	12.7025	20.3737	2.41095	8.7323	1.93773	0.546663	2.08319	0.357022	2.31057	0.494854	1.49615	0.244166	1.6758	0.292359	18.4152	180.618	1.6132	0.271881	5.36111	0.330066	428.852	226.863	66.318	1.95978	17.2698	6.4067	1.39797	49.9582	0.0773349	5.37705	1.56749	2.86587	8.8656	0	29.5464
2000	1233.24	98.4574	51.2821	0.577142	16.6001	1.25157	0.0642702	7.10317	0.312203	9.18527	11.1717	1.72612	0.537153	0.189175	12.7247	20.4093	2.41516	8.74752	1.94109	0.54761	2.08679	0.357637	2.31454	0.4957	1.4987	0.244578	1.6786	0.292841	18.4475	180.935	1.61603	0.272358	5.37047	0.330643	429.582	227.259	66.4309	1.96318	17.3	6.41793	1.57081	50.4214	0.073983	5.1445	1.48434	2.60018	8.86834	0	29.6345
2000	1232.24	98.2849	51.2771	0.578072	16.6235	1.25222	0.0635958	7.10004	0.312751	9.14826	11.1877	1.72912	0.538096	0.189507	12.747	20.4451	2.41938	8.76277	1.94447	0.548559	2.09039	0.358253	2.31851	0.496547	1.50125	0.24499	1.6814	0.293324	18.4799	181.252	1.61887	0.272836	5.37985	0.33122	430.314	227.655	66.544	1.96659	17.3302	6.42918	1.74331	50.7888	0.0713094	4.96015	1.41806	2.38727	8.87609	0	29.6976
2000	1231.24	98.1127	51.2722	0.579004	16.6469	1.25286	0.0629246	7.09682	0.313299	9.11132	11.2037	1.73212	0.53904	0.18984	12.7693	20.4808	2.4236	8.77804	1.94784	0.549509	2.094	0.358869	2.32249	0.497396	1.5038	0.245402	1.6842	0.293808	18.5123	181.57	1.62171	0.273315	5.38925	0.331798	431.046	228.052	66.6573	1.97001	17.3604	6.44045	1.91549	51.0866	0.0691287	4.81087	1.36406	2.21278	8.8875	0	29.7426
2000	1230.24	97.9408	51.2673	0.579938	16.6703	1.25348	0.0622567	7.0935	0.313849	9.07445	11.2197	1.73513	0.539986	0.190173	12.7917	20.5166	2.42783	8.79333	1.95123	0.55046	2.09761	0.359487	2.32648	0.498246	1.50636	0.245816	1.68701	0.294293	18.5448	181.889	1.62456	0.273795	5.39866	0.332378	431.78	228.449	66.7708	1.97343	17.3907	6.45173	2.08736	51.3321	0.0673173	4.68791	1.31925	2.0671	8.90167	0	29.774
2000	1229.24	97.7692	51.2624	0.580873	16.6937	1.25409	0.0615921	7.09008	0.3144	9.03764	11.2357	1.73814	0.540934	0.190507	12.8141	20.5525	2.43207	8.80865	1.95462	0.551413	2.10123	0.360106	2.33047	0.499097	1.50893	0.24623	1.68983	0.294778	18.5773	182.208	1.62741	0.274275	5.40808	0.332958	432.515	228.847	66.8844	1.97686	17.4211	6.46304	2.25892	51.5372	0.0657897	4.58521	1.28153	1.9436	8.91798	0	29.7948
2000	1228.24	97.598	51.2576	0.581809	16.7171	1.25468	0.0609308	7.08657	0.314952	9.00091	11.2516	1.74116	0.541883	0.190841	12.8365	20.5885	2.43632	8.824	1.95801	0.552368	2.10486	0.360725	2.33447	0.49995	1.51149	0.246644	1.69265	0.295264	18.6099	182.528	1.63026	0.274756	5.41753	0.333539	433.251	229.246	66.9983	1.98029	17.4515	6.47437	2.43019	51.7108	0.0644847	4.49844	1.24936	1.83752	8.93599	0	29.8073
2000	1227.24	97.427	51.2529	0.582747	16.7405	1.25527	0.0602728	7.08295	0.315505	8.96424	11.2674	1.74418	0.542834	0.191176	12.859	20.6245	2.44057	8.83938	1.96141	0.553325	2.1085	0.361346	2.33847	0.500804	1.51407	0.24706	1.69547	0.295751	18.6425	182.848	1.63312	0.275239	5.42699	0.334122	433.988	229.645	67.1123	1.98374	17.482	6.48571	2.60118	51.859	0.0633573	4.42442	1.22165	1.74539	8.95537	0	29.813
2000	1226.24	97.2562	51.2482	0.583687	16.7639	1.25584	0.059618	7.07924	0.316058	8.92764	11.2833	1.74721	0.543787	0.191512	12.8815	20.6606	2.44484	8.85479	1.96482	0.554283	2.11214	0.361968	2.34248	0.50166	1.51664	0.247476	1.6983	0.296239	18.6752	183.169	1.63599	0.275722	5.43646	0.334705	434.727	230.046	67.2266	1.98718	17.5125	6.49708	2.77188	51.9865	0.0623739	4.36076	1.19754	1.66458	8.97587	0	29.8132
2000	1225.24	97.0858	51.2435	0.584629	16.7874	1.25639	0.0589664	7.07543	0.316613	8.89111	11.2991	1.75024	0.544742	0.191848	12.9041	20.6967	2.44911	8.87022	1.96823	0.555243	2.11578	0.362591	2.34651	0.502518	1.51923	0.247893	1.70113	0.296727	18.708	183.491	1.63886	0.276206	5.44596	0.33529	435.467	230.447	67.341	1.99064	17.5431	6.50848	2.94232	52.0971	0.0615087	4.30565	1.17641	1.59311	8.99731	0	29.8089
2000	1224.24	96.9156	51.239	0.585572	16.8108	1.25693	0.0583181	7.07153	0.317169	8.85464	11.3149	1.75328	0.545699	0.192185	12.9267	20.733	2.45339	8.88569	1.97165	0.556205	2.11944	0.363216	2.35053	0.503377	1.52181	0.24831	1.70397	0.297217	18.7408	183.813	1.64174	0.276691	5.45547	0.335876	436.209	230.848	67.4557	1.9941	17.5738	6.51989	3.11251	52.1935	0.0607417	4.25765	1.15776	1.52942	9.01954	0	29.8007
2000	1223.24	96.7456	51.2344	0.586517	16.8343	1.25746	0.057673	7.06752	0.317727	8.81824	11.3306	1.75633	0.546657	0.192523	12.9493	20.7693	2.45767	8.90118	1.97508	0.557169	2.1231	0.363841	2.35457	0.504238	1.5244	0.248729	1.70682	0.297707	18.7737	184.136	1.64462	0.277177	5.46501	0.336463	436.952	231.251	67.5706	1.99756	17.6045	6.53133	3.28244	52.278	0.0600571	4.21566	1.14119	1.47227	9.04244	0	29.7892
2000	1222.24	96.5759	51.23	0.587464	16.8578	1.25797	0.0570311	7.06341	0.318285	8.78191	11.3463	1.75938	0.547618	0.192861	12.972	20.8056	2.46197	8.91671	1.97852	0.558135	2.12677	0.364468	2.35861	0.5051	1.527	0.249148	1.70967	0.298198	18.8067	184.459	1.64751	0.277664	5.47456	0.337051	437.696	231.655	67.6857	2.00104	17.6353	6.54279	3.45214	52.3523	0.0594421	4.17877	1.12638	1.42069	9.06592	0	29.7749
2000	1221.24	96.4064	51.2255	0.588414	16.8813	1.25847	0.0563925	7.0592	0.318845	8.74563	11.362	1.76244	0.548581	0.1932	12.9948	20.8421	2.46628	8.93228	1.98196	0.559103	2.13045	0.365096	2.36267	0.505964	1.5296	0.249568	1.71252	0.298691	18.8397	184.783	1.65041	0.278152	5.48414	0.337641	438.442	232.059	67.8011	2.00452	17.6661	6.55427	3.62161	52.4178	0.0588866	4.14627	1.1131	1.37388	9.08991	0	29.7582
2000	1220.24	96.2371	51.2212	0.589365	16.9049	1.25896	0.055757	7.05488	0.319405	8.70943	11.3776	1.7655	0.549546	0.19354	13.0176	20.8786	2.47059	8.94787	1.98541	0.560073	2.13413	0.365726	2.36673	0.506831	1.53221	0.249989	1.71538	0.299184	18.8728	185.108	1.65331	0.278641	5.49373	0.338231	439.19	232.464	67.9167	2.00801	17.697	6.56579	3.79086	52.4758	0.058382	4.11755	1.10112	1.33119	9.11434	0	29.7393
2000	1219.24	96.0681	51.2168	0.590318	16.9284	1.25943	0.0551246	7.05047	0.319967	8.67328	11.3932	1.76857	0.550513	0.19388	13.0405	20.9152	2.47492	8.96351	1.98886	0.561045	2.13782	0.366357	2.3708	0.507699	1.53482	0.250411	1.71825	0.299678	18.906	185.434	1.65622	0.279131	5.50335	0.338824	439.939	232.87	68.0326	2.01151	17.728	6.57732	3.95991	52.5273	0.0579215	4.09213	1.09027	1.29208	9.13916	0	29.7185
2000	1218.24	95.8992	51.2126	0.591274	16.952	1.25988	0.0544955	7.04595	0.320531	8.6372	11.4087	1.77165	0.551482	0.194222	13.0634	20.9519	2.47925	8.97917	1.99233	0.56202	2.14153	0.366989	2.37488	0.508569	1.53744	0.250834	1.72112	0.300174	18.9393	185.76	1.65914	0.279623	5.51299	0.339417	440.69	233.277	68.1487	2.01501	17.759	6.58889	4.12876	52.5729	0.0574992	4.0696	1.08042	1.25611	9.16433	0	29.696
2000	1217.24	95.7305	51.2084	0.592232	16.9756	1.26032	0.0538695	7.04133	0.321096	8.60118	11.4243	1.77473	0.552454	0.194564	13.0863	20.9887	2.4836	8.99488	1.9958	0.562997	2.14524	0.367623	2.37897	0.509441	1.54007	0.251258	1.72401	0.30067	18.9726	186.088	1.66206	0.280116	5.52266	0.340012	441.443	233.685	68.2651	2.01853	17.7902	6.60048	4.29742	52.6135	0.0571104	4.04962	1.07143	1.2229	9.18981	0	29.6719
2000	1216.24	95.562	51.2042	0.593193	16.9992	1.26074	0.0532466	7.0366	0.321662	8.56522	11.4397	1.77782	0.553428	0.194907	13.1093	21.0256	2.48795	9.01063	1.99928	0.563976	2.14896	0.368259	2.38307	0.510315	1.5427	0.251683	1.72689	0.301168	19.0061	186.416	1.66499	0.280609	5.53234	0.340608	442.197	234.094	68.3818	2.02205	17.8214	6.6121	4.4659	52.6496	0.0567508	4.03189	1.06322	1.19212	9.21557	0	29.6465
2000	1215.24	95.3936	51.2001	0.594155	17.0229	1.26115	0.0526269	7.03177	0.32223	8.52932	11.4552	1.78092	0.554405	0.195251	13.1324	21.0626	2.49232	9.02641	2.00278	0.564958	2.15269	0.368896	2.38718	0.511191	1.54534	0.252108	1.72979	0.301666	19.0396	186.745	1.66793	0.281105	5.54205	0.341206	442.954	234.505	68.4987	2.02558	17.8527	6.62376	4.63422	52.6817	0.0564169	4.01617	1.05569	1.16352	9.24159	0	29.6198
2000	1214.24	95.2254	51.1961	0.595121	17.0465	1.26154	0.0520102	7.02684	0.322799	8.49348	11.4705	1.78403	0.555384	0.195596	13.1556	21.0997	2.4967	9.04224	2.00627	0.565942	2.15642	0.369534	2.3913	0.51207	1.54798	0.252535	1.73269	0.302166	19.0732	187.074	1.67087	0.281601	5.55179	0.341806	443.712	234.916	68.616	2.02912	17.884	6.63544	4.80239	52.7101	0.0561058	4.00224	1.04876	1.13684	9.26784	0	29.592
2000	1213.24	94.3311	51.2001	0.600581	17.0188	1.26809	0.0519231	7.05472	0.325859	8.45208	11.4802	1.78995	0.560294	0.19745	13.2696	21.2848	2.51887	9.1234	2.02458	0.57113	2.17627	0.372945	2.41342	0.516811	1.56232	0.254866	1.74863	0.304933	19.2521	188.41	1.68626	0.284104	5.60399	0.345038	447.856	234.409	69.2531	2.04815	18.0512	6.68548	5.69647	52.4083	0.0503174	6.50993	0.932254	0.968019	8.49206	0	26.9664
2000	1212.24	92.7732	51.2115	0.610391	16.9422	1.28048	0.0523255	7.11367	0.331331	8.40562	11.4843	1.79842	0.568986	0.200766	13.4713	21.6128	2.5582	9.26762	2.05718	0.58038	2.21168	0.379037	2.45295	0.525288	1.58796	0.259038	1.77717	0.309892	19.5715	190.705	1.71367	0.288541	5.69726	0.350817	455.275	233.067	70.393	2.08217	18.3498	6.77219	7.25395	52.0066	0.0430342	9.74692	0.785933	0.766182	7.48405	0	23.5859
2000	1211.24	91.2605	51.2224	0.620236	16.8665	1.29275	0.0527047	7.1718	0.336823	8.3596	11.4887	1.80672	0.577681	0.204094	13.6731	21.9411	2.59758	9.41211	2.08986	0.589653	2.24719	0.385145	2.49259	0.53379	1.61367	0.263221	1.80579	0.314862	19.892	192.99	1.74116	0.292985	5.79085	0.356618	462.718	231.787	71.5363	2.11629	18.6494	6.85859	8.76621	51.7583	0.0384483	11.7769	0.693721	0.639089	6.86008	0	21.4467
2000	1210.24	89.7909	51.2329	0.630118	16.7917	1.30492	0.053061	7.22915	0.342336	8.31401	11.4931	1.81484	0.586378	0.207434	13.8751	22.2698	2.63703	9.55689	2.12263	0.598952	2.2828	0.391271	2.53236	0.542317	1.63947	0.267417	1.8345	0.319847	20.2136	195.268	1.76872	0.297436	5.88477	0.36244	470.185	230.564	72.6831	2.15054	18.9499	6.94472	10.2354	51.5914	0.0352986	13.164	0.63032	0.551795	6.44056	0	19.9685
2000	1209.24	88.3622	51.243	0.640038	16.7179	1.31696	0.0533949	7.28571	0.347871	8.26882	11.4977	1.8228	0.59508	0.210788	14.0773	22.599	2.67656	9.70199	2.15549	0.608278	2.31851	0.397417	2.57225	0.550873	1.66535	0.271626	1.86329	0.324846	20.5364	197.537	1.79637	0.301896	5.97904	0.368284	477.679	229.395	73.8338	2.1849	19.2516	7.03059	11.6636	51.4731	0.033004	14.1683	0.584076	0.488198	6.14275	0	18.884
2000	1208.24	86.9726	51.2527	0.649998	16.645	1.3289	0.0537066	7.34149	0.353429	8.22403	11.5023	1.8306	0.603787	0.214156	14.2797	22.9287	2.71616	9.84743	2.18844	0.617633	2.35435	0.403583	2.61228	0.559457	1.69132	0.275849	1.89217	0.32986	20.8605	199.798	1.8241	0.306363	6.07367	0.374153	485.2	228.277	74.9884	2.2194	19.5543	7.11621	13.0527	51.3859	0.0312598	14.9263	0.548871	0.43985	5.92324	0	18.053
2000	1207.24	85.6204	51.2619	0.660001	16.5729	1.34073	0.0539968	7.39652	0.359011	8.17962	11.507	1.83824	0.612501	0.217538	14.4824	23.259	2.75585	9.99324	2.22149	0.627018	2.3903	0.40977	2.65245	0.568072	1.71738	0.280087	1.92116	0.33489	21.1859	202.053	1.85192	0.310841	6.16869	0.380046	492.75	227.207	76.1472	2.25404	19.8583	7.2016	14.4046	51.3199	0.0298905	15.5162	0.521189	0.401888	5.75704	0	17.3949
2000	1206.24	84.3037	51.2708	0.670048	16.5018	1.35244	0.0542657	7.4508	0.364618	8.13557	11.5118	1.84575	0.621224	0.220936	14.6855	23.59	2.79563	10.1395	2.25466	0.636436	2.42638	0.415981	2.69277	0.57672	1.74353	0.28434	1.95024	0.339938	21.5126	204.302	1.87984	0.315329	6.26411	0.385966	500.33	226.183	77.3105	2.28882	20.1634	7.28679	15.7208	51.2689	0.0287884	15.9866	0.498861	0.371319	5.62876	0	16.8597
2000	1205.24	83.0208	51.2793	0.680143	16.4316	1.36405	0.0545139	7.50435	0.370252	8.09187	11.5166	1.85311	0.629957	0.22435	14.8889	23.9217	2.83552	10.2861	2.28794	0.645888	2.4626	0.422215	2.73325	0.585403	1.7698	0.28861	1.97944	0.345004	21.8408	206.545	1.90787	0.319828	6.35995	0.391913	507.943	225.203	78.4785	2.32375	20.4699	7.3718	17.0033	51.229	0.0278833	16.3688	0.480479	0.346196	5.52842	0	16.4153
2000	1204.24	81.7703	51.2874	0.690286	16.3622	1.37556	0.0547418	7.55718	0.375915	8.0485	11.5214	1.86034	0.638702	0.227781	15.0928	24.2542	2.87552	10.4332	2.32134	0.655377	2.49897	0.428476	2.77391	0.594122	1.79617	0.292897	2.00875	0.350089	22.1705	208.783	1.93601	0.32434	6.45625	0.397889	515.59	224.263	79.6516	2.35884	20.7778	7.45665	18.2533	51.1974	0.0271278	16.6842	0.465089	0.325201	5.44922	0	16.0398
2000	1203.24	80.5508	51.2951	0.700481	16.2938	1.38695	0.0549498	7.6093	0.381606	8.00545	11.5262	1.86745	0.64746	0.23123	15.2971	24.5877	2.91565	10.5809	2.35488	0.664905	2.53549	0.434763	2.81474	0.60288	1.82267	0.297203	2.03818	0.355195	22.5019	211.016	1.96426	0.328866	6.55301	0.403896	523.273	223.361	80.8298	2.3941	21.0872	7.54135	19.4724	51.1722	0.0264886	16.9475	0.452022	0.30741	5.38643	0	15.7177
2000	1202.24	79.3608	51.3025	0.71073	16.2262	1.39825	0.0551383	7.66071	0.387328	7.96271	11.5311	1.87444	0.656232	0.234697	15.5019	24.922	2.9559	10.729	2.38855	0.674474	2.57217	0.441079	2.85575	0.611678	1.84928	0.301528	2.06775	0.360323	22.8349	213.246	1.99264	0.333405	6.65027	0.409934	530.992	222.497	82.0135	2.42954	21.3981	7.62592	20.6619	51.1521	0.0259418	17.1697	0.440796	0.292153	5.3366	0	15.4381
2000	1201.24	78.1992	51.3095	0.721034	16.1596	1.40944	0.0553077	7.71144	0.393081	7.92026	11.5359	1.88131	0.665022	0.238183	15.7072	25.2574	2.99629	10.8777	2.42237	0.684086	2.60902	0.447424	2.89697	0.620518	1.87602	0.305874	2.09744	0.365473	23.1696	215.473	2.02114	0.33796	6.74803	0.416005	538.751	221.668	83.2029	2.46516	21.7105	7.71039	21.8231	51.136	0.0254697	17.3587	0.431052	0.278936	5.2972	0	15.1926
2000	1200.24	77.0647	51.3161	0.731396	16.0938	1.42052	0.0554583	7.7615	0.398868	7.87809	11.5406	1.88808	0.673829	0.241689	15.9131	25.5939	3.03683	11.027	2.45634	0.693742	2.64604	0.4538	2.93838	0.629402	1.90289	0.31024	2.12728	0.370646	23.5062	217.696	2.04979	0.342532	6.84633	0.422111	546.55	220.872	84.3983	2.50097	22.0246	7.79476	22.9571	51.1233	0.0250588	17.5205	0.42252	0.267384	5.26629	0	14.9751
2000	1199.24	75.9562	51.3225	0.741818	16.0289	1.43151	0.0555906	7.81088	0.404689	7.83619	11.5453	1.89475	0.682655	0.245216	16.1197	25.9315	3.07752	11.1769	2.49047	0.703445	2.68325	0.460209	2.98001	0.638332	1.92991	0.314628	2.15727	0.375844	23.8447	219.918	2.07857	0.34712	6.94518	0.428252	554.391	220.108	85.5999	2.53698	22.3405	7.87907	24.0651	51.1132	0.0246991	17.6599	0.414991	0.25721	5.2424	0	14.7807
2000	1198.24	74.8727	51.3284	0.752303	15.965	1.44239	0.055705	7.85961	0.410546	7.79454	11.5499	1.90131	0.691503	0.248765	16.3269	26.2703	3.11837	11.3275	2.52477	0.713197	2.72065	0.466651	3.02186	0.64731	1.95706	0.31904	2.1874	0.381068	24.1852	222.139	2.1075	0.351726	7.0446	0.43443	562.276	219.375	86.8079	2.5732	22.6581	7.96332	25.1482	51.1054	0.0243823	17.7804	0.408303	0.248187	5.22436	0	14.6058
2000	1197.24	73.8131	51.334	0.762852	15.9019	1.45317	0.0558018	7.90769	0.416439	7.75314	11.5545	1.90779	0.700373	0.252336	16.5348	26.6105	3.1594	11.4788	2.55924	0.723	2.75825	0.473129	3.06395	0.656337	1.98437	0.323475	2.2177	0.386318	24.5277	224.358	2.13658	0.356351	7.14463	0.440646	570.206	218.671	88.0227	2.60963	22.9777	8.04754	26.2074	51.0994	0.0241023	17.8849	0.402326	0.240137	5.21125	0	14.4473
2000	1196.24	72.7764	51.3393	0.773469	15.8397	1.46386	0.0558814	7.95514	0.422371	7.71197	11.5588	1.91418	0.709268	0.255931	16.7435	26.952	3.20061	11.6308	2.5939	0.732857	2.79606	0.479643	3.10627	0.665416	2.01183	0.327935	2.24816	0.391597	24.8723	226.577	2.16582	0.360997	7.24527	0.446903	578.184	217.995	89.2445	2.64628	23.2991	8.13175	27.2436	51.0951	0.0238539	17.9758	0.396957	0.232913	5.20233	0	14.3028
2000	1195.24	71.7617	51.3443	0.784155	15.7785	1.47444	0.0559442	8.00197	0.428343	7.67101	11.5631	1.92049	0.718189	0.25955	16.953	27.2949	3.242	11.7835	2.62874	0.742769	2.83409	0.486195	3.14884	0.67455	2.03946	0.332421	2.2788	0.396904	25.2192	228.796	2.19523	0.365663	7.34657	0.453201	586.211	217.345	90.4737	2.68317	23.6226	8.21595	28.2578	51.0921	0.0236331	18.0549	0.39211	0.226401	5.197	0	14.1703
2000	1194.24	70.7682	51.349	0.794913	15.7181	1.48492	0.0559905	8.04819	0.434357	7.63027	11.5672	1.92673	0.727138	0.263193	17.1634	27.6394	3.2836	11.937	2.66379	0.75274	2.87235	0.492787	3.19168	0.683739	2.06726	0.336934	2.30962	0.402242	25.5684	231.015	2.22482	0.370352	7.44854	0.459542	594.289	216.721	91.7104	2.72029	23.9482	8.30018	29.2509	51.0902	0.0234366	18.1239	0.387718	0.220503	5.19475	0	14.0484
2000	1193.24	69.795	51.3533	0.805746	15.6587	1.49531	0.0560207	8.0938	0.440413	7.58972	11.5711	1.93289	0.736117	0.266863	17.3746	27.9855	3.3254	12.0914	2.69904	0.762771	2.91084	0.499421	3.23479	0.692987	2.09523	0.341474	2.34062	0.407611	25.92	233.236	2.25458	0.375064	7.5512	0.465928	602.421	216.122	92.955	2.75767	24.276	8.38446	30.2236	51.0893	0.0232616	18.184	0.383722	0.215139	5.19518	0	13.9356
2000	1192.24	68.8413	51.3573	0.816657	15.6002	1.5056	0.0560352	8.13883	0.446515	7.54935	11.5748	1.93899	0.745128	0.27056	17.5868	28.3332	3.36743	12.2466	2.73451	0.772864	2.94958	0.506097	3.27818	0.702296	2.12339	0.346045	2.37182	0.413013	26.2741	235.459	2.28453	0.3798	7.65459	0.47236	610.607	215.546	94.2078	2.79531	24.606	8.46879	31.1768	51.0893	0.0231059	18.2362	0.380074	0.210243	5.19794	0	13.8308
2000	1191.24	67.9064	51.361	0.827648	15.5426	1.51579	0.0560343	8.18328	0.452662	7.50916	11.5783	1.94503	0.754172	0.274285	17.7999	28.6827	3.40968	12.4027	2.7702	0.783023	2.98858	0.512818	3.32186	0.711667	2.15173	0.350645	2.40322	0.41845	26.6307	237.685	2.31469	0.384562	7.75873	0.47884	618.851	214.993	95.4691	2.83322	24.9384	8.5532	32.1112	51.09	0.0229676	18.2815	0.376735	0.205759	5.20274	0	13.7331
2000	1190.24	66.9896	51.3644	0.838721	15.4859	1.52589	0.0560183	8.22717	0.458857	7.46913	11.5816	1.95101	0.763253	0.278039	18.0142	29.0341	3.45217	12.5597	2.80612	0.793251	3.02784	0.519586	3.36585	0.721104	2.18028	0.355276	2.43483	0.423921	26.9901	239.913	2.34504	0.38935	7.86365	0.48537	627.155	214.462	96.7392	2.87141	25.2733	8.63771	33.0276	51.0914	0.0228451	18.3207	0.373671	0.201638	5.20932	0	13.6417
2000	1189.24	66.0901	51.3675	0.84988	15.4302	1.53589	0.0559876	8.2705	0.465102	7.42925	11.5846	1.95694	0.772371	0.281823	18.2295	29.3874	3.49491	12.7178	2.84229	0.803548	3.06738	0.526402	3.41015	0.730609	2.20903	0.359941	2.46666	0.429429	27.3522	242.145	2.3756	0.394166	7.96938	0.491952	635.519	213.952	98.0184	2.90989	25.6107	8.72233	33.9266	51.0933	0.0227373	18.3543	0.370853	0.19784	5.21749	0	13.556
2000	1188.24	65.2074	51.3703	0.861128	15.3754	1.54579	0.0559425	8.31329	0.471398	7.38952	11.5872	1.96282	0.781529	0.285638	18.4459	29.7427	3.53791	12.8768	2.87871	0.813919	3.1072	0.533267	3.45478	0.740184	2.23799	0.364638	2.49871	0.434975	27.7172	244.381	2.40639	0.399011	8.07594	0.498587	643.948	213.462	99.3072	2.94866	25.9507	8.80709	34.8088	51.0957	0.0226429	18.3831	0.368255	0.19433	5.22705	0	13.4752
2000	1187.24	64.3408	51.3728	0.872467	15.3216	1.5556	0.0558834	8.35555	0.477747	7.34992	11.5896	1.96866	0.790729	0.289485	18.6635	30.1001	3.58118	13.0369	2.91539	0.824366	3.14732	0.540184	3.49974	0.749831	2.26717	0.369371	2.531	0.440561	28.0852	246.621	2.4374	0.403886	8.18336	0.505277	652.442	212.992	100.606	2.98775	26.2934	8.89201	35.6749	51.0986	0.0225611	18.4074	0.365858	0.191077	5.23786	0	13.399
2000	1186.24	63.4898	51.375	0.8839	15.2687	1.56531	0.0558104	8.3973	0.484151	7.31044	11.5917	1.97445	0.799973	0.293366	18.8824	30.4597	3.62474	13.1981	2.95234	0.834892	3.18774	0.547155	3.54506	0.759554	2.29658	0.37414	2.56353	0.446187	28.4562	248.867	2.46865	0.408792	8.29168	0.512024	661.004	212.541	101.914	3.02716	26.639	8.9771	36.5255	51.1018	0.022491	18.4277	0.363642	0.188056	5.24976	0	13.3268
2000	1185.24	62.6537	51.3769	0.89543	15.2167	1.57493	0.0557241	8.43854	0.490612	7.27107	11.5934	1.98021	0.809263	0.297281	19.1026	30.8215	3.66858	13.3605	2.98957	0.845499	3.22849	0.554181	3.59074	0.769355	2.32622	0.378947	2.59631	0.451855	28.8305	251.119	2.50014	0.413731	8.40093	0.51883	669.637	212.107	103.234	3.06691	26.9874	9.06239	37.3611	51.1054	0.0224322	18.4443	0.361592	0.185244	5.26264	0	13.2584
2000	1184.24	61.832	51.3785	0.907061	15.1657	1.58445	0.0556245	8.47928	0.497132	7.23181	11.5947	1.98594	0.818602	0.301231	19.3242	31.1858	3.71273	13.524	3.0271	0.856191	3.26956	0.561265	3.6368	0.779237	2.35611	0.383792	2.62935	0.457568	29.208	253.377	2.53189	0.418703	8.51113	0.525698	678.343	211.692	104.564	3.10699	27.3389	9.14788	38.1823	51.1093	0.0223841	18.4577	0.359694	0.182621	5.2764	0	13.1933
2000	1183.24	61.0243	51.3798	0.918795	15.1157	1.59389	0.0555121	8.51954	0.503712	7.19264	11.5956	1.99164	0.827991	0.305218	19.5471	31.5524	3.75719	13.6887	3.06492	0.866969	3.31097	0.568408	3.68324	0.789202	2.38624	0.388677	2.66266	0.463325	29.589	255.641	2.5639	0.42371	8.62232	0.532628	687.124	211.294	105.905	3.14744	27.6935	9.23361	38.9896	51.1135	0.0223461	18.468	0.357936	0.180168	5.29093	0	13.1313
2000	1182.24	60.23	51.3808	0.930635	15.0667	1.60322	0.0553871	8.55934	0.510354	7.15355	11.596	1.99732	0.837433	0.309243	19.7715	31.9217	3.80198	13.8547	3.10306	0.877838	3.35274	0.575611	3.73009	0.799252	2.41664	0.393603	2.69624	0.469129	29.9734	257.914	2.59617	0.428754	8.73452	0.539623	695.983	210.912	107.258	3.18824	28.0512	9.31958	39.7833	51.1179	0.0223181	18.4755	0.356308	0.177871	5.30616	0	13.072
2000	1181.24	59.4488	51.3815	0.942585	15.0186	1.61246	0.0552497	8.59867	0.517061	7.11455	11.596	2.00297	0.84693	0.313307	19.9974	32.2935	3.8471	14.022	3.14151	0.8888	3.39486	0.582878	3.77735	0.809392	2.44731	0.398572	2.73011	0.47498	30.3615	260.194	2.62873	0.433835	8.84778	0.546686	704.922	210.546	108.623	3.22943	28.4123	9.40582	40.5641	51.1225	0.0222997	18.4805	0.3548	0.175715	5.32201	0	13.0154
Second-stage results
Units	Solid:liquid in mixture	Temperature	SiO2	TiO2	Al2O3	Fe2O3	Cr2O3	FeO	MnO	MgO	CaO	Na2O	K2O	H2O	La	Ce	Pr	Nd	Sm	Eu	Gd	Tb	Dy	Ho	Er	Tm	Yb	Lu	Rb	Ba	Th	U	Nb	Ta	P	Sr	Zr	Hf	Y	Pb
No-CZ	95.5 : 4.5	1181.24	51.1342	0.0637125	18.3247	0.411395	0.170294	5.46946	0.0232677	12.7499	10.2528	1.28849	0.0978573	0.0140988	2.40385	3.55907	0.386615	1.28148	0.243948	0.0654432	0.238894	0.039541	0.249228	0.0528939	0.159859	0.0272706	0.194972	0.0358886	1.62712	66.881	0.184478	0.0435508	0.462433	0.0258204	41.1565	241.548	6.88877	0.175992	1.61037	2.13349
B2	4.5 : 95.5	1181.24	51.3698	0.901172	15.1744	1.55587	0.0606706	8.45122	0.493793	7.38009	11.5327	1.9693	0.811633	0.299208	19.1684	30.9395	3.68404	13.4217	3.00498	0.850003	3.24615	0.557276	3.6111	0.773745	2.33952	0.381076	2.61065	0.45429	29.0075	251.085	2.51356	0.415445	8.45266	0.522143	673.645	212.007	103.829	3.08555	27.1494	9.06315
[truncated: 32 more columns]

## Sheet: Two-stage ABC for Gn-B3
Title:	Komatiite magma
Liquid composition																																									Solid composition
Pressure	Temperature	Liquid mass	SiO2	TiO2	Al2O3	Fe2O3	Cr2O3	FeO	MnO	MgO	CaO	Na2O	K2O	H2O	La	Ce	Pr	Nd	Sm	Eu	Gd	Tb	Dy	Ho	Er	Tm	Yb	Lu	Rb	Ba	Th	U	Nb	Ta	P	Sr	Zr	Hf	Y	Pb	Solid mass	SiO2	TiO2	Al2O3	Fe2O3	Cr2O3	FeO	MnO	MgO
4500	1581.17	100.936	47.7672	0.369127	9.68777	1.37828	0.462994	9.53123	0.198936	22.3707	8.02624	0.160069	0.04256	0.00492396	0.941294	2.17066	0.310737	1.45756	0.574753	0.16679	0.855042	0.161838	1.17564	0.260804	0.830475	0.12087	0.845531	0.131827	0.985021	11.8035	0.137285	0.0356572	0.892707	0.0562584	136.159	32.6154	17.9925	0.594366	8.55653	1.05287	0.033973	-1.7086e-09	0.180563	14.8147	6.37982	53.4727	7.57145	7.24433e-13	17.5808
4500	1569.97	101.899	47.99	0.367674	9.7475	1.36308	0.440137	9.47412	0.197546	22.1666	7.98956	0.199153	0.0548749	0.00975491	1.23692	2.61286	0.360525	1.62201	0.599058	0.173458	0.869828	0.163646	1.18122	0.261602	0.830969	0.121727	0.850986	0.133623	1.43146	16.075	0.173869	0.0412086	0.993501	0.0624003	141.297	37.1446	18.9374	0.618291	8.60247	1.17344	0.071491	-7.9139e-10	0.184772	14.9863	6.49737	53.1462	7.61213	3.44259e-13	17.5732
4500	1558.98	102.862	48.208	0.366243	9.80605	1.34814	0.418593	9.41803	0.19618	21.9663	7.95347	0.237503	0.0669585	0.0144953	1.52699	3.04675	0.409376	1.78335	0.622899	0.179998	0.884327	0.165419	1.18667	0.262382	0.831444	0.122567	0.856329	0.135384	1.86953	20.2663	0.209766	0.0466556	1.0924	0.0684265	146.337	41.5885	19.8643	0.64176	8.64745	1.29175	0.107753	-5.19188e-10	0.189115	15.1635	6.61531	52.8133	7.652	2.28406e-13	17.5667
4500	1548.17	103.827	48.4215	0.364833	9.86344	1.33345	0.398276	9.36293	0.194837	21.7697	7.91795	0.275138	0.0788169	0.0191474	1.81165	3.47254	0.457314	1.94167	0.646291	0.186415	0.898546	0.167157	1.19201	0.263144	0.831901	0.12339	0.861562	0.137112	2.29944	24.3795	0.244994	0.0520008	1.18944	0.0743399	151.282	45.9494	20.7738	0.664787	8.6915	1.40784	0.142847	-3.86009e-10	0.193589	15.3462	6.73354	52.4742	7.69107	1.72292e-13	17.5614
4500	1537.55	104.793	48.6305	0.363445	9.91969	1.31901	0.379106	9.30881	0.193516	21.5766	7.88301	0.312077	0.090456	0.0237136	2.09104	3.89044	0.504364	2.09706	0.669245	0.192712	0.912495	0.168861	1.19724	0.26389	0.832341	0.124196	0.866691	0.138805	2.7214	28.4167	0.27957	0.0572471	1.28469	0.0801436	156.135	50.2295	21.6664	0.687382	8.73464	1.52178	0.176855	-3.03515e-10	0.198193	15.5343	6.85199	52.1289	7.72935	1.39161e-13	17.5573
4500	1527.12	105.76	48.8353	0.362077	9.97485	1.30482	0.361011	9.25564	0.192218	21.3871	7.84864	0.348337	0.101882	0.0281962	2.36531	4.30067	0.550549	2.24959	0.691773	0.198891	0.926179	0.170533	1.20237	0.264619	0.832765	0.124987	0.871718	0.140467	3.13562	32.3798	0.313511	0.0623969	1.37818	0.0858405	160.897	54.4309	22.5424	0.709557	8.77691	1.63362	0.209857	-2.55127e-10	0.202925	15.7279	6.97055	51.7775	7.76686	1.17277e-13	17.5543
4500	1516.86	106.728	49.0359	0.360729	10.0289	1.29085	0.34392	9.2034	0.190942	21.2009	7.81482	0.383938	0.113099	0.0325972	2.63459	4.70342	0.595891	2.39933	0.713887	0.204957	0.939608	0.172173	1.20739	0.265333	0.833174	0.125762	0.876645	0.142097	3.54231	36.2708	0.346835	0.0674527	1.46996	0.0914333	165.571	58.5556	23.4024	0.731325	8.81834	1.74342	0.241927	-2.1939e-10	0.207784	15.9269	7.08916	51.4201	7.80359	1.01731e-13	17.5524
4500	1506.78	107.697	49.2325	0.359401	10.0819	1.27712	0.32777	9.15207	0.189687	21.0181	7.78154	0.418894	0.124114	0.0369188	2.899	5.09889	0.640414	2.54635	0.735597	0.210913	0.952787	0.173781	1.21231	0.266032	0.83357	0.126522	0.881478	0.143697	3.94166	40.0916	0.379556	0.0724172	1.56009	0.0969248	170.16	62.6057	24.2467	0.752695	8.85896	1.85123	0.273136	-1.90163e-10	0.212768	16.1315	7.20771	51.0568	7.83956	9.01067e-14	17.5517
4500	1496.86	108.666	49.4252	0.358093	10.1339	1.26361	0.312501	9.10162	0.188453	20.8385	7.7488	0.453225	0.134931	0.0411631	3.15867	5.48727	0.684137	2.69074	0.756914	0.21676	0.965725	0.17536	1.21713	0.266717	0.833952	0.127268	0.886217	0.145267	4.33385	43.8438	0.411691	0.0772925	1.64859	0.102318	174.666	66.5831	25.0757	0.773679	8.89878	1.95711	0.303551	-1.7068e-10	0.217875	16.3415	7.32611	50.6876	7.87476	8.10783e-14	17.5521
4500	1489.61	108.904	49.6682	0.359226	10.255	1.25906	0.302998	9.06053	0.187366	20.458	7.7672	0.490222	0.146536	0.0456372	3.43669	5.90822	0.731972	2.8516	0.783079	0.223998	0.985003	0.178099	1.23007	0.269185	0.83993	0.12886	0.896856	0.147795	4.75083	47.8493	0.446238	0.0826336	1.74714	0.108335	180.297	70.9641	26.0624	0.799632	8.9977	2.07497	1.06631	28.5937	0.0675443	5.01705	2.29193	15.4237	7.82815	0.115858	40.5257
4500	1484.29	108.192	49.6657	0.363191	10.4315	1.25594	0.293399	9.09228	0.189818	20.1213	7.84536	0.531559	0.159477	0.0505309	3.74593	6.38246	0.786364	3.03778	0.81607	0.233174	1.01269	0.182345	1.25332	0.273885	0.852795	0.131485	0.914515	0.15145	5.21124	52.2918	0.484849	0.0887225	1.86135	0.115323	187.42	75.9758	27.2685	0.832542	9.17553	2.21148	2.7776	48.5206	0.0406421	3.42957	1.33297	6.40836	5.39998	0.0149112	34.4161
4500	1479.07	107.519	49.7048	0.367104	10.6102	1.25325	0.284702	9.11278	0.191856	19.7519	7.92218	0.573246	0.172528	0.05547	4.05783	6.86056	0.841181	3.2253	0.849207	0.24239	1.04041	0.186587	1.27648	0.278563	0.865581	0.134107	0.932167	0.155114	5.67576	56.7733	0.523788	0.0948588	1.97636	0.12236	194.575	81.0256	28.4808	0.865595	9.35242	2.34898	4.45127	52.2772	0.0339507	2.99233	1.09249	4.27563	5.06838	2.0734e-15	33.7569
4500	1473.85	106.917	49.7865	0.370851	10.7882	1.25071	0.276681	9.12032	0.193402	19.3571	7.99518	0.615052	0.18562	0.0604308	4.37072	7.33976	0.896088	3.4129	0.882182	0.251557	1.06778	0.190761	1.29912	0.283126	0.877999	0.136683	0.949508	0.158737	6.142	61.27	0.562839	0.101005	2.09141	0.129398	201.696	86.0818	29.6891	0.898476	9.52515	2.48655	6.05317	53.2893	0.0306947	2.75138	0.977019	3.33055	5.10161	1.01647e-15	33.9906
4500	1468.61	106.338	49.8721	0.374545	10.9652	1.2476	0.268781	9.12406	0.194923	18.9645	8.06686	0.657179	0.198815	0.0654334	4.68611	7.82263	0.951401	3.6018	0.915321	0.260768	1.09522	0.194939	1.32172	0.287677	0.890357	0.139255	0.966817	0.162362	6.61206	65.8033	0.6022	0.107197	2.20727	0.136485	208.847	91.1742	30.9034	0.931517	9.69769	2.62509	7.63173	53.8472	0.0290714	2.62745	0.916395	2.78573	5.16286	1.20933e-15	34.0803
4500	1463.35	105.783	49.9617	0.378185	11.1412	1.24391	0.261005	9.12394	0.196418	18.5743	8.13716	0.699605	0.21211	0.0704755	5.00385	8.30895	1.00709	3.79192	0.948609	0.270019	1.12271	0.199117	1.34427	0.292211	0.902649	0.141823	0.984089	0.165986	7.08573	70.3708	0.641853	0.113432	2.32387	0.143617	216.024	96.3006	32.1232	0.964702	9.86997	2.76454	9.18737	54.1895	0.0282247	2.55884	0.881797	2.43064	5.23819	1.33941e-15	34.1011
4500	1458.09	105.249	50.0552	0.381768	11.316	1.23967	0.253357	9.11991	0.197886	18.1868	8.20603	0.742312	0.225496	0.0755546	5.32379	8.79848	1.06314	3.98315	0.982031	0.279305	1.15023	0.203295	1.36676	0.296729	0.914872	0.144386	1.00131	0.169608	7.56277	74.9706	0.681779	0.119707	2.44116	0.150792	223.224	101.458	33.3479	0.998017	10.0419	2.90484	10.7205	54.4127	0.027809	2.52066	0.861599	2.18038	5.32195	8.60898e-16	34.0832
4500	1452.81	104.738	50.1526	0.385293	11.4897	1.23485	0.245839	9.11195	0.199328	17.802	8.27342	0.785279	0.238968	0.0806685	5.64577	9.29099	1.11951	4.17542	1.01557	0.288621	1.17777	0.20747	1.38917	0.301227	0.927018	0.146942	1.01849	0.173226	8.04296	79.6004	0.721959	0.126019	2.5591	0.158005	230.444	106.645	34.5769	1.03145	10.2134	3.04593	12.2315	54.563	0.0276581	2.50092	0.850201	1.99411	5.41141	7.54546e-16	34.0411
4500	1447.53	104.249	50.2538	0.388759	11.6622	1.22949	0.238455	9.10001	0.200741	17.4203	8.3393	0.828486	0.25252	0.0858146	5.96966	9.78626	1.17619	4.36863	1.04921	0.297965	1.20533	0.21164	1.4115	0.305704	0.939084	0.14949	1.0356	0.176839	8.52608	84.258	0.762375	0.132366	2.67762	0.165254	237.681	111.859	35.8097	1.06497	10.3844	3.18773	13.7209	54.6654	0.0276816	2.49315	0.844573	1.84977	5.50508	2.24214e-16	33.9827
4500	1442.24	103.781	50.3588	0.392165	11.8335	1.22357	0.231205	9.08408	0.202127	17.0419	8.40362	0.871912	0.266146	0.0909907	6.29529	10.2841	1.23314	4.5627	1.08294	0.30733	1.23288	0.215804	1.43374	0.310158	0.951064	0.15203	1.05264	0.180445	9.0119	88.9413	0.803007	0.138745	2.79668	0.172535	244.931	117.097	37.0456	1.09858	10.5549	3.33017	15.189	54.7347	0.0278265	2.49353	0.842929	1.73441	5.60205	2.02543e-16	33.9128
4500	1436.95	103.334	50.4675	0.395509	12.0034	1.2171	0.224094	9.06412	0.203484	16.6668	8.46634	0.915538	0.279838	0.0961942	6.62251	10.7841	1.29034	4.75754	1.11675	0.316714	1.26042	0.21996	1.45589	0.314588	0.962955	0.15456	1.06961	0.184042	9.50021	93.6482	0.843837	0.145152	2.9162	0.179845	252.191	122.357	38.2842	1.13226	10.7247	3.47321	16.6362	54.7802	0.0280592	2.49967	0.844144	1.63989	5.70175	1.84923e-16	33.8341
4500	1431.65	102.907	50.5798	0.39879	12.172	1.21011	0.217123	9.04013	0.204812	16.2954	8.52742	0.959342	0.293591	0.101423	6.95119	11.2863	1.34776	4.95305	1.15061	0.326112	1.28793	0.224107	1.47792	0.318991	0.974752	0.157079	1.08651	0.18763	9.99076	98.3764	0.884846	0.151584	3.03615	0.18718	259.458	127.636	39.525	1.166	10.8939	3.61676	18.063	54.8078	0.0283575	2.50999	0.847473	1.56087	5.80378	1.70316e-16	33.7487
4500	1426.36	102.5	50.6957	0.402008	12.3392	1.20258	0.210294	9.01211	0.206111	15.9278	8.58682	1.00331	0.307398	0.106674	7.28115	11.7903	1.40538	5.14915	1.18451	0.33552	1.31541	0.228241	1.49984	0.323366	0.98645	0.159586	1.10331	0.191207	10.4833	103.124	0.926015	0.158039	3.15647	0.194538	266.729	132.933	40.7672	1.19977	11.0622	3.76077	19.4697	54.8219	0.028706	2.52341	0.852403	1.49369	5.90785	1.58011e-16	33.6579
4500	1421.07	102.113	50.8151	0.405161	12.5049	1.19455	0.203608	8.98005	0.207381	15.5641	8.64451	1.04741	0.321253	0.111946	7.61226	12.2959	1.46316	5.34575	1.21844	0.344934	1.34284	0.232363	1.52163	0.327711	0.998046	0.162081	1.12002	0.194772	10.9777	107.888	0.967326	0.164514	3.2771	0.201914	274.001	138.244	42.0105	1.23357	11.2297	3.90517	20.8567	54.8253	0.0290936	2.53916	0.858563	1.43576	6.01372	1.47503e-16	33.5626
4500	1415.79	101.746	50.9379	0.408249	12.6692	1.18602	0.197068	8.94397	0.20862	15.2045	8.70044	1.09163	0.33515	0.117235	7.94437	12.8028	1.5211	5.54276	1.25239	0.35435	1.37021	0.23647	1.54329	0.332025	1.00954	0.164562	1.13663	0.198322	11.4737	112.667	1.00876	0.171006	3.39799	0.209306	281.271	143.567	43.2543	1.26738	11.3964	4.04989	22.2244	54.8203	0.0295122	2.55667	0.865683	1.38518	6.12123	1.38425e-16	33.4636
4500	1410.51	101.397	51.064	0.411271	12.832	1.177	0.190674	8.90388	0.209829	14.8492	8.75459	1.13595	0.349082	0.12254	8.27731	13.311	1.57915	5.7401	1.28633	0.363764	1.39751	0.240561	1.56481	0.336307	1.02091	0.167028	1.15314	0.201858	11.971	117.459	1.0503	0.177511	3.51908	0.21671	288.535	148.901	44.4981	1.30118	11.562	4.19488	23.5731	54.8084	0.0299555	2.57553	0.873555	1.34056	6.23023	2.61011e-16	33.3613
4500	1405.24	101.067	51.1933	0.414227	12.9932	1.16751	0.184428	8.85981	0.211007	14.4984	8.80692	1.18034	0.363044	0.127857	8.61096	13.82	1.63729	5.93768	1.32026	0.373171	1.42474	0.244633	1.58618	0.340554	1.03218	0.169479	1.16953	0.205377	12.4694	122.262	1.09192	0.184027	3.64033	0.224123	295.79	154.242	45.7413	1.33496	11.7266	4.34006	24.9033	54.7909	0.0304186	2.5954	0.882019	1.30083	6.34057	1.23535e-16	33.2563
4500	1399.99	100.755	51.3257	0.417115	13.1528	1.15756	0.178331	8.81179	0.212155	14.152	8.8574	1.2248	0.377029	0.133186	8.94515	14.3298	1.6955	6.13541	1.35416	0.382569	1.45186	0.248686	1.60739	0.344765	1.04333	0.171914	1.18581	0.208878	12.9687	127.073	1.13361	0.190552	3.76168	0.231542	303.035	159.588	46.9834	1.36871	11.8902	4.48538	26.2151	54.7688	0.0308976	2.61606	0.890947	1.26515	6.45215	1.17353e-16	33.1489
4500	1394.74	100.461	51.4613	0.419936	13.3109	1.14718	0.172384	8.75985	0.213272	13.8104	8.906	1.2693	0.391031	0.138523	9.27975	14.84	1.75375	6.33321	1.38802	0.391953	1.47889	0.252719	1.62844	0.348939	1.05435	0.174332	1.20197	0.21236	13.4688	131.89	1.17535	0.197082	3.88307	0.238964	310.265	164.937	48.2239	1.40242	12.0526	4.63076	27.509	54.7428	0.0313894	2.63728	0.900234	1.23288	6.56484	1.11833e-16	33.0393
4500	1389.51	100.185	51.5997	0.422689	13.4672	1.13638	0.166586	8.70405	0.214358	13.4736	8.95269	1.31381	0.405044	0.143866	9.61459	15.3505	1.81202	6.531	1.42182	0.401318	1.5058	0.256728	1.64932	0.353075	1.06525	0.176732	1.218	0.215821	13.9693	136.711	1.21712	0.203614	4.00446	0.246385	317.478	170.287	49.4623	1.43606	12.2138	4.77616	28.7853	54.7135	0.0318914	2.65893	0.909796	1.20351	6.67855	0	32.9278
4500	1384.29	99.9258	51.741	0.425374	13.6219	1.12518	0.160939	8.64444	0.215412	13.1416	8.99744	1.35832	0.419061	0.149212	9.94955	15.861	1.87028	6.72868	1.45554	0.410663	1.53259	0.260714	1.67001	0.357171	1.07603	0.179113	1.2339	0.219262	14.47	141.534	1.2589	0.210146	4.12579	0.253802	324.671	175.636	50.6981	1.46962	12.3737	4.9215	30.0442	54.6815	0.0324013	2.68087	0.919561	1.1766	6.79317	0	32.8146
4500	1379.08	99.684	51.8851	0.42799	13.7749	1.11359	0.155443	8.58108	0.216434	12.8147	9.04021	1.40282	0.433077	0.15456	10.2845	16.3714	1.92851	6.92617	1.48918	0.419982	1.55925	0.264674	1.69053	0.361225	1.08667	0.181474	1.24965	0.222679	14.9708	146.358	1.30068	0.216675	4.24702	0.261213	331.841	180.98	51.9308	1.5031	12.5323	5.06673	31.286	54.6472	0.0329172	2.703	0.929466	1.15183	6.90861	-9.83322e-17	32.6998
4500	1373.9	99.459	52.0318	0.430538	13.9262	1.10165	0.150098	8.51405	0.217425	12.493	9.08099	1.44727	0.447086	0.159907	10.6192	16.8813	1.98668	7.1234	1.52272	0.429271	1.58576	0.268607	1.71085	0.365236	1.09718	0.183815	1.26527	0.226073	15.4714	151.179	1.34243	0.223198	4.36808	0.268613	338.985	186.318	53.1599	1.53648	12.6895	5.21177	32.511	54.6109	0.0334375	2.72523	0.939459	1.12892	7.02476	-9.46271e-17	32.5837
4500	1372.9	99.2001	52.028	0.431528	13.953	1.10131	0.148984	8.51157	0.217993	12.4478	9.10024	1.45099	0.448253	0.160324	10.6469	16.9252	1.99183	7.14183	1.52664	0.430373	1.58981	0.269291	1.71518	0.366158	1.09993	0.18427	1.26836	0.226617	15.5117	151.574	1.34593	0.22378	4.37941	0.26931	339.835	186.8	53.2933	1.54044	12.7224	5.22535	32.7699	54.6019	0.0335779	2.73273	0.941762	1.12455	7.04403	-1.40819e-15	32.5616
4500	1371.9	98.9421	52.0243	0.432519	13.9797	1.10096	0.147877	8.50896	0.218561	12.4027	9.11947	1.45471	0.449422	0.160742	10.6745	16.9691	1.99699	7.16028	1.53057	0.431476	1.59387	0.269975	1.71953	0.36708	1.10269	0.184726	1.27146	0.227163	15.5522	151.969	1.34944	0.224364	4.39076	0.270008	340.687	187.283	53.4269	1.5444	12.7554	5.23896	33.0279	54.5929	0.0337186	2.74026	0.944074	1.12025	7.06332	1.86292e-15	32.5395
4500	1370.9	98.685	52.0207	0.43351	14.0064	1.10058	0.146774	8.50621	0.21913	12.3578	9.13868	1.45844	0.450592	0.161161	10.7023	17.0132	2.00216	7.17876	1.53451	0.43258	1.59794	0.270661	1.72388	0.368004	1.10545	0.185182	1.27456	0.227709	15.5926	152.365	1.35296	0.224948	4.40212	0.270706	341.54	187.766	53.5607	1.54837	12.7884	5.25258	33.285	54.5838	0.0338597	2.74781	0.946394	1.11601	7.08263	7.76383e-15	32.5174
4500	1369.9	98.4289	52.0172	0.434502	14.0332	1.10019	0.145677	8.50332	0.219701	12.3129	9.15786	1.46217	0.451765	0.16158	10.73	17.0572	2.00734	7.19727	1.53845	0.433686	1.60201	0.271348	1.72823	0.368929	1.10821	0.185639	1.27767	0.228256	15.6332	152.761	1.35648	0.225534	4.4135	0.271406	342.395	188.25	53.6946	1.55235	12.8214	5.26623	33.5411	54.5746	0.0340012	2.75539	0.948722	1.11183	7.10197	9.17208e-15	32.4951
4500	1368.9	98.1736	52.0137	0.435494	14.0599	1.09978	0.144584	8.5003	0.220272	12.2681	9.17702	1.46591	0.452939	0.162	10.7578	17.1014	2.01252	7.21581	1.54239	0.434794	1.60608	0.272035	1.7326	0.369855	1.11098	0.186096	1.28078	0.228803	15.6738	153.158	1.36	0.22612	4.4249	0.272107	343.25	188.735	53.8288	1.55633	12.8546	5.27989	33.7964	54.5653	0.034143	2.76298	0.951058	1.10771	7.12134	6.18991e-15	32.4728
4500	1367.9	97.9193	52.0104	0.436487	14.0866	1.09935	0.143498	8.49714	0.220844	12.2234	9.19616	1.46965	0.454116	0.162421	10.7857	17.1456	2.01771	7.23438	1.54634	0.435904	1.61017	0.272724	1.73697	0.370783	1.11375	0.186555	1.28389	0.229351	15.7145	153.556	1.36354	0.226707	4.43632	0.272809	344.107	189.221	53.9631	1.56032	12.8877	5.29358	34.0507	54.5559	0.0342852	2.7706	0.953402	1.10364	7.14073	5.96299e-15	32.4505
4500	1366.9	97.6659	52.0071	0.437481	14.1132	1.09891	0.142416	8.49384	0.221417	12.1788	9.21528	1.4734	0.455294	0.162843	10.8136	17.1899	2.02291	7.25297	1.5503	0.437015	1.61425	0.273414	1.74134	0.371712	1.11652	0.187013	1.28701	0.2299	15.7552	153.954	1.36707	0.227296	4.44775	0.273512	344.964	189.707	54.0976	1.56432	12.9209	5.30729	34.3041	54.5464	0.0344277	2.77823	0.955752	1.09963	7.16015	7.53319e-15	32.428
4500	1365.9	97.4134	52.0039	0.438475	14.1399	1.09844	0.141339	8.4904	0.221991	12.1343	9.23437	1.47716	0.456474	0.163265	10.8415	17.2343	2.02812	7.2716	1.55427	0.438128	1.61835	0.274105	1.74572	0.372642	1.1193	0.187473	1.29013	0.230449	15.796	154.353	1.37062	0.227885	4.4592	0.274217	345.824	190.195	54.2324	1.56832	12.9542	5.32103	34.5566	54.5369	0.0345706	2.78589	0.95811	1.09567	7.17959	8.0123e-15	32.4055
4500	1364.9	97.1617	52.0008	0.43947	14.1666	1.09796	0.140268	8.48682	0.222566	12.0899	9.25344	1.48092	0.457657	0.163688	10.8695	17.2787	2.03334	7.29026	1.55824	0.439243	1.62245	0.274797	1.75011	0.373574	1.12209	0.187933	1.29326	0.230999	15.8369	154.753	1.37417	0.228475	4.47068	0.274922	346.684	190.683	54.3673	1.57233	12.9875	5.33479	34.8083	54.5273	0.0347137	2.79357	0.960474	1.09176	7.19905	6.00997e-15	32.3829
4500	1363.9	96.911	51.9978	0.440465	14.1932	1.09746	0.139202	8.48311	0.223142	12.0456	9.27248	1.48469	0.458841	0.164111	10.8976	17.3233	2.03857	7.30895	1.56222	0.44036	1.62656	0.27549	1.75451	0.374508	1.12488	0.188393	1.29639	0.23155	15.8778	155.153	1.37772	0.229066	4.48217	0.275629	347.546	191.171	54.5024	1.57634	13.0209	5.34857	35.059	54.5176	0.0348572	2.80127	0.962845	1.0879	7.21853	1.75499e-15	32.3603
4500	1362.9	96.661	51.9948	0.441461	14.2198	1.09694	0.138141	8.47925	0.223719	12.0013	9.2915	1.48846	0.460027	0.164536	10.9257	17.3679	2.0438	7.32767	1.5662	0.441479	1.63067	0.276184	1.75891	0.375442	1.12767	0.188855	1.29953	0.232102	15.9189	155.555	1.38129	0.229658	4.49368	0.276337	348.409	191.661	54.6378	1.58036	13.0544	5.36237	35.309	54.5078	0.035001	2.80898	0.965222	1.08409	7.23804	-3.83366e-15	32.3375
4500	1361.9	96.412	51.9919	0.442458	14.2465	1.0964	0.137085	8.47525	0.224297	11.9572	9.3105	1.49224	0.461216	0.164961	10.9538	17.4125	2.04905	7.34642	1.57019	0.442599	1.6348	0.276879	1.76332	0.376379	1.13047	0.189317	1.30267	0.232654	15.96	155.956	1.38485	0.230252	4.50521	0.277046	349.273	192.152	54.7733	1.58439	13.0879	5.3762	35.558	54.498	0.0351451	2.81672	0.967604	1.08032	7.25757	3.46073e-16	32.3147
4500	1360.9	96.1637	51.9892	0.443456	14.2731	1.09584	0.136035	8.47111	0.224876	11.9132	9.32947	1.49602	0.462406	0.165386	10.982	17.4573	2.0543	7.36521	1.57419	0.443722	1.63893	0.277576	1.76774	0.377316	1.13327	0.189779	1.30581	0.233208	16.0011	156.359	1.38843	0.230846	4.51677	0.277756	350.139	192.643	54.9091	1.58843	13.1214	5.39006	35.8063	54.4881	0.0352895	2.82448	0.969993	1.0766	7.27713	3.43674e-16	32.2919
4500	1359.9	95.9163	51.9865	0.444454	14.2997	1.09526	0.134989	8.46684	0.225456	11.8692	9.34841	1.49981	0.463599	0.165813	11.0103	17.5021	2.05957	7.38403	1.57819	0.444846	1.64306	0.278273	1.77216	0.378256	1.13607	0.190243	1.30896	0.233761	16.0424	156.762	1.39201	0.231442	4.52834	0.278468	351.006	193.135	55.0451	1.59247	13.1551	5.40394	36.0537	54.4781	0.0354341	2.83225	0.972387	1.07293	7.29671	3.07184e-15	32.269
4500	1358.9	95.6697	51.9839	0.445454	14.3263	1.09467	0.133949	8.46242	0.226037	11.8254	9.36733	1.50361	0.464794	0.16624	11.0385	17.547	2.06484	7.40288	1.58221	0.445972	1.6472	0.278972	1.7766	0.379196	1.13888	0.190707	1.31212	0.234316	16.0837	157.166	1.3956	0.232038	4.53993	0.279181	351.875	193.628	55.1813	1.59652	13.1887	5.41784	36.3003	54.468	0.035579	2.84005	0.974786	1.0693	7.3163	3.38997e-16	32.246
4500	1357.9	95.4239	51.9813	0.446454	14.3529	1.09406	0.132914	8.45785	0.226619	11.7816	9.38623	1.50741	0.465991	0.166669	11.0669	17.592	2.07012	7.42176	1.58622	0.4471	1.65135	0.279672	1.78104	0.380139	1.1417	0.191172	1.31528	0.234872	16.1251	157.571	1.39919	0.232636	4.55155	0.279895	352.745	194.122	55.3177	1.60058	13.2225	5.43177	36.5461	54.4579	0.0357242	2.84786	0.97719	1.06571	7.33592	1.68358e-15	32.2229
4500	1356.9	95.179	51.9789	0.447455	14.3795	1.09343	0.131884	8.45315	0.227202	11.7379	9.4051	1.51122	0.467191	0.167098	11.0953	17.6371	2.07541	7.44069	1.59025	0.448231	1.65551	0.280373	1.78548	0.381083	1.14452	0.191638	1.31844	0.235428	16.1665	157.976	1.40279	0.233235	4.56318	0.280611	353.616	194.617	55.4544	1.60464	13.2563	5.44573	36.791	54.4477	0.0358696	2.85569	0.979598	1.06217	7.35556	3.34475e-16	32.1998
4500	1355.9	94.9348	51.9765	0.448457	14.406	1.09278	0.130858	8.4483	0.227787	11.6943	9.42394	1.51504	0.468392	0.167527	11.1237	17.6823	2.08071	7.45964	1.59428	0.449363	1.65968	0.281076	1.78994	0.382029	1.14734	0.192104	1.32161	0.235985	16.2081	158.383	1.4064	0.233834	4.57484	0.281328	354.489	195.113	55.5913	1.60871	13.2901	5.45971	37.0352	54.4375	0.0360153	2.86354	0.982012	1.05866	7.37522	3.3227e-16	32.1766
4500	1354.9	94.6914	51.9743	0.449459	14.4326	1.09211	0.129838	8.44331	0.228372	11.6508	9.44276	1.51886	0.469596	0.167958	11.1523	17.7275	2.08603	7.47863	1.59833	0.450497	1.66385	0.281779	1.7944	0.382976	1.15017	0.192571	1.32478	0.236543	16.2497	158.79	1.41002	0.234435	4.58652	0.282046	355.364	195.61	55.7284	1.61279	13.3241	5.47372	37.2786	54.4272	0.0361612	2.87141	0.984429	1.0552	7.3949	3.301e-16	32.1533
4500	1353.9	94.4487	51.9721	0.450463	14.4592	1.09143	0.128823	8.43818	0.228959	11.6074	9.46155	1.52269	0.470803	0.168389	11.1808	17.7729	2.09135	7.49766	1.60237	0.451634	1.66803	0.282484	1.79887	0.383925	1.15301	0.193039	1.32796	0.237102	16.2914	159.198	1.41364	0.235038	4.59822	0.282765	356.24	196.108	55.8658	1.61688	13.3581	5.48775	37.5213	54.4168	0.0363073	2.87929	0.986851	1.05177	7.41461	5.82139e-15	32.13
4500	1352.9	94.2069	51.97	0.451468	14.4857	1.09072	0.127813	8.4329	0.229547	11.5641	9.48032	1.52652	0.472011	0.168822	11.2094	17.8183	2.09668	7.51673	1.60643	0.452772	1.67222	0.283191	1.80335	0.384875	1.15585	0.193508	1.33115	0.237662	16.3332	159.606	1.41727	0.235641	4.60995	0.283487	357.117	196.606	56.0034	1.62097	13.3921	5.50182	37.7631	54.4064	0.0364536	2.88719	0.989277	1.04838	7.43433	1.62932e-15	32.1066
4500	1351.9	93.9658	51.968	0.452473	14.5123	1.09	0.126809	8.42748	0.230136	11.5209	9.49905	1.53037	0.473222	0.169255	11.2381	17.8638	2.10202	7.53583	1.6105	0.453913	1.67641	0.283898	1.80784	0.385828	1.15869	0.193978	1.33434	0.238223	16.3751	160.016	1.42091	0.236246	4.62169	0.284209	357.996	197.106	56.1413	1.62508	13.4263	5.51591	38.0042	54.3959	0.0366002	2.89511	0.991707	1.04502	7.45407	4.12842e-15	32.0832
4500	1350.9	93.7254	51.9661	0.45348	14.5389	1.08926	0.125809	8.42191	0.230726	11.4778	9.51777	1.53422	0.474436	0.169689	11.2668	17.9094	2.10738	7.55497	1.61457	0.455056	1.68062	0.284607	1.81234	0.386782	1.16154	0.194448	1.33753	0.238784	16.4171	160.426	1.42455	0.236852	4.63347	0.284933	358.877	197.607	56.2794	1.62919	13.4605	5.53003	38.2446	54.3853	0.0367469	2.90305	0.99414	1.0417	7.47383	5.46996e-15	32.0597
4500	1349.9	93.4858	51.9642	0.454487	14.5654	1.0885	0.124814	8.4162	0.231317	11.4347	9.53645	1.53808	0.475652	0.170124	11.2956	17.9551	2.11274	7.57414	1.61865	0.456201	1.68483	0.285318	1.81684	0.387738	1.16439	0.194919	1.34073	0.239347	16.4591	160.837	1.4282	0.237459	4.64526	0.285658	359.759	198.108	56.4178	1.63331	13.4947	5.54418	38.4842	54.3747	0.0368939	2.911	0.996576	1.03841	7.49361	8.79338e-16	32.0361
4500	1348.9	93.2469	51.9625	0.455496	14.592	1.08772	0.123824	8.41034	0.23191	11.3918	9.5551	1.54194	0.476871	0.17056	11.3245	18.0009	2.11811	7.59336	1.62274	0.457349	1.68905	0.286029	1.82135	0.388696	1.16725	0.195391	1.34394	0.23991	16.5012	161.249	1.43186	0.238067	4.65708	0.286385	360.643	198.611	56.5564	1.63743	13.5291	5.55836	38.7231	54.364	0.037041	2.91897	0.999016	1.03516	7.51341	5.40237e-15	32.0124
4500	1347.9	93.0087	51.9609	0.456506	14.6185	1.08693	0.122839	8.40434	0.232504	11.3489	9.57373	1.54581	0.478092	0.170997	11.3534	18.0468	2.1235	7.61261	1.62683	0.458499	1.69328	0.286742	1.82587	0.389655	1.17012	0.195864	1.34715	0.240474	16.5435	161.662	1.43553	0.238677	4.66892	0.287113	361.529	199.115	56.6953	1.64157	13.5635	5.57257	38.9613	54.3533	0.0371884	2.92696	1.00146	1.03194	7.53322	2.8426e-15	31.9887
4500	1346.9	92.7713	51.9593	0.457517	14.645	1.08611	0.121859	8.39819	0.233099	11.3061	9.59233	1.54969	0.479315	0.171434	11.3823	18.0928	2.1289	7.63191	1.63094	0.459651	1.69751	0.287457	1.8304	0.390617	1.17299	0.196338	1.35037	0.24104	16.5858	162.076	1.4392	0.239288	4.68079	0.287843	362.416	199.619	56.8344	1.64571	13.5979	5.5868	39.1987	54.3425	0.0373359	2.93496	1.0039	1.02875	7.55305	7.53433e-15	31.9649
4500	1345.9	92.5345	51.9578	0.458529	14.6716	1.08528	0.120884	8.39189	0.233695	11.2634	9.6109	1.55358	0.480542	0.171873	11.4114	18.1389	2.13431	7.65124	1.63505	0.460805	1.70176	0.288173	1.83494	0.39158	1.17587	0.196813	1.35359	0.241606	16.6282	162.49	1.44288	0.2399	4.69268	0.288574	363.305	200.125	56.9739	1.64986	13.6325	5.60107	39.4355	54.3316	0.0374835	2.94298	1.00635	1.0256	7.5729	3.12046e-16	31.9411
4500	1344.9	92.2985	51.9564	0.459542	14.6981	1.08443	0.119914	8.38545	0.234293	11.2208	9.62944	1.55747	0.481771	0.172312	11.4405	18.185	2.13973	7.67062	1.63917	0.461962	1.70601	0.28889	1.83949	0.392545	1.17875	0.197288	1.35682	0.242173	16.6707	162.906	1.44657	0.240513	4.7046	0.289307	364.196	200.632	57.1136	1.65402	13.6671	5.61537	39.6715	54.3207	0.0376314	2.95102	1.0088	1.02247	7.59277	1.55095e-15	31.9172
4500	1343.9	92.0631	51.9551	0.460557	14.7247	1.08356	0.118949	8.37885	0.234892	11.1783	9.64795	1.56138	0.483002	0.172753	11.4696	18.2313	2.14516	7.69004	1.6433	0.463121	1.71028	0.289609	1.84405	0.393512	1.18164	0.197765	1.36005	0.242742	16.7132	163.322	1.45027	0.241128	4.71655	0.290042	365.089	201.14	57.2535	1.65819	13.7018	5.6297	39.9069	54.3098	0.0377794	2.95907	1.01126	1.01937	7.61266	3.93159e-15	31.8932
4500	1342.9	91.8284	51.9539	0.461573	14.7512	1.08267	0.117988	8.37211	0.235492	11.1359	9.66644	1.56529	0.484237	0.173194	11.4988	18.2777	2.1506	7.7095	1.64744	0.464283	1.71455	0.290329	1.84862	0.394482	1.18453	0.198242	1.36329	0.243311	16.7559	163.74	1.45398	0.241744	4.72852	0.290778	365.983	201.649	57.3938	1.66237	13.7366	5.64406	40.1416	54.2988	0.0379275	2.96714	1.01371	1.01631	7.63256	2.75901e-15	31.8691
4500	1341.9	91.5944	51.9528	0.46259	14.7778	1.08176	0.117033	8.36522	0.236094	11.0935	9.68489	1.56921	0.485474	0.173637	11.5281	18.3242	2.15606	7.729	1.65159	0.465447	1.71883	0.291051	1.85319	0.395453	1.18743	0.19872	1.36654	0.243881	16.7987	164.158	1.45769	0.242362	4.74051	0.291515	366.879	202.159	57.5343	1.66656	13.7714	5.65846	40.3756	54.2877	0.0380758	2.97523	1.01617	1.01327	7.65247	6.40038e-15	31.845
4500	1340.9	91.3611	51.9518	0.463608	14.8043	1.08084	0.116083	8.35818	0.236697	11.0513	9.70331	1.57313	0.486714	0.17408	11.5575	18.3708	2.16153	7.74855	1.65575	0.466614	1.72312	0.291775	1.85778	0.396426	1.19033	0.1992	1.36979	0.244453	16.8416	164.577	1.46142	0.242981	4.75253	0.292255	367.777	202.67	57.6752	1.67076	13.8064	5.67288	40.6089	54.2766	0.0382242	2.98333	1.01863	1.01026	7.6724	3.93937e-15	31.8209
4500	1339.9	91.1284	51.9509	0.464628	14.8308	1.07989	0.115137	8.351	0.237301	11.0091	9.7217	1.57707	0.487957	0.174525	11.5869	18.4175	2.16701	7.76813	1.65992	0.467783	1.72742	0.2925	1.86238	0.397401	1.19325	0.19968	1.37305	0.245025	16.8845	164.997	1.46515	0.243601	4.76458	0.292996	368.677	203.183	57.8163	1.67496	13.8414	5.68734	40.8416	54.2654	0.0383727	2.99145	1.02109	1.00727	7.69235	2.71172e-15	31.7966
4500	1338.9	90.8963	51.95	0.465649	14.8574	1.07893	0.114196	8.34366	0.237907	10.967	9.74006	1.58101	0.489203	0.174971	11.6164	18.4643	2.1725	7.78777	1.66409	0.468955	1.73173	0.293226	1.86698	0.398378	1.19616	0.200161	1.37632	0.245599	16.9276	165.419	1.46889	0.244223	4.77666	0.293739	369.579	203.696	57.9577	1.67918	13.8764	5.70183	41.0737	54.2542	0.0385214	2.99958	1.02355	1.00431	7.71231	2.6215e-15	31.7723
4500	1337.9	90.6649	51.9493	0.466671	14.8839	1.07795	0.113261	8.33617	0.238514	10.925	9.75838	1.58496	0.490451	0.175417	11.6459	18.5112	2.178	7.80745	1.66828	0.47013	1.73605	0.293954	1.8716	0.399358	1.19909	0.200644	1.37959	0.246174	16.9708	165.841	1.47264	0.244847	4.78877	0.294483	370.483	204.211	58.0994	1.68341	13.9116	5.71636	41.3051	54.2429	0.0386702	3.00773	1.02602	1.00138	7.73229	6.25635e-15	31.7479
4500	1336.9	90.4341	51.9486	0.467695	14.9105	1.07695	0.11233	8.32853	0.239123	10.8831	9.77668	1.58892	0.491703	0.175865	11.6756	18.5582	2.18352	7.82717	1.67248	0.471307	1.74038	0.294684	1.87623	0.400339	1.20202	0.201127	1.38287	0.246749	17.014	166.264	1.47639	0.245472	4.8009	0.295229	371.388	204.727	58.2415	1.68764	13.9469	5.73092	41.5359	54.2316	0.0388191	3.0159	1.02848	0.998472	7.75228	5.03652e-15	31.7235
4500	1335.9	90.204	51.9481	0.46872	14.9371	1.07593	0.111403	8.32074	0.239733	10.8413	9.79494	1.59289	0.492957	0.176313	11.7053	18.6053	2.18905	7.84694	1.67668	0.472487	1.74472	0.295416	1.88086	0.401323	1.20495	0.201611	1.38616	0.247326	17.0574	166.688	1.48016	0.246098	4.81306	0.295977	372.296	205.244	58.3838	1.69189	13.9822	5.74552	41.766	54.2203	0.0389681	3.02408	1.03095	0.995589	7.77228	6.1873e-15	31.699
4500	1334.9	89.9744	51.9476	0.469747	14.9636	1.0749	0.110482	8.31279	0.240345	10.7995	9.81317	1.59687	0.494215	0.176763	11.735	18.6526	2.1946	7.86676	1.6809	0.47367	1.74906	0.296149	1.88551	0.402309	1.2079	0.202096	1.38945	0.247905	17.1009	167.113	1.48394	0.246726	4.82526	0.296727	373.206	205.763	58.5264	1.69614	14.0176	5.76015	41.9956	54.2088	0.0391172	3.03228	1.03341	0.99273	7.7923	2.93023e-16	31.6745
4500	1333.9	89.7455	51.9472	0.470775	14.9902	1.07384	0.109565	8.3047	0.240958	10.7578	9.83136	1.60085	0.495476	0.177214	11.7649	18.6999	2.20016	7.88663	1.68512	0.474855	1.75342	0.296884	1.89017	0.403297	1.21085	0.202583	1.39275	0.248484	17.1445	167.539	1.48772	0.247355	4.83748	0.297478	374.117	206.282	58.6694	1.70041	14.0531	5.77481	42.2245	54.1974	0.0392664	3.04049	1.03588	0.989895	7.81233	1.45717e-15	31.6498
4500	1332.9	89.5171	51.9469	0.471805	15.0168	1.07277	0.108654	8.29645	0.241572	10.7163	9.84952	1.60485	0.49674	0.177666	11.7948	18.7474	2.20573	7.90654	1.68936	0.476044	1.75779	0.29762	1.89484	0.404287	1.2138	0.20307	1.39606	0.249064	17.1882	167.967	1.49152	0.247986	4.84973	0.298232	375.031	206.803	58.8127	1.70468	14.0887	5.78952	42.4529	54.1859	0.0394157	3.04872	1.03835	0.987082	7.83237	-8.696e-16	31.6251
4500	1331.9	89.2894	51.9468	0.472837	15.0434	1.07167	0.107747	8.28805	0.242189	10.6748	9.86765	1.60885	0.498007	0.178119	11.8248	18.795	2.21131	7.9265	1.6936	0.477235	1.76217	0.298358	1.89952	0.40528	1.21677	0.203559	1.39937	0.249646	17.232	168.395	1.49532	0.248619	4.86201	0.298987	375.947	207.325	58.9563	1.70897	14.1244	5.80426	42.6806	54.1743	0.039565	3.05697	1.04082	0.984292	7.85242	3.45984e-15	31.6004
4500	1330.9	89.0622	51.9467	0.47387	15.07	1.07056	0.106845	8.27949	0.242806	10.6333	9.88574	1.61287	0.499277	0.178574	11.8548	18.8427	2.21691	7.94651	1.69786	0.478429	1.76656	0.299098	1.90421	0.406275	1.21974	0.204048	1.40269	0.250229	17.2759	168.825	1.49914	0.249253	4.87432	0.299744	376.865	207.849	59.1003	1.71326	14.1602	5.81903	42.9078	54.1627	0.0397145	3.06523	1.04329	0.981524	7.87249	1.50567e-15	31.5756
4500	1329.9	88.8356	51.9467	0.474905	15.0966	1.06943	0.105947	8.27078	0.243426	10.592	9.9038	1.61689	0.50055	0.179029	11.885	18.8906	2.22252	7.96658	1.70212	0.479626	1.77096	0.29984	1.90891	0.407272	1.22271	0.204539	1.40602	0.250813	17.3199	169.255	1.50296	0.249888	4.88666	0.300503	377.785	208.374	59.2446	1.71757	14.196	5.83385	43.1344	54.151	0.039864	3.07351	1.04575	0.978778	7.89257	-1.56908e-15	31.5507
4500	1328.9	88.6096	51.9468	0.475941	15.1232	1.06829	0.105054	8.26192	0.244047	10.5508	9.92182	1.62092	0.501827	0.179486	11.9152	18.9385	2.22815	7.98669	1.7064	0.480826	1.77537	0.300584	1.91362	0.408272	1.2257	0.205031	1.40936	0.251399	17.3641	169.687	1.50679	0.250526	4.89904	0.301264	378.707	208.9	59.3892	1.72189	14.232	5.8487	43.3604	54.1393	0.0400135	3.0818	1.04822	0.976052	7.91265	5.9598e-15	31.5257
4500	1327.9	88.3842	51.947	0.476979	15.1498	1.06712	0.104167	8.2529	0.244669	10.5096	9.9398	1.62497	0.503107	0.179944	11.9455	18.9866	2.23379	8.00685	1.71069	0.482029	1.7798	0.301329	1.91835	0.409274	1.22869	0.205524	1.4127	0.251985	17.4083	170.12	1.51064	0.251165	4.91145	0.302027	379.632	209.427	59.5342	1.72622	14.268	5.86359	43.5858	54.1276	0.0401632	3.09011	1.05069	0.973347	7.93275	4.79964e-15	31.5007
4500	1326.9	88.1593	51.9473	0.478019	15.1764	1.06594	0.103283	8.24372	0.245293	10.4685	9.95774	1.62902	0.504391	0.180403	11.9758	19.0348	2.23945	8.02707	1.71499	0.483235	1.78423	0.302077	1.92309	0.410279	1.23169	0.206018	1.41605	0.252573	17.4527	170.553	1.51449	0.251806	4.92388	0.302792	380.559	209.956	59.6796	1.73056	14.3041	5.87852	43.8107	54.1158	0.0403128	3.09844	1.05316	0.970663	7.95286	-3.08971e-15	31.4756
4500	1325.9	87.9349	51.9477	0.479061	15.2031	1.06473	0.102405	8.23439	0.245919	10.4275	9.97565	1.63308	0.505678	0.180863	12.0063	19.0831	2.24512	8.04734	1.7193	0.484444	1.78868	0.302826	1.92784	0.411286	1.23469	0.206513	1.41941	0.253163	17.4972	170.989	1.51835	0.252448	4.93636	0.303559	381.488	210.486	59.8253	1.73491	14.3404	5.89349	44.0351	54.1039	0.0404626	3.10678	1.05563	0.967998	7.97297	4.75068e-15	31.4505
4500	1324.9	87.7111	51.9482	0.480105	15.2297	1.06351	0.101531	8.2249	0.246547	10.3866	9.99352	1.63715	0.506968	0.181325	12.0368	19.1316	2.25081	8.06766	1.72362	0.485657	1.79313	0.303577	1.9326	0.412296	1.23771	0.20701	1.42278	0.253753	17.5418	171.425	1.52223	0.253092	4.94886	0.304328	382.419	211.018	59.9713	1.73927	14.3767	5.9085	44.2589	54.0921	0.0406123	3.11514	1.0581	0.965352	7.9931	-8.34115e-16	31.4253
4500	1323.9	87.4878	51.9488	0.48115	15.2564	1.06227	0.100662	8.21526	0.247176	10.3457	10.0114	1.64124	0.508262	0.181787	12.0675	19.1802	2.25651	8.08804	1.72795	0.486872	1.7976	0.30433	1.93737	0.413308	1.24073	0.207508	1.42616	0.254345	17.5865	171.862	1.52611	0.253738	4.9614	0.305099	383.353	211.551	60.1178	1.74365	14.4131	5.92355	44.4822	54.0801	0.0407621	3.12352	1.06056	0.962725	8.01323	5.80949e-15	31.4
4500	1322.9	87.265	51.9495	0.482198	15.283	1.06101	0.0997976	8.20546	0.247807	10.305	10.0291	1.64533	0.509559	0.182251	12.0982	19.2289	2.26223	8.10847	1.7323	0.488091	1.80208	0.305085	1.94215	0.414323	1.24375	0.208006	1.42954	0.254939	17.6314	172.301	1.53001	0.254386	4.97397	0.305872	384.289	212.086	60.2645	1.74803	14.4496	5.93865	44.705	54.0682	0.0409119	3.13191	1.06303	0.960116	8.03337	4.67949e-15	31.3747
4500	1321.9	87.0428	51.9502	0.483247	15.3097	1.05973	0.0989379	8.1955	0.24844	10.2643	10.0469	1.64943	0.510861	0.182717	12.1289	19.2778	2.26796	8.12896	1.73666	0.489313	1.80657	0.305842	1.94695	0.41534	1.24679	0.208507	1.43293	0.255534	17.6763	172.741	1.53392	0.255035	4.98658	0.306647	385.228	212.622	60.4117	1.75243	14.4863	5.95378	44.9272	54.0561	0.0410618	3.14031	1.06549	0.957526	8.05352	3.56073e-15	31.3493
4500	1320.9	86.821	51.9511	0.484299	15.3364	1.05844	0.0980828	8.18538	0.249074	10.2237	10.0646	1.65355	0.512165	0.183183	12.1598	19.3268	2.27371	8.14951	1.74102	0.490538	1.81108	0.306601	1.95176	0.416361	1.24983	0.209008	1.43633	0.25613	17.7215	173.182	1.53783	0.255687	4.99922	0.307425	386.168	213.159	60.5593	1.75684	14.523	5.96896	45.149	54.0441	0.0412117	3.14874	1.06796	0.954954	8.07367	1.36279e-15	31.3238
4500	1319.9	86.5998	51.9521	0.485352	15.3631	1.05712	0.0972324	8.1751	0.249711	10.1831	10.0823	1.65767	0.513474	0.183651	12.1908	19.3759	2.27947	8.17011	1.7454	0.491767	1.81559	0.307362	1.95659	0.417383	1.25289	0.209511	1.43974	0.256727	17.7667	173.624	1.54176	0.25634	5.0119	0.308204	387.112	213.698	60.7072	1.76126	14.5598	5.98418	45.3702	54.032	0.0413616	3.15718	1.07042	0.952398	8.09383	4.61088e-15	31.2983
4500	1318.9	86.379	51.9532	0.486408	15.3899	1.05579	0.0963867	8.16466	0.250349	10.1427	10.0999	1.66181	0.514786	0.184121	12.2218	19.4252	2.28526	8.19077	1.7498	0.492999	1.82012	0.308126	1.96142	0.418409	1.25595	0.210015	1.44316	0.257327	17.8121	174.068	1.5457	0.256995	5.02461	0.308986	388.058	214.238	60.8556	1.7657	14.5968	5.99944	45.591	54.0198	0.0415115	3.16563	1.07288	0.94986	8.114	2.56419e-15	31.2727
4500	1317.9	86.1588	51.9544	0.487465	15.4166	1.05444	0.0955455	8.15407	0.250989	10.1023	10.1175	1.66595	0.516102	0.184591	12.253	19.4746	2.29105	8.21149	1.7542	0.494235	1.82466	0.308891	1.96627	0.419437	1.25901	0.21052	1.44658	0.257927	17.8575	174.513	1.54965	0.257652	5.03736	0.30977	389.006	214.78	61.0043	1.77014	14.6338	6.01475	45.8112	54.0076	0.0416614	3.17411	1.07534	0.947338	8.13417	4.7008e-15	31.247
4500	1316.9	85.939	51.9557	0.488525	15.4434	1.05307	0.094709	8.14331	0.251631	10.062	10.135	1.67011	0.517422	0.185064	12.2842	19.5242	2.29687	8.23227	1.75862	0.495474	1.82922	0.309658	1.97114	0.420469	1.26209	0.211027	1.45001	0.258529	17.9032	174.959	1.55362	0.258311	5.05015	0.310556	389.957	215.324	61.1534	1.7746	14.6709	6.0301	46.031	53.9954	0.0418113	3.1826	1.0778	0.944833	8.15434	2.40601e-15	31.2213
4500	1315.9	85.7197	51.9571	0.489587	15.4702	1.05168	0.0938771	8.1324	0.252274	10.0218	10.1525	1.67428	0.518746	0.185537	12.3155	19.5739	2.3027	8.25311	1.76305	0.496716	1.83378	0.310428	1.97601	0.421503	1.26518	0.211535	1.45346	0.259133	17.9489	175.407	1.55759	0.258972	5.06297	0.311345	390.911	215.869	61.303	1.77908	14.7082	6.0455	46.2503	53.9831	0.0419612	3.1911	1.08026	0.942344	8.17452	5.45437e-15	31.1955
4500	1314.9	85.5008	51.9586	0.490651	15.497	1.05027	0.0930498	8.12132	0.25292	9.98167	10.17	1.67846	0.520073	0.186012	12.3469	19.6237	2.30855	8.27401	1.76749	0.497963	1.83836	0.3112	1.9809	0.422539	1.26827	0.212044	1.45691	0.259738	17.9948	175.856	1.56158	0.259635	5.07583	0.312136	391.867	216.416	61.453	1.78356	14.7456	6.06094	46.4692	53.9708	0.042111	3.19963	1.08271	0.93987	8.19471	-1.8537e-15	31.1696
4500	1313.9	85.2824	51.9603	0.491718	15.5238	1.04885	0.0922271	8.11008	0.253568	9.94161	10.1874	1.68265	0.521405	0.186488	12.3784	19.6737	2.31442	8.29497	1.77195	0.499212	1.84296	0.311974	1.98581	0.423579	1.27137	0.212555	1.46037	0.260345	18.0409	176.306	1.56558	0.2603	5.08874	0.312929	392.826	216.964	61.6033	1.78806	14.783	6.07643	46.6876	53.9584	0.0422609	3.20817	1.08516	0.937412	8.21489	4.48078e-15	31.1437
4500	1312.9	85.0645	51.962	0.492787	15.5506	1.0474	0.091409	8.09868	0.254217	9.90163	10.2047	1.68686	0.522741	0.186966	12.41	19.7239	2.3203	8.31599	1.77642	0.500466	1.84756	0.31275	1.99073	0.424622	1.27448	0.213067	1.46384	0.260953	18.0871	176.757	1.56959	0.260966	5.10168	0.313725	393.788	217.514	61.7541	1.79257	14.8206	6.09197	46.9055	53.946	0.0424108	3.21673	1.08761	0.934969	8.23508	3.41055e-15	31.1177
4500	1311.9	84.847	51.9638	0.493858	15.5775	1.04594	0.0905954	8.08712	0.254869	9.86172	10.222	1.69107	0.524081	0.187445	12.4417	19.7742	2.3262	8.33708	1.7809	0.501723	1.85218	0.313529	1.99566	0.425668	1.2776	0.213581	1.46732	0.261563	18.1334	177.211	1.57361	0.261635	5.11465	0.314523	394.752	218.066	61.9054	1.7971	14.8583	6.10756	47.123	53.9336	0.0425606	3.2253	1.09006	0.93254	8.25527	2.6114e-16	31.0916
4500	1310.9	84.6299	51.9657	0.494932	15.6043	1.04446	0.0897864	8.07539	0.255523	9.82188	10.2393	1.6953	0.525425	0.187926	12.4735	19.8247	2.33212	8.35824	1.7854	0.502984	1.85682	0.31431	2.00061	0.426717	1.28073	0.214096	1.47081	0.262175	18.1798	177.665	1.57765	0.262306	5.12767	0.315324	395.719	218.619	62.0571	1.80164	14.8962	6.12319	47.3401	53.9211	0.0427104	3.2339	1.0925	0.930126	8.27546	2.33948e-15	31.0655
4500	1309.9	84.4133	51.9678	0.496008	15.6312	1.04296	0.0889819	8.0635	0.256178	9.78212	10.2565	1.69954	0.526774	0.188408	12.5054	19.8753	2.33806	8.37946	1.78991	0.504249	1.86147	0.315093	2.00557	0.427769	1.28387	0.214613	1.47431	0.262788	18.2265	178.121	1.5817	0.26298	5.14073	0.316127	396.689	219.175	62.2092	1.80619	14.9341	6.13887	47.5567	53.9086	0.0428601	3.24251	1.09495	0.927726	8.29566	2.58758e-16	31.0393
4500	1308.9	84.1971	51.9699	0.497087	15.6581	1.04144	0.088182	8.05145	0.256836	9.74244	10.2737	1.7038	0.528126	0.188892	12.5374	19.9261	2.34402	8.40074	1.79444	0.505518	1.86613	0.315879	2.01055	0.428824	1.28702	0.215131	1.47782	0.263403	18.2732	178.578	1.58576	0.263655	5.15383	0.316933	397.662	219.731	62.3618	1.81076	14.9721	6.15461	47.7729	53.896	0.0430099	3.25114	1.09739	0.92534	8.31585	1.28794e-15	31.013
4500	1307.9	83.9813	51.9722	0.498168	15.6851	1.03991	0.0873865	8.03923	0.257496	9.70283	10.2908	1.70806	0.529483	0.189378	12.5695	19.977	2.34999	8.4221	1.79897	0.506791	1.8708	0.316667	2.01554	0.429882	1.29017	0.21565	1.48134	0.264019	18.3201	179.037	1.58983	0.264332	5.16697	0.317741	398.638	220.29	62.5148	1.81534	15.0103	6.17039	47.9887	53.8834	0.0431595	3.25978	1.09982	0.922968	8.33604	2.56429e-16	30.9867
4500	1306.9	83.7659	51.9745	0.499252	15.712	1.03835	0.0865956	8.02685	0.258158	9.6633	10.3079	1.71234	0.530845	0.189864	12.6017	20.0281	2.35599	8.44352	1.80353	0.508068	1.8755	0.317457	2.02055	0.430944	1.29334	0.216171	1.48487	0.264638	18.3672	179.497	1.59392	0.265012	5.18016	0.318551	399.617	220.85	62.6683	1.81994	15.0486	6.18622	48.2041	53.8708	0.0433092	3.26845	1.10226	0.920609	8.35623	2.55283e-16	30.9603
4500	1305.9	83.551	51.977	0.500338	15.739	1.03678	0.0858092	8.0143	0.258823	9.62384	10.3249	1.71663	0.532211	0.190353	12.6341	20.0794	2.362	8.46501	1.80809	0.509348	1.8802	0.31825	2.02557	0.432009	1.29652	0.216694	1.48841	0.265258	18.4144	179.959	1.59802	0.265694	5.19339	0.319365	400.599	221.413	62.8222	1.82455	15.0871	6.20211	48.419	53.8581	0.0434587	3.27713	1.10469	0.918263	8.37642	4.32054e-15	30.9338
4500	1304.9	83.3364	51.9796	0.501427	15.766	1.03519	0.0850273	8.00159	0.259489	9.58445	10.3418	1.72094	0.533581	0.190843	12.6665	20.1308	2.36804	8.48656	1.81268	0.510633	1.88492	0.319045	2.03061	0.433077	1.2997	0.217218	1.49196	0.26588	18.4618	180.422	1.60214	0.266378	5.20666	0.320181	401.583	221.977	62.9767	1.82918	15.1256	6.21805	48.6336	53.8454	0.0436082	3.28583	1.10711	0.915929	8.3966	4.30148e-15	30.9073
4500	1303.9	83.1222	51.9823	0.502519	15.7931	1.03358	0.0842499	7.98871	0.260158	9.54513	10.3587	1.72525	0.534956	0.191335	12.699	20.1824	2.37409	8.5082	1.81727	0.511922	1.88966	0.319843	2.03567	0.434148	1.3029	0.217744	1.49552	0.266503	18.5093	180.887	1.60626	0.267064	5.21997	0.321	402.571	222.542	63.1316	1.83382	15.1643	6.23404	48.8478	53.8326	0.0437577	3.29455	1.10954	0.913609	8.41679	1.25959e-15	30.8807
4500	1302.9	82.9084	51.9851	0.503614	15.8201	1.03195	0.083477	7.97567	0.260829	9.50589	10.3756	1.72959	0.536336	0.191828	12.7316	20.2342	2.38017	8.5299	1.82189	0.513216	1.89441	0.320644	2.04074	0.435223	1.3061	0.218271	1.49909	0.267129	18.557	181.354	1.61041	0.267753	5.23333	0.321821	403.562	223.11	63.287	1.83847	15.2031	6.25008	49.0616	53.8198	0.0439071	3.30329	1.11195	0.911301	8.43696	4.26395e-15	30.854
4500	1301.9	82.6949	51.988	0.504711	15.8472	1.03031	0.0827085	7.96246	0.261502	9.46672	10.3924	1.73393	0.53772	0.192323	12.7644	20.2862	2.38626	8.55167	1.82651	0.514513	1.89918	0.321447	2.04583	0.436301	1.30932	0.2188	1.50268	0.267756	18.6048	181.822	1.61456	0.268444	5.24673	0.322645	404.556	223.68	63.4429	1.84315	15.242	6.26618	49.2751	53.8069	0.0440564	3.31205	1.11437	0.909005	8.45714	2.49734e-16	30.8273
4500	1300.9	82.4819	51.9911	0.505812	15.8743	1.02864	0.0819445	7.94908	0.262177	9.42762	10.4091	1.73829	0.539109	0.19282	12.7972	20.3383	2.39238	8.57352	1.83116	0.515815	1.90396	0.322253	2.05093	0.437383	1.31254	0.219331	1.50627	0.268385	18.6529	182.291	1.61873	0.269138	5.26018	0.323472	405.554	224.251	63.5993	1.84783	15.2811	6.28234	49.4881	53.794	0.0442056	3.32083	1.11678	0.90672	8.47731	1.2433e-15	30.8005
4500	1299.9	82.2691	51.9942	0.506915	15.9015	1.02696	0.0811849	7.93553	0.262855	9.38859	10.4258	1.74266	0.540503	0.193319	12.8302	20.3906	2.39851	8.59544	1.83582	0.517121	1.90876	0.323061	2.05605	0.438468	1.31578	0.219864	1.50987	0.269016	18.701	182.762	1.62292	0.269833	5.27368	0.324302	406.554	224.825	63.7562	1.85254	15.3203	6.29855	49.7009	53.7811	0.0443548	3.32963	1.11919	0.904448	8.49747	6.18987e-15	30.7736
4500	1298.9	82.0568	51.9975	0.508022	15.9287	1.02526	0.0804297	7.92182	0.263535	9.34963	10.4424	1.74705	0.541902	0.193819	12.8633	20.4431	2.40467	8.61744	1.84049	0.518432	1.91358	0.323872	2.06119	0.439557	1.31903	0.220398	1.51349	0.269649	18.7494	183.235	1.62712	0.270532	5.28722	0.325135	407.558	225.4	63.9136	1.85726	15.3596	6.31481	49.9132	53.7681	0.0445039	3.33844	1.12159	0.902187	8.51763	2.46541e-16	30.7467
4500	1297.9	81.8448	52.0009	0.509131	15.9559	1.02354	0.079679	7.90793	0.264218	9.31075	10.459	1.75145	0.543305	0.194321	12.8965	20.4958	2.41085	8.63952	1.84518	0.519747	1.91841	0.324686	2.06634	0.44065	1.32229	0.220933	1.51712	0.270284	18.7979	183.71	1.63133	0.271233	5.30081	0.325971	408.565	225.978	64.0715	1.86199	15.3991	6.33114	50.1252	53.7551	0.0446529	3.34728	1.12399	0.899937	8.53777	7.11946e-15	30.7197
4500	1296.9	81.6331	52.0044	0.510244	15.9831	1.0218	0.0789327	7.89388	0.264903	9.27193	10.4755	1.75587	0.544714	0.194825	12.9298	20.5487	2.41705	8.66167	1.84989	0.521067	1.92326	0.325503	2.07152	0.441746	1.32555	0.221471	1.52075	0.270921	18.8466	184.186	1.63556	0.271936	5.31444	0.326809	409.576	226.557	64.23	1.86675	15.4387	6.34752	50.3369	53.7421	0.0448018	3.35614	1.12639	0.897698	8.55791	3.17806e-15	30.6926
4500	1295.9	81.4218	52.008	0.511359	16.0103	1.02005	0.0781908	7.87966	0.265591	9.23318	10.4919	1.7603	0.546128	0.195331	12.9632	20.6017	2.42328	8.6839	1.85461	0.522392	1.92812	0.326323	2.07671	0.442846	1.32883	0.22201	1.5244	0.27156	18.8955	184.664	1.63981	0.272642	5.32813	0.327651	410.59	227.139	64.389	1.87152	15.4785	6.36396	50.5482	53.729	0.0449506	3.36501	1.12878	0.89547	8.57805	5.11233e-15	30.6655
4500	1294.9	81.2108	52.0117	0.512478	16.0376	1.01828	0.0774532	7.86527	0.266281	9.1945	10.5083	1.76474	0.547547	0.195838	12.9968	20.655	2.42952	8.70621	1.85936	0.523721	1.933	0.327145	2.08192	0.44395	1.33213	0.222551	1.52807	0.272201	18.9445	185.144	1.64407	0.27335	5.34187	0.328495	411.607	227.723	64.5486	1.8763	15.5184	6.38046	50.7592	53.7158	0.0450993	3.37391	1.13116	0.893252	8.59817	1.21216e-15	30.6382
4500	1293.9	81.0001	52.0156	0.5136	16.065	1.01648	0.0767201	7.85071	0.266973	9.15589	10.5246	1.7692	0.548971	0.196348	13.0305	20.7084	2.43579	8.7286	1.86411	0.525054	1.9379	0.32797	2.08714	0.445057	1.33543	0.223094	1.53174	0.272844	18.9938	185.625	1.64835	0.274061	5.35565	0.329343	412.628	228.309	64.7087	1.88111	15.5584	6.39703	50.9699	53.7027	0.045248	3.38283	1.13354	0.891045	8.61828	5.07003e-15	30.611
4500	1292.9	80.7897	52.0195	0.514726	16.0923	1.01468	0.0759913	7.83597	0.267669	9.11735	10.5408	1.77368	0.550401	0.196859	13.0643	20.7621	2.44208	8.75108	1.86889	0.526393	1.94282	0.328798	2.09239	0.446169	1.33874	0.223639	1.53543	0.273489	19.0432	186.109	1.65264	0.274775	5.36949	0.330194	413.652	228.897	64.8693	1.88593	15.5986	6.41365	51.1803	53.6895	0.0453965	3.39177	1.13592	0.888848	8.63838	2.16394e-15	30.5836
4500	1291.9	80.5796	52.0236	0.515855	16.1197	1.01285	0.0752669	7.82107	0.268366	9.07888	10.557	1.77817	0.551836	0.197372	13.0982	20.8159	2.4484	8.77364	1.87368	0.527737	1.94776	0.32963	2.09765	0.447284	1.34207	0.224186	1.53913	0.274137	19.0928	186.594	1.65695	0.275491	5.38337	0.331048	414.68	229.487	65.0305	1.89077	15.639	6.43034	51.3904	53.6762	0.0455449	3.40073	1.13829	0.886661	8.65847	5.02855e-15	30.5562
4500	1290.9	80.3699	52.0279	0.516987	16.1472	1.011	0.0745469	7.806	0.269067	9.04047	10.5731	1.78268	0.553276	0.197887	13.1323	20.8699	2.45473	8.79628	1.87849	0.529085	1.95271	0.330464	2.10294	0.448403	1.3454	0.224734	1.54284	0.274786	19.1426	187.081	1.66127	0.27621	5.39731	0.331905	415.712	230.079	65.1923	1.89563	15.6795	6.44708	51.6001	53.6629	0.0456932	3.40971	1.14065	0.884484	8.67854	2.14633e-15	30.5287
4500	1289.9	80.1604	52.0322	0.518123	16.1746	1.00914	0.0738311	7.79075	0.26977	9.00213	10.5891	1.7872	0.554722	0.198404	13.1665	20.9242	2.4611	8.819	1.88332	0.530439	1.95768	0.331301	2.10824	0.449527	1.34875	0.225285	1.54656	0.275438	19.1925	187.569	1.66561	0.276932	5.41131	0.332766	416.747	230.674	65.3547	1.9005	15.7201	6.4639	51.8096	53.6496	0.0458414	3.41872	1.14301	0.882317	8.69861	1.18759e-15	30.5011
4500	1288.9	79.9512	52.0367	0.519262	16.2021	1.00726	0.0731198	7.77533	0.270476	8.96386	10.6051	1.79174	0.556173	0.198923	13.2008	20.9786	2.46748	8.84181	1.88817	0.531797	1.96267	0.332142	2.11356	0.450654	1.35211	0.225837	1.5503	0.276091	19.2427	188.06	1.66997	0.277656	5.42535	0.333629	417.786	231.27	65.5176	1.90539	15.7609	6.48077	52.0188	53.6362	0.0459894	3.42775	1.14536	0.880159	8.71865	5.26351e-15	30.4735
4500	1287.9	79.7423	52.0413	0.520405	16.2297	1.00536	0.0724127	7.75974	0.271184	8.92565	10.621	1.7963	0.55763	0.199445	13.2352	21.0333	2.47389	8.86471	1.89303	0.533161	1.96768	0.332985	2.1189	0.451786	1.35549	0.226392	1.55405	0.276747	19.2931	188.553	1.67435	0.278384	5.43945	0.334496	418.829	231.87	65.6812	1.91031	15.8019	6.49772	52.2277	53.6228	0.0461374	3.43679	1.14771	0.878011	8.73869	3.06301e-15	30.4458
4500	1286.9	79.5337	52.046	0.521552	16.2572	1.00344	0.07171	7.74397	0.271896	8.88751	10.6368	1.80087	0.559093	0.199968	13.2698	21.0882	2.48033	8.8877	1.89792	0.53453	1.97271	0.333832	2.12427	0.452922	1.35887	0.226948	1.55782	0.277406	19.3436	189.047	1.67874	0.279114	5.45361	0.335367	419.876	232.471	65.8454	1.91524	15.843	6.51473	52.4363	53.6093	0.0462852	3.44587	1.15005	0.875871	8.7587	2.34679e-16	30.418
4500	1285.9	79.3253	52.0508	0.522702	16.2849	1.00151	0.0710115	7.72804	0.27261	8.84943	10.6525	1.80546	0.560561	0.200493	13.3045	21.1433	2.48679	8.91078	1.90282	0.535904	1.97775	0.334682	2.12965	0.454062	1.36227	0.227506	1.56159	0.278066	19.3944	189.544	1.68315	0.279847	5.46782	0.336241	420.927	233.075	66.0101	1.92019	15.8843	6.5318	52.6447	53.5959	0.0464329	3.45496	1.15239	0.873741	8.7787	3.97374e-15	30.3902
4500	1284.9	79.1172	52.0558	0.523856	16.3125	0.999556	0.0703174	7.71192	0.273327	8.81142	10.6682	1.81007	0.562036	0.20102	13.3394	21.1986	2.49328	8.93395	1.90774	0.537283	1.98282	0.335535	2.13505	0.455206	1.36568	0.228067	1.56538	0.278729	19.4453	190.042	1.68757	0.280583	5.48208	0.337118	421.982	233.681	66.1755	1.92516	15.9257	6.54895	52.8528	53.5823	0.0465804	3.46408	1.15471	0.87162	8.79868	2.32829e-16	30.3623
4500	1283.9	78.9094	52.0609	0.525014	16.3402	0.997586	0.0696276	7.69564	0.274047	8.77347	10.6838	1.81469	0.563516	0.20155	13.3744	21.2541	2.49979	8.95721	1.91268	0.538668	1.98791	0.336391	2.14047	0.456355	1.36911	0.22863	1.56919	0.279395	19.4965	190.543	1.69202	0.281322	5.49641	0.337999	423.04	234.289	66.3415	1.93015	15.9673	6.56616	53.0606	53.5688	0.0467279	3.47323	1.15704	0.869507	8.81864	3.01493e-15	30.3343
4500	1282.9	78.7018	52.0661	0.526176	16.3679	0.995598	0.068942	7.67918	0.27477	8.73558	10.6993	1.81933	0.565003	0.202081	13.4096	21.3099	2.50633	8.98057	1.91764	0.540059	1.99301	0.337251	2.14592	0.457508	1.37254	0.229194	1.57301	0.280062	19.5479	191.045	1.69648	0.282064	5.51079	0.338883	424.103	234.9	66.5082	1.93516	16.0091	6.58344	53.2682	53.5551	0.0468752	3.48239	1.15935	0.867402	8.83859	6.69939e-15	30.3063
4500	1281.9	78.4944	52.0715	0.527342	16.3957	0.993592	0.0682607	7.66254	0.275496	8.69776	10.7147	1.82399	0.566495	0.202615	13.4448	21.3659	2.5129	9.00401	1.92263	0.541455	1.99814	0.338114	2.15138	0.458666	1.376	0.229761	1.57684	0.280732	19.5995	191.55	1.70096	0.282809	5.52523	0.339771	425.17	235.514	66.6755	1.94019	16.0511	6.6008	53.4756	53.5415	0.0470223	3.49158	1.16166	0.865306	8.85851	3.912e-15	30.2781
4500	1280.9	78.2873	52.077	0.528512	16.4235	0.99157	0.0675836	7.64573	0.276225	8.66	10.73	1.82867	0.567994	0.203151	13.4803	21.4221	2.51949	9.02756	1.92763	0.542856	2.00329	0.338981	2.15687	0.459828	1.37946	0.23033	1.58069	0.281405	19.6513	192.056	1.70546	0.283558	5.53973	0.340663	426.241	236.13	66.8434	1.94524	16.0932	6.61822	53.6827	53.5278	0.0471694	3.5008	1.16396	0.863218	8.87841	-6.8769e-16	30.2499
4500	1279.9	78.0804	52.0827	0.529686	16.4514	0.989529	0.0669108	7.62875	0.276956	8.6223	10.7453	1.83336	0.569499	0.20369	13.5159	21.4785	2.52611	9.0512	1.93265	0.544264	2.00845	0.339851	2.16238	0.460995	1.38294	0.230901	1.58455	0.28208	19.7033	192.565	1.70998	0.284309	5.55428	0.341558	427.316	236.749	67.0121	1.95031	16.1355	6.63572	53.8896	53.5141	0.0473163	3.51004	1.16626	0.861139	8.89829	2.96855e-15	30.2217
4500	1278.9	77.8737	52.0884	0.530864	16.4793	0.987471	0.0662423	7.61159	0.277691	8.58466	10.7604	1.83808	0.57101	0.20423	13.5516	21.5352	2.53276	9.07494	1.93769	0.545677	2.01364	0.340725	2.16791	0.462167	1.38643	0.231475	1.58842	0.282758	19.7555	193.076	1.71452	0.285063	5.56891	0.342457	428.395	237.37	67.1813	1.9554	16.178	6.6533	54.0963	53.5003	0.047463	3.51931	1.16854	0.859067	8.91814	2.95721e-15	30.1933
4500	1277.9	77.6673	52.0943	0.532047	16.5073	0.985396	0.0655779	7.59425	0.27843	8.54708	10.7755	1.84281	0.572528	0.204773	13.5875	21.5922	2.53943	9.09878	1.94276	0.547096	2.01885	0.341602	2.17347	0.463343	1.38993	0.23205	1.59232	0.283438	19.808	193.589	1.71908	0.285821	5.58359	0.34336	429.479	237.993	67.3513	1.96051	16.2206	6.67094	54.3027	53.4865	0.0476096	3.5286	1.17082	0.857003	8.93797	2.26613e-16	30.1649
4500	1276.9	77.461	52.1004	0.533233	16.5353	0.983303	0.0649178	7.57673	0.279171	8.50957	10.7905	1.84756	0.574052	0.205318	13.6235	21.6493	2.54614	9.12273	1.94784	0.548521	2.02409	0.342483	2.17905	0.464524	1.39345	0.232628	1.59622	0.28412	19.8607	194.105	1.72365	0.286582	5.59833	0.344267	430.567	238.62	67.522	1.96565	16.2634	6.68867	54.509	53.4726	0.047756	3.53792	1.1731	0.854946	8.95778	6.99841e-15	30.1364
4500	1275.9	77.255	52.1066	0.534425	16.5633	0.981193	0.0642619	7.55904	0.279915	8.47211	10.8054	1.85233	0.575583	0.205866	13.6597	21.7068	2.55287	9.14677	1.95295	0.549952	2.02934	0.343368	2.18465	0.46571	1.39699	0.233208	1.60015	0.284806	19.9136	194.622	1.72825	0.287346	5.61314	0.345177	431.66	239.249	67.6933	1.9708	16.3065	6.70647	54.715	53.4587	0.0479024	3.54727	1.17536	0.852897	8.97755	5.62263e-15	30.1079
4500	1274.9	77.0492	52.1129	0.53562	16.5914	0.979066	0.0636102	7.54118	0.280663	8.43472	10.8202	1.85712	0.577121	0.206416	13.6961	21.7644	2.55963	9.17092	1.95808	0.551389	2.03462	0.344256	2.19027	0.466901	1.40054	0.233791	1.60408	0.285494	19.9667	195.142	1.73287	0.288114	5.62801	0.346092	432.757	239.881	67.8654	1.97598	16.3497	6.72435	54.9208	53.4448	0.0480485	3.55664	1.17762	0.850856	8.99731	3.80906e-15	30.0793
4500	1273.9	76.8435	52.1193	0.53682	16.6195	0.976922	0.0629627	7.52313	0.281414	8.39738	10.8349	1.86193	0.578666	0.206968	13.7326	21.8223	2.56642	9.19517	1.96323	0.552832	2.03992	0.345149	2.19592	0.468097	1.4041	0.234376	1.60804	0.286185	20.0201	195.664	1.73751	0.288885	5.64295	0.347011	433.859	240.515	68.0382	1.98118	16.3931	6.7423	55.1265	53.4308	0.0481945	3.56604	1.17986	0.848822	9.01703	2.00904e-15	30.0506
4500	1272.9	76.638	52.1259	0.538025	16.6477	0.97476	0.0623194	7.50491	0.282169	8.3601	10.8496	1.86676	0.580217	0.207523	13.7692	21.8805	2.57325	9.21953	1.9684	0.554282	2.04524	0.346045	2.20159	0.469298	1.40768	0.234963	1.61201	0.286878	20.0738	196.189	1.74216	0.28966	5.65795	0.347933	434.966	241.153	68.2117	1.98641	16.4366	6.76034	55.332	53.4168	0.0483404	3.57547	1.1821	0.846795	9.03672	-1.00079e-15	30.0218
4500	1271.9	76.4328	52.1327	0.539234	16.676	0.972582	0.0616802	7.48651	0.282927	8.32288	10.8641	1.87161	0.581776	0.208081	13.8061	21.939	2.5801	9.244	1.9736	0.555737	2.05058	0.346944	2.20729	0.470505	1.41127	0.235553	1.61599	0.287574	20.1276	196.716	1.74684	0.290438	5.67302	0.34886	436.077	241.793	68.386	1.99165	16.4804	6.77846	55.5372	53.4027	0.0484861	3.58493	1.18434	0.844774	9.05638	2.21575e-16	29.993
4500	1270.9	76.2276	52.1396	0.540449	16.7042	0.970386	0.0610453	7.46793	0.283688	8.28571	10.8785	1.87648	0.583341	0.208641	13.8431	21.9977	2.58698	9.26858	1.97882	0.5572	2.05595	0.347848	2.21301	0.471716	1.41488	0.236146	1.61999	0.288273	20.1817	197.245	1.75154	0.291219	5.68816	0.349791	437.193	242.436	68.561	1.99692	16.5244	6.79666	55.7424	53.3886	0.0486316	3.59442	1.18656	0.842761	9.07601	3.75292e-15	29.964
4500	1269.9	76.0227	52.1466	0.541667	16.7326	0.968174	0.0604144	7.44917	0.284453	8.24861	10.8928	1.88138	0.584914	0.209203	13.8802	22.0566	2.59389	9.29327	1.98406	0.558669	2.06134	0.348756	2.21875	0.472933	1.41851	0.23674	1.62401	0.288975	20.2361	197.777	1.75627	0.292004	5.70337	0.350726	438.314	243.082	68.7367	2.00222	16.5686	6.81494	55.9473	53.3745	0.048777	3.60393	1.18877	0.840755	9.09561	5.49878e-15	29.935
4500	1268.9	75.8179	52.1538	0.542891	16.761	0.965944	0.0597877	7.43023	0.285221	8.21156	10.907	1.88629	0.586494	0.209768	13.9176	22.1159	2.60084	9.31807	1.98933	0.560144	2.06676	0.349668	2.22453	0.474155	1.42215	0.237338	1.62805	0.28968	20.2907	198.311	1.76101	0.292793	5.71865	0.351665	439.439	243.731	68.9132	2.00754	16.613	6.83331	56.1521	53.3603	0.0489223	3.61348	1.19098	0.838755	9.11517	1.53404e-15	29.906
4500	1267.9	75.6133	52.1612	0.54412	16.7894	0.963698	0.0591652	7.41112	0.285993	8.17456	10.9211	1.89122	0.588081	0.210336	13.9551	22.1754	2.60782	9.34298	1.99462	0.561626	2.0722	0.350584	2.23032	0.475382	1.4258	0.237938	1.6321	0.290388	20.3455	198.847	1.76578	0.293585	5.73399	0.352609	440.57	244.383	69.0905	2.01288	16.6575	6.85176	56.3567	53.346	0.0490673	3.62305	1.19318	0.836762	9.1347	2.83859e-15	29.8768
4500	1266.9	75.4088	52.1687	0.545354	16.8179	0.961436	0.0585468	7.39182	0.286769	8.13762	10.9351	1.89618	0.589676	0.210906	13.9928	22.2352	2.61483	9.36802	1.99993	0.563115	2.07767	0.351504	2.23615	0.476615	1.42948	0.23854	1.63617	0.291099	20.4007	199.386	1.77056	0.294381	5.74941	0.353557	441.705	245.038	69.2686	2.01825	16.7023	6.8703	56.5612	53.3318	0.0492123	3.63266	1.19536	0.834775	9.15419	-2.3932e-15	29.8476
4500	1265.9	75.2044	52.1763	0.546593	16.8465	0.959156	0.0579325	7.37235	0.287548	8.10073	10.949	1.90116	0.591278	0.211479	14.0307	22.2953	2.62187	9.39316	2.00527	0.564611	2.08316	0.352428	2.242	0.477853	1.43317	0.239146	1.64026	0.291812	20.456	199.928	1.77537	0.295181	5.7649	0.35451	442.846	245.696	69.4475	2.02364	16.7473	6.88893	56.7656	53.3175	0.0493571	3.64229	1.19754	0.832794	9.17365	3.68527e-15	29.8183
4500	1264.9	75.0002	52.1841	0.547837	16.8751	0.95686	0.0573223	7.3527	0.288331	8.0639	10.9628	1.90616	0.592888	0.212055	14.0687	22.3556	2.62895	9.41843	2.01064	0.566114	2.08868	0.353357	2.24787	0.479098	1.43687	0.239754	1.64437	0.292529	20.5117	200.472	1.78021	0.295985	5.78047	0.355467	443.992	246.357	69.6272	2.02906	16.7926	6.90765	56.9698	53.3031	0.0495017	3.65196	1.19971	0.83082	9.19307	3.67206e-15	29.789
4500	1263.9	74.7961	52.1921	0.549086	16.9038	0.954548	0.0567163	7.33286	0.289118	8.02712	10.9764	1.91118	0.594506	0.212634	14.107	22.4163	2.63606	9.44382	2.01603	0.567624	2.09422	0.35429	2.25378	0.480347	1.44059	0.240364	1.64849	0.293249	20.5676	201.019	1.78507	0.296793	5.79611	0.356429	445.143	247.021	69.8078	2.0345	16.838	6.92646	57.1739	53.2887	0.0496461	3.66166	1.20187	0.828852	9.21244	3.65895e-15	29.7595
4500	1262.9	74.5921	52.2002	0.550341	16.9325	0.952219	0.0561143	7.31285	0.289908	7.9904	10.9899	1.91622	0.596131	0.213215	14.1454	22.4772	2.6432	9.46933	2.02144	0.569141	2.09979	0.355227	2.25971	0.481603	1.44433	0.240978	1.65263	0.293972	20.6238	201.569	1.78995	0.297604	5.81182	0.357395	446.3	247.689	69.9891	2.03997	16.8836	6.94535	57.3779	53.2742	0.0497905	3.6714	1.20402	0.826889	9.23178	3.64594e-15	29.73
4500	1261.9	74.3883	52.2085	0.551601	16.9613	0.949874	0.0555164	7.29266	0.290703	7.95372	11.0034	1.92129	0.597765	0.213799	14.184	22.5384	2.65038	9.49496	2.02688	0.570666	2.10538	0.356169	2.26567	0.482864	1.44809	0.241594	1.65679	0.294698	20.6802	202.121	1.79485	0.29842	5.82762	0.358366	447.462	248.359	70.1713	2.04547	16.9295	6.96434	57.5817	53.2598	0.0499346	3.68116	1.20615	0.824933	9.25107	3.63304e-15	29.7004
4500	1260.9	74.1845	52.2169	0.552866	16.9901	0.947512	0.0549226	7.27228	0.291501	7.9171	11.0167	1.92638	0.599407	0.214387	14.2228	22.6	2.6576	9.52072	2.03235	0.572197	2.111	0.357115	2.27166	0.484132	1.45187	0.242213	1.66097	0.295428	20.737	202.676	1.79978	0.299239	5.84348	0.359342	448.629	249.033	70.3544	2.05099	16.9756	6.98343	57.7855	53.2452	0.0500786	3.69096	1.20828	0.822983	9.27032	4.52528e-15	29.6708
4500	1259.9	73.9809	52.2255	0.554138	17.019	0.945135	0.0543328	7.25173	0.292303	7.88053	11.0298	1.9315	0.601057	0.214977	14.2618	22.6618	2.66485	9.5466	2.03785	0.573736	2.11665	0.358066	2.27768	0.485405	1.45566	0.242835	1.66517	0.29616	20.794	203.234	1.80474	0.300063	5.85943	0.360323	449.802	249.711	70.5383	2.05654	17.0219	7.00261	57.9891	53.2307	0.0502225	3.7008	1.2104	0.821038	9.28953	1.90986e-15	29.641
4500	1258.9	73.7774	52.2342	0.555414	17.048	0.942741	0.0537472	7.231	0.29311	7.84401	11.0429	1.93664	0.602715	0.21557	14.3009	22.724	2.67213	9.57261	2.04337	0.575283	2.12233	0.359021	2.28372	0.486685	1.45947	0.24346	1.66939	0.296896	20.8513	203.795	1.80971	0.300891	5.87546	0.361309	450.98	250.391	70.7231	2.06211	17.0685	7.02189	58.1926	53.216	0.0503662	3.71066	1.21251	0.819099	9.30869	-1.48025e-15	29.6112
4500	1257.9	73.5739	52.2432	0.556697	17.077	0.940331	0.0531655	7.21008	0.29392	7.80754	11.0558	1.9418	0.604381	0.216166	14.3403	22.7865	2.67946	9.59876	2.04892	0.576838	2.12804	0.359981	2.2898	0.487971	1.4633	0.244087	1.67363	0.297636	20.9089	204.358	1.81472	0.301723	5.89157	0.362299	452.164	251.075	70.9088	2.06772	17.1153	7.04126	58.3961	53.2014	0.0505098	3.72057	1.2146	0.817165	9.3278	3.58237e-15	29.5813
4500	1256.9	73.3705	52.2523	0.557986	17.1061	0.937906	0.052588	7.18899	0.294735	7.77112	11.0686	1.94699	0.606057	0.216765	14.3799	22.8492	2.68682	9.62503	2.0545	0.5784	2.13377	0.360946	2.2959	0.489263	1.46715	0.244718	1.67789	0.298379	20.9668	204.924	1.81975	0.302559	5.90775	0.363295	453.354	251.763	71.0954	2.07335	17.1623	7.06073	58.5995	53.1867	0.0506533	3.73051	1.21669	0.815237	9.34686	4.40993e-15	29.5514
4500	1255.9	73.1673	52.2615	0.55928	17.1352	0.935465	0.0520144	7.16771	0.295554	7.73475	11.0812	1.9522	0.60774	0.217367	14.4197	22.9124	2.69421	9.65144	2.0601	0.57997	2.13953	0.361915	2.30204	0.490561	1.47101	0.245352	1.68216	0.299125	21.025	205.494	1.8248	0.3034	5.92403	0.364295	454.55	252.454	71.2829	2.07901	17.2096	7.0803	58.8027	53.1719	0.0507965	3.74048	1.21876	0.813314	9.36588	2.0927e-16	29.5214
4500	1254.9	72.9641	52.271	0.56058	17.1644	0.933008	0.0514449	7.14625	0.296377	7.69842	11.0937	1.95744	0.609433	0.217973	14.4597	22.9758	2.70165	9.67799	2.06574	0.581548	2.14532	0.36289	2.3082	0.491866	1.4749	0.245989	1.68646	0.299874	21.0835	206.066	1.82989	0.304245	5.94038	0.365301	455.751	253.149	71.4713	2.0847	17.2571	7.09998	59.0059	53.1571	0.0509397	3.75049	1.22082	0.811396	9.38484	1.04275e-15	29.4912
First-stage results
	Detained Solid	Tempearature	SiO2	TiO2	Al2O3	Fe2O3	Cr2O3	FeO	MnO	MgO	CaO	Na2O	K2O	H2O	La	Ce	Pr	Nd	Sm	Eu	Gd	Tb	Dy	Ho	Er	Tm	Yb	Lu	Rb	Ba	Th	U	Nb	Ta	P	Sr	Zr	Hf	Y	Pb
Ascending magma (Bulk2)	-	1254.9	52.292	0.548509	16.8467	0.939825	0.0694453	7.19927	0.289357	8.21461	10.8808	1.91171	0.594998	0.21281	14.118	22.4333	2.63797	9.45033	2.0173	0.567951	2.09531	0.354456	2.25471	0.480513	1.44099	0.24039	1.64843	0.293187	20.5844	201.186	1.78655	0.297039	5.80036	0.35669	445.27	247.194	69.8277	2.0358	16.8503	6.93202
Retained part (Bulk1)	0.97	1254.9	53.1571	0.0509397	3.75049	1.22082	0.811396	9.38484	1.04275e-15	29.4912	2.10654	0.0266326	1.38475e-15	0	0.032268	0.0735832	0.0133746	0.0667068	0.0206574	0.00750962	0.0339525	0.00680036	0.0499786	0.0125607	0.0433931	0.00962592	0.0807326	0.0175584	0.0123449	0.0206066	1.77691e-05	2.95437e-06	0.0288421	0.00177363	13.2767	1.72074	2.08207	0.0202435	0.0837877	0.00896278
Second-stage modeling
Liquid composition, trace element content has been modified by the substitution cpx for second opx in solid																																									Solid composition, trace element content has been modified by the substitution cpx for second opx in solid
Pressure	Temperature	Liquid mass	SiO2	TiO2	Al2O3	Fe2O3	Cr2O3	FeO	MnO	MgO	CaO	Na2O	K2O	H2O	La	Ce	Pr	Nd	Sm	Eu	Gd	Tb	Dy	Ho	Er	Tm	Yb	Lu	Rb	Ba	Th	U	Nb	Ta	P	Sr	Zr	Hf	Y	Pb	Solid mass	SiO2	TiO2	Al2O3	Fe2O3	Cr2O3	FeO	MnO	MgO
2000	1254.9	100.028	52.2774	0.548355	16.842	1.21779	0.069426	6.94692	0.289276	8.21232	10.8778	1.91117	0.594832	0.212751	14.118	22.4333	2.63797	9.45033	2.0173	0.567951	2.09531	0.354456	2.25471	0.480513	1.44099	0.24039	1.64843	0.293187	20.5844	201.186	1.78655	0.297039	5.80036	0.35669	445.27	247.194	69.8277	2.0358	16.8503	6.93202	0
2000	1253.9	100.028	52.2774	0.548355	16.842	1.21818	0.0694259	6.94656	0.289276	8.21232	10.8778	1.91117	0.594832	0.212751	14.118	22.4333	2.63797	9.45033	2.0173	0.567951	2.09531	0.354456	2.25471	0.480513	1.44099	0.24039	1.64843	0.293187	20.5844	201.186	1.78655	0.297039	5.80036	0.35669	445.27	247.194	69.8277	2.0358	16.8503	6.93202	0
2000	1252.9	100.028	52.2774	0.548355	16.842	1.21857	0.0694259	6.94621	0.289276	8.21231	10.8778	1.91117	0.594831	0.21275	14.118	22.4333	2.63797	9.45033	2.0173	0.567951	2.09531	0.354456	2.25471	0.480513	1.44099	0.24039	1.64843	0.293187	20.5844	201.186	1.78655	0.297039	5.80036	0.35669	445.27	247.194	69.8277	2.0358	16.8503	6.93202	0
2000	1251.9	100.028	52.2773	0.548355	16.842	1.21896	0.0694259	6.94585	0.289276	8.21231	10.8778	1.91117	0.594831	0.21275	14.118	22.4333	2.63797	9.45033	2.0173	0.567951	2.09531	0.354456	2.25471	0.480513	1.44099	0.24039	1.64843	0.293187	20.5844	201.186	1.78655	0.297039	5.80036	0.35669	445.27	247.194	69.8277	2.0358	16.8503	6.93202	0
2000	1250.9	100.028	52.2773	0.548355	16.8419	1.21936	0.0694259	6.94549	0.289276	8.21231	10.8778	1.91117	0.594831	0.21275	14.118	22.4333	2.63797	9.45033	2.0173	0.567951	2.09531	0.354456	2.25471	0.480513	1.44099	0.24039	1.64843	0.293187	20.5844	201.186	1.78655	0.297039	5.80036	0.35669	445.27	247.194	69.8277	2.0358	16.8503	6.93202	0
2000	1249.9	100.028	52.2773	0.548354	16.8419	1.21975	0.0694258	6.94513	0.289276	8.2123	10.8778	1.91117	0.594831	0.21275	14.118	22.4333	2.63797	9.45033	2.0173	0.567951	2.09531	0.354456	2.25471	0.480513	1.44099	0.24039	1.64843	0.293187	20.5844	201.186	1.78655	0.297039	5.80036	0.35669	445.27	247.194	69.8277	2.0358	16.8503	6.93202	0
2000	1248.9	100.028	52.2773	0.548354	16.8419	1.22015	0.0694258	6.94477	0.289276	8.2123	10.8778	1.91117	0.59483	0.21275	14.118	22.4333	2.63797	9.45033	2.0173	0.567951	2.09531	0.354456	2.25471	0.480513	1.44099	0.24039	1.64843	0.293187	20.5844	201.186	1.78655	0.297039	5.80036	0.35669	445.27	247.194	69.8277	2.0358	16.8503	6.93202	0
2000	1247.9	100.028	52.2773	0.548354	16.8419	1.22056	0.0694258	6.9444	0.289275	8.2123	10.8778	1.91117	0.59483	0.21275	14.118	22.4333	2.63797	9.45033	2.0173	0.567951	2.09531	0.354456	2.25471	0.480513	1.44099	0.24039	1.64843	0.293187	20.5844	201.186	1.78655	0.297039	5.80036	0.35669	445.27	247.194	69.8277	2.0358	16.8503	6.93202	0
2000	1246.9	100.028	52.2772	0.548354	16.8419	1.22096	0.0694257	6.94404	0.289275	8.21229	10.8778	1.91117	0.59483	0.21275	14.118	22.4333	2.63797	9.45033	2.0173	0.567951	2.09531	0.354456	2.25471	0.480513	1.44099	0.24039	1.64843	0.293187	20.5844	201.186	1.78655	0.297039	5.80036	0.35669	445.27	247.194	69.8277	2.0358	16.8503	6.93202	0
2000	1245.9	100.028	52.2772	0.548354	16.8419	1.22137	0.0694257	6.94367	0.289275	8.21229	10.8778	1.91117	0.59483	0.21275	14.118	22.4333	2.63797	9.45033	2.0173	0.567951	2.09531	0.354456	2.25471	0.480513	1.44099	0.24039	1.64843	0.293187	20.5844	201.186	1.78655	0.297039	5.80036	0.35669	445.27	247.194	69.8277	2.0358	16.8503	6.93202	0
2000	1244.9	100.028	52.2772	0.548353	16.8419	1.22177	0.0694257	6.9433	0.289275	8.21229	10.8777	1.91117	0.594829	0.21275	14.118	22.4333	2.63797	9.45033	2.0173	0.567951	2.09531	0.354456	2.25471	0.480513	1.44099	0.24039	1.64843	0.293187	20.5844	201.186	1.78655	0.297039	5.80036	0.35669	445.27	247.194	69.8277	2.0358	16.8503	6.93202	0
2000	1243.9	100.028	52.2772	0.548353	16.8419	1.22219	0.0694257	6.94292	0.289275	8.21228	10.8777	1.91116	0.594829	0.21275	14.118	22.4333	2.63797	9.45033	2.0173	0.567951	2.09531	0.354456	2.25471	0.480513	1.44099	0.24039	1.64843	0.293187	20.5844	201.186	1.78655	0.297039	5.80036	0.35669	445.27	247.194	69.8277	2.0358	16.8503	6.93202	0
2000	1242.9	100.028	52.2771	0.548353	16.8419	1.2226	0.0694256	6.94255	0.289275	8.21228	10.8777	1.91116	0.594829	0.21275	14.118	22.4333	2.63797	9.45033	2.0173	0.567951	2.09531	0.354456	2.25471	0.480513	1.44099	0.24039	1.64843	0.293187	20.5844	201.186	1.78655	0.297039	5.80036	0.35669	445.27	247.194	69.8277	2.0358	16.8503	6.93202	0
2000	1241.9	100.028	52.2771	0.548353	16.8419	1.22301	0.0694256	6.94217	0.289275	8.21228	10.8777	1.91116	0.594829	0.21275	14.118	22.4333	2.63797	9.45033	2.0173	0.567951	2.09531	0.354456	2.25471	0.480513	1.44099	0.24039	1.64843	0.293187	20.5844	201.186	1.78655	0.297039	5.80036	0.35669	445.27	247.194	69.8277	2.0358	16.8503	6.93202	0
2000	1240.9	100.028	52.2771	0.548352	16.8419	1.22343	0.0694256	6.94179	0.289275	8.21227	10.8777	1.91116	0.594828	0.212749	14.118	22.4333	2.63797	9.45033	2.0173	0.567951	2.09531	0.354456	2.25471	0.480513	1.44099	0.24039	1.64843	0.293187	20.5844	201.186	1.78655	0.297039	5.80036	0.35669	445.27	247.194	69.8277	2.0358	16.8503	6.93202	0
2000	1239.9	100.029	52.2771	0.548352	16.8419	1.22385	0.0694255	6.94141	0.289274	8.21227	10.8777	1.91116	0.594828	0.212749	14.118	22.4333	2.63797	9.45033	2.0173	0.567951	2.09531	0.354456	2.25471	0.480513	1.44099	0.24039	1.64843	0.293187	20.5844	201.186	1.78655	0.297039	5.80036	0.35669	445.27	247.194	69.8277	2.0358	16.8503	6.93202	0
2000	1238.9	100.029	52.2771	0.548352	16.8419	1.22427	0.0694255	6.94103	0.289274	8.21226	10.8777	1.91116	0.594828	0.212749	14.118	22.4333	2.63797	9.45033	2.0173	0.567951	2.09531	0.354456	2.25471	0.480513	1.44099	0.24039	1.64843	0.293187	20.5844	201.186	1.78655	0.297039	5.80036	0.35669	445.27	247.194	69.8277	2.0358	16.8503	6.93202	0
2000	1237.9	100.029	52.277	0.548352	16.8419	1.2247	0.0694255	6.94064	0.289274	8.21226	10.8777	1.91116	0.594828	0.212749	14.118	22.4333	2.63797	9.45033	2.0173	0.567951	2.09531	0.354456	2.25471	0.480513	1.44099	0.24039	1.64843	0.293187	20.5844	201.186	1.78655	0.297039	5.80036	0.35669	445.27	247.194	69.8277	2.0358	16.8503	6.93202	0
2000	1236.9	100.029	52.277	0.548351	16.8419	1.22512	0.0694255	6.94026	0.289274	8.21226	10.8777	1.91116	0.594827	0.212749	14.118	22.4333	2.63797	9.45033	2.0173	0.567951	2.09531	0.354456	2.25471	0.480513	1.44099	0.24039	1.64843	0.293187	20.5844	201.186	1.78655	0.297039	5.80036	0.35669	445.27	247.194	69.8277	2.0358	16.8503	6.93202	0
2000	1235.9	100.029	52.277	0.548351	16.8418	1.22555	0.0694254	6.93987	0.289274	8.21225	10.8777	1.91116	0.594827	0.212749	14.118	22.4333	2.63797	9.45033	2.0173	0.567951	2.09531	0.354456	2.25471	0.480513	1.44099	0.24039	1.64843	0.293187	20.5844	201.186	1.78655	0.297039	5.80036	0.35669	445.27	247.194	69.8277	2.0358	16.8503	6.93202	0
2000	1234.9	100.029	52.277	0.548351	16.8418	1.22598	0.0694254	6.93948	0.289274	8.21225	10.8777	1.91116	0.594827	0.212749	14.118	22.4333	2.63797	9.45033	2.0173	0.567951	2.09531	0.354456	2.25471	0.480513	1.44099	0.24039	1.64843	0.293187	20.5844	201.186	1.78655	0.297039	5.80036	0.35669	445.27	247.194	69.8277	2.0358	16.8503	6.93202	0
2000	1233.9	100.029	52.2769	0.548351	16.8418	1.22641	0.0694254	6.93908	0.289274	8.21225	10.8777	1.91116	0.594827	0.212749	14.118	22.4333	2.63797	9.45033	2.0173	0.567951	2.09531	0.354456	2.25471	0.480513	1.44099	0.24039	1.64843	0.293187	20.5844	201.186	1.78655	0.297039	5.80036	0.35669	445.27	247.194	69.8277	2.0358	16.8503	6.93202	0
2000	1232.9	100.027	52.2777	0.548352	16.8417	1.22683	0.0689675	6.93849	0.289278	8.21213	10.8778	1.91118	0.594835	0.212752	14.1182	22.4337	2.63801	9.45047	2.01733	0.567959	2.09534	0.354461	2.25474	0.48052	1.44101	0.240394	1.64845	0.293191	20.5847	201.188	1.78657	0.297043	5.80044	0.356696	445.277	247.197	69.8287	2.03583	16.8506	6.93212	0.00145	3.16231e-10	0.43921	28.4735	11.0139	31.6473	12.6551	0	15.7711
2000	1231.9	100.025	52.2787	0.548354	16.8414	1.22724	0.0683319	6.93783	0.289283	8.21197	10.8781	1.91122	0.594847	0.212756	14.1185	22.4341	2.63807	9.45066	2.01737	0.567971	2.09538	0.354468	2.25479	0.48053	1.44104	0.240399	1.64848	0.293197	20.5851	201.193	1.78661	0.297049	5.80056	0.356703	445.286	247.202	69.8302	2.03587	16.8509	6.93226	0.003479	-1.37813e-10	0.440028	28.599	11.0218	31.5044	12.6415	0	15.7933
2000	1230.9	100.023	52.2797	0.548356	16.8411	1.22765	0.0676989	6.93715	0.289289	8.21181	10.8783	1.91126	0.594858	0.21276	14.1187	22.4346	2.63812	9.45085	2.01741	0.567982	2.09542	0.354475	2.25483	0.480539	1.44107	0.240404	1.64852	0.293203	20.5855	201.197	1.78665	0.297055	5.80068	0.35671	445.295	247.207	69.8316	2.03591	16.8513	6.9324	0.005518	7.55506e-12	0.440833	28.7255	11.0295	31.3608	12.6279	0	15.8156
2000	1229.9	100.021	52.2808	0.548358	16.8409	1.22807	0.0670683	6.93648	0.289295	8.21165	10.8785	1.9113	0.59487	0.212764	14.119	22.435	2.63817	9.45104	2.01745	0.567994	2.09547	0.354482	2.25488	0.480549	1.4411	0.240408	1.64855	0.293209	20.586	201.201	1.78668	0.297061	5.8008	0.356717	445.304	247.212	69.833	2.03595	16.8516	6.93254	0.007569	-7.43649e-11	0.441626	28.8529	11.0369	31.2164	12.6141	0	15.8381
2000	1228.9	100.019	52.2818	0.548359	16.8406	1.22849	0.0664402	6.9358	0.289301	8.21149	10.8787	1.91133	0.594882	0.212769	14.1193	22.4355	2.63823	9.45124	2.01749	0.568005	2.09551	0.354489	2.25493	0.480559	1.44113	0.240413	1.64858	0.293215	20.5864	201.205	1.78672	0.297067	5.80092	0.356725	445.313	247.217	69.8345	2.036	16.852	6.93269	0.00963	-2.81408e-11	0.442406	28.9812	11.0442	31.0713	12.6002	0	15.8607
2000	1227.9	100.017	52.2829	0.548361	16.8403	1.22891	0.0658146	6.93512	0.289306	8.21132	10.8789	1.91137	0.594894	0.212773	14.1196	22.4359	2.63828	9.45143	2.01753	0.568017	2.09555	0.354497	2.25497	0.480569	1.44116	0.240418	1.64862	0.293221	20.5868	201.209	1.78676	0.297073	5.80104	0.356732	445.323	247.223	69.8359	2.03604	16.8523	6.93283	0.011703	1.78124e-12	0.443173	29.1104	11.0512	30.9255	12.5862	0	15.8835
2000	1226.9	100.015	52.2839	0.548363	16.84	1.22933	0.0651915	6.93443	0.289312	8.21115	10.8792	1.91141	0.594906	0.212777	14.1199	22.4364	2.63833	9.45162	2.01757	0.568029	2.0956	0.354504	2.25502	0.480579	1.44119	0.240423	1.64865	0.293227	20.5872	201.213	1.78679	0.29708	5.80116	0.35674	445.332	247.228	69.8374	2.03608	16.8527	6.93298	0.013788	6.34999e-11	0.443927	29.2406	11.0579	30.779	12.5721	0	15.9065
2000	1225.9	100.013	52.285	0.548365	16.8398	1.22976	0.0645709	6.93374	0.289318	8.21098	10.8794	1.91145	0.594918	0.212782	14.1202	22.4369	2.63839	9.45182	2.01762	0.56804	2.09564	0.354511	2.25507	0.480589	1.44122	0.240428	1.64869	0.293233	20.5877	201.217	1.78683	0.297086	5.80128	0.356747	445.341	247.233	69.8388	2.03612	16.853	6.93312	0.015885	1.04984e-11	0.444668	29.3717	11.0644	30.6317	12.5578	0	15.9297
2000	1224.9	100.011	52.2861	0.548366	16.8395	1.23018	0.0639527	6.93305	0.289324	8.21081	10.8796	1.91149	0.59493	0.212786	14.1205	22.4373	2.63844	9.45202	2.01766	0.568052	2.09568	0.354519	2.25511	0.480599	1.44125	0.240433	1.64872	0.293239	20.5881	201.222	1.78687	0.297092	5.8014	0.356755	445.351	247.238	69.8403	2.03617	16.8534	6.93327	0.017995	2.54859e-11	0.445395	29.5037	11.0707	30.4837	12.5434	0	15.953
2000	1223.9	100.009	52.2871	0.548368	16.8392	1.23061	0.0633369	6.93235	0.28933	8.21063	10.8798	1.91153	0.594943	0.21279	14.1208	22.4378	2.6385	9.45222	2.0177	0.568064	2.09573	0.354526	2.25516	0.480609	1.44128	0.240438	1.64875	0.293245	20.5885	201.226	1.78691	0.297098	5.80152	0.356762	445.36	247.243	69.8418	2.03621	16.8537	6.93341	0.020117	4.87023e-11	0.446108	29.6367	11.0768	30.3349	12.5289	0	15.9765
2000	1222.9	100.007	52.2882	0.54837	16.8388	1.23104	0.0627236	6.93165	0.289336	8.21046	10.88	1.91157	0.594955	0.212795	14.1211	22.4383	2.63856	9.45242	2.01774	0.568076	2.09577	0.354534	2.25521	0.480619	1.44131	0.240443	1.64879	0.293252	20.589	201.23	1.78694	0.297105	5.80165	0.35677	445.369	247.249	69.8433	2.03625	16.8541	6.93356	0.022253	2.81027e-12	0.446806	29.7707	11.0826	30.1854	12.5143	0	16.0002
2000	1221.9	100.005	52.2893	0.548371	16.8385	1.23148	0.0621126	6.93095	0.289342	8.21028	10.8803	1.91161	0.594967	0.212799	14.1214	22.4387	2.63861	9.45262	2.01779	0.568088	2.09582	0.354541	2.25526	0.480629	1.44134	0.240449	1.64882	0.293258	20.5894	201.235	1.78698	0.297111	5.80177	0.356777	445.379	247.254	69.8448	2.0363	16.8544	6.93371	0.024403	1.4522e-11	0.447491	29.9055	11.0881	30.0352	12.4996	0	16.024
2000	1220.9	100.003	52.2904	0.548373	16.8382	1.23191	0.0615042	6.93024	0.289348	8.2101	10.8805	1.91165	0.59498	0.212804	14.1217	22.4392	2.63867	9.45282	2.01783	0.568101	2.09586	0.354549	2.2553	0.480639	1.44137	0.240454	1.64886	0.293264	20.5899	201.239	1.78702	0.297118	5.8019	0.356785	445.389	247.259	69.8463	2.03634	16.8548	6.93386	0.026567	-1.33392e-11	0.448161	30.0414	11.0934	29.8843	12.4848	0	16.048
2000	1219.9	100.001	52.2915	0.548375	16.8378	1.23235	0.0608981	6.92953	0.289354	8.20992	10.8807	1.91169	0.594992	0.212808	14.122	22.4397	2.63873	9.45302	2.01787	0.568113	2.09591	0.354556	2.25535	0.48065	1.4414	0.240459	1.6489	0.29327	20.5903	201.243	1.78706	0.297124	5.80202	0.356793	445.398	247.265	69.8478	2.03639	16.8552	6.93401	0.028745	1.16031e-11	0.448815	30.1781	11.0985	29.7326	12.4698	0	16.0722
2000	1218.9	99.6881	52.2843	0.54997	16.8819	1.23292	0.0602569	6.92282	0.290262	8.14134	10.9084	1.91763	0.596859	0.213476	14.1662	22.5099	2.64696	9.48247	2.02414	0.569872	2.10238	0.355648	2.26227	0.482118	1.44579	0.241183	1.65382	0.294135	20.6549	201.875	1.79267	0.298056	5.82014	0.357906	446.754	248.035	70.0603	2.04271	16.9078	6.95574	0.34146	50.0247	0.074378	5.11724	1.58572	2.74598	9.63685	0	28.8952
2000	1217.9	99.5251	52.2811	0.550801	16.9046	1.2334	0.0596372	6.91886	0.290738	8.10576	10.9228	1.92074	0.597837	0.213825	14.1894	22.5466	2.65127	9.49789	2.02742	0.570792	2.10576	0.356219	2.26589	0.482887	1.44808	0.241562	1.6564	0.294588	20.6887	202.206	1.7956	0.298544	5.82962	0.358489	447.463	248.439	70.1717	2.04602	16.9353	6.96711	0.504409	51.3826	0.0641428	4.43947	1.3259	2.00063	9.58745	0	29.2107
2000	1216.9	99.3624	52.278	0.551633	16.9273	1.23387	0.0590206	6.9148	0.291214	8.07026	10.9371	1.92385	0.598816	0.214176	14.2125	22.5834	2.65559	9.51333	2.03071	0.571715	2.10916	0.356791	2.26952	0.483657	1.45038	0.241942	1.65898	0.295042	20.7225	202.537	1.79854	0.299033	5.83912	0.359073	448.174	248.843	70.2831	2.04934	16.9629	6.9785	0.66708	52.0689	0.0589211	4.09634	1.19364	1.61915	9.57707	0	29.3527
2000	1215.9	99.2	52.2749	0.552466	16.95	1.23433	0.0584072	6.91065	0.29169	8.03483	10.9514	1.92697	0.599796	0.214526	14.2358	22.6203	2.65992	9.5288	2.034	0.572638	2.11255	0.357364	2.27316	0.484429	1.45269	0.242322	1.66156	0.295496	20.7564	202.868	1.80149	0.299523	5.84863	0.359658	448.886	249.247	70.3948	2.05266	16.9905	6.98991	0.829484	52.4795	0.0557568	3.89061	1.11374	1.38706	9.58275	0	29.4233
2000	1214.9	99.0378	52.2719	0.5533	16.9728	1.23477	0.0577969	6.90639	0.292168	7.99947	10.9657	1.93009	0.600778	0.214878	14.259	22.6572	2.66425	9.54429	2.03729	0.573564	2.11596	0.357938	2.2768	0.485201	1.45499	0.242703	1.66415	0.295951	20.7904	203.2	1.80444	0.300013	5.85816	0.360244	449.599	249.652	70.5066	2.05599	17.0182	7.00134	0.991627	52.7502	0.0536354	3.7546	1.06041	1.23076	9.5966	0	29.4575
2000	1213.9	98.8759	52.2689	0.554136	16.9955	1.2352	0.0571896	6.90205	0.292647	7.96419	10.98	1.93322	0.601762	0.215229	14.2823	22.6941	2.66859	9.55981	2.0406	0.574491	2.11936	0.358513	2.28044	0.485975	1.4573	0.243084	1.66674	0.296407	20.8244	203.533	1.80739	0.300504	5.8677	0.360831	450.313	250.058	70.6186	2.05932	17.0459	7.01279	1.15352	52.9402	0.0521148	3.6588	1.02239	1.11819	9.61519	0	29.4707
2000	1212.9	98.7142	52.2659	0.554974	17.0183	1.23562	0.0565855	6.8976	0.293126	7.92897	10.9942	1.93635	0.602748	0.215582	14.3057	22.7312	2.67294	9.57535	2.0439	0.575419	2.12278	0.359089	2.28409	0.48675	1.45962	0.243466	1.66933	0.296863	20.8585	203.866	1.81035	0.300996	5.87726	0.361419	451.029	250.465	70.7308	2.06266	17.0737	7.02426	1.31517	53.0793	0.0509715	3.58829	0.994011	1.03313	9.63678	0	29.4706
2000	1211.9	98.5528	52.263	0.555813	17.0411	1.23602	0.0559844	6.89305	0.293606	7.89383	11.0084	1.93949	0.603735	0.215935	14.329	22.7683	2.67729	9.59093	2.04722	0.576349	2.1262	0.359666	2.28775	0.487526	1.46194	0.243849	1.67193	0.29732	20.8926	204.2	1.81332	0.301489	5.88684	0.362008	451.745	250.872	70.8431	2.066	17.1015	7.03575	1.47659	53.1844	0.0500802	3.53474	0.972078	0.966499	9.6604	0	29.4615
2000	1210.9	98.3915	52.2602	0.556654	17.0639	1.2364	0.0553863	6.88841	0.294087	7.85876	11.0225	1.94264	0.604725	0.216289	14.3525	22.8055	2.68166	9.60653	2.05054	0.577281	2.12963	0.360244	2.29142	0.488304	1.46426	0.244233	1.67454	0.297778	20.9268	204.535	1.81629	0.301983	5.89644	0.362598	452.463	251.28	70.9557	2.06935	17.1294	7.04726	1.63778	53.2656	0.0493655	3.49309	0.954671	0.912815	9.68545	0	29.4459
2000	1209.9	97.5828	52.271	0.561124	17.041	1.24194	0.0552202	6.91131	0.296525	7.81626	11.0297	1.9484	0.609403	0.218082	14.4613	22.9806	2.70249	9.68196	2.0669	0.58191	2.14677	0.363153	2.30996	0.492261	1.47613	0.246206	1.68803	0.300166	21.0984	205.814	1.83091	0.30433	5.94491	0.365596	456.161	250.816	71.5323	2.08632	17.2694	7.09378	2.44634	52.5061	0.0387636	8.89299	0.739322	0.63605	7.92697	0	24.0069
2000	1208.9	96.08	52.2968	0.569677	16.9675	1.25317	0.0555181	6.96459	0.301163	7.76573	11.0292	1.95695	0.61821	0.221493	14.6659	23.3102	2.74177	9.8245	2.09791	0.590692	2.17933	0.368682	2.34524	0.499789	1.49872	0.249966	1.71375	0.304724	21.4245	208.145	1.85863	0.308755	6.03708	0.371301	463.208	249.42	72.6302	2.11861	17.5356	7.17925	3.94871	51.7945	0.0294559	13.7841	0.551431	0.407819	6.34033	0	19.0772
2000	1207.9	94.6184	52.3222	0.578256	16.8948	1.26429	0.0557928	7.01709	0.305815	7.71566	11.0289	1.9653	0.627015	0.224914	14.8667	23.6297	2.77918	9.95694	2.12509	0.598165	2.20621	0.373117	2.37283	0.505571	1.51588	0.252807	1.73318	0.30818	21.7515	210.465	1.8864	0.313183	6.12936	0.377013	470.274	248.063	73.7219	2.15019	17.741	7.26441	5.40984	51.4897	0.0253666	15.9175	0.468942	0.307866	5.66108	0	16.8984
2000	1206.9	93.1963	52.3473	0.586861	16.8228	1.27529	0.056045	7.06883	0.310481	7.66604	11.0287	1.97346	0.63582	0.228346	15.0695	23.9547	2.81762	10.0949	2.15433	0.606341	2.23613	0.378139	2.40454	0.512291	1.53596	0.256143	1.756	0.312231	22.0794	212.776	1.91423	0.317616	6.22197	0.382748	477.359	246.772	74.8206	2.18224	17.979	7.34926	6.83158	51.3246	0.0230695	17.1036	0.422657	0.25197	5.29347	0	15.6648
2000	1205.9	91.8117	52.372	0.595495	16.7516	1.28619	0.0562751	7.11981	0.315164	7.61685	11.0288	1.98144	0.644626	0.23179	15.272	24.2792	2.85594	10.2322	2.18334	0.614435	2.2657	0.383092	2.43577	0.518903	1.55571	0.259423	1.77845	0.316216	22.4083	215.079	1.94212	0.322055	6.31486	0.3885	484.465	245.533	75.9214	2.2143	18.2133	7.43382	8.21573	51.2238	0.0215992	17.8526	0.393072	0.216393	5.0696	0	14.8673
2000	1204.9	90.463	52.3963	0.604159	16.6812	1.29698	0.0564837	7.17004	0.319862	7.56808	11.029	1.98924	0.653435	0.235245	15.4745	24.6032	2.89418	10.369	2.21213	0.622456	2.29495	0.387984	2.46658	0.525419	1.57516	0.262654	1.80056	0.320145	22.7382	217.374	1.97009	0.3265	6.40803	0.394271	491.593	244.342	77.0243	2.24637	18.4443	7.51812	9.56402	51.1579	0.0205778	18.3642	0.372559	0.191849	4.9238	0	14.3068
2000	1203.9	89.1486	52.4203	0.612855	16.6116	1.30766	0.0566714	7.21953	0.324578	7.51971	11.0293	1.99687	0.662247	0.238714	15.6768	24.9269	2.93234	10.5053	2.24071	0.630403	2.32388	0.392813	2.49695	0.531837	1.59431	0.265835	1.82234	0.324015	23.0693	219.661	1.99814	0.330952	6.50149	0.400062	498.745	243.197	78.1297	2.27846	18.6719	7.60217	10.878	51.1129	0.0198275	18.7323	0.357522	0.173963	4.8251	0	13.8895
2000	1202.9	87.8671	52.4439	0.621584	16.5427	1.31824	0.0568385	7.26828	0.329312	7.47173	11.0298	2.00434	0.671063	0.242195	15.8788	25.2496	2.97028	10.6404	2.26878	0.638172	2.35201	0.397487	2.52621	0.537998	1.61265	0.268877	1.84316	0.327715	23.4016	221.94	2.02626	0.335412	6.59527	0.405872	505.92	242.097	79.2376	2.31058	18.8907	7.68598	12.1591	51.0815	0.0192534	19.0072	0.346043	0.160399	4.75699	0	13.5654
2000	1201.9	86.6171	52.4673	0.630347	16.4746	1.32871	0.0569857	7.31631	0.334065	7.42413	11.0304	2.01166	0.679885	0.245691	16.0807	25.5718	3.00812	10.7748	2.29656	0.645837	2.37969	0.402072	2.55484	0.544018	1.63056	0.271845	1.86347	0.331328	23.735	224.214	2.05446	0.33988	6.68937	0.411705	513.121	241.037	80.3481	2.34272	19.1045	7.76957	13.4086	51.0594	0.0188004	19.2181	0.337006	0.149799	4.70985	0	13.3052
2000	1200.9	85.3972	52.4903	0.639145	16.4072	1.33907	0.0571133	7.36361	0.338836	7.3769	11.0311	2.01882	0.688713	0.2492	16.2825	25.8935	3.04585	10.9086	2.32405	0.653402	2.40693	0.40657	2.58286	0.549897	1.64802	0.27474	1.88329	0.334852	24.0697	226.481	2.08276	0.344356	6.78382	0.417559	520.348	240.017	81.4614	2.37489	19.3135	7.85295	14.628	51.0438	0.0184341	19.3832	0.329718	0.141319	4.67772	0	13.0909
2000	1199.9	84.2064	52.5131	0.64798	16.3406	1.34933	0.0572218	7.4102	0.343628	7.33003	11.0319	2.02583	0.697549	0.252724	16.4842	26.2149	3.08348	11.0417	2.35126	0.660866	2.43371	0.410982	2.61027	0.555637	1.66506	0.277561	1.9026	0.338289	24.4058	228.742	2.11114	0.348842	6.87861	0.423436	527.602	239.036	82.5777	2.4071	19.5177	7.93613	15.8184	51.0331	0.0181322	19.5142	0.323724	0.134406	4.65668	0	12.9106
2000	1198.9	83.0433	52.5355	0.656853	16.2747	1.35948	0.0573119	7.45608	0.348441	7.2835	11.0327	2.03271	0.706393	0.256264	16.6858	26.5359	3.12101	11.1741	2.37819	0.668229	2.46006	0.415307	2.63707	0.561239	1.68166	0.28031	1.92142	0.34164	24.7432	230.998	2.13962	0.353338	6.97377	0.429337	534.884	238.089	83.6971	2.43934	19.7172	8.01914	16.9811	51.026	0.0178795	19.6194	0.318716	0.128683	4.64407	0	12.7563
2000	1197.9	81.907	52.5577	0.665765	16.2097	1.36952	0.0573838	7.50126	0.353275	7.2373	11.0337	2.03945	0.715247	0.259819	16.8875	26.8565	3.15845	11.306	2.40483	0.675494	2.48597	0.419547	2.66326	0.566704	1.69784	0.282987	1.93974	0.344904	25.082	233.249	2.1682	0.357845	7.06931	0.435263	542.196	237.178	84.8197	2.47162	19.9118	8.10197	18.117	51.0217	0.0176652	19.7044	0.314475	0.123884	4.638	0	12.6222
2000	1196.9	80.7963	52.5795	0.674718	16.1453	1.37947	0.0574382	7.54574	0.358131	7.19143	11.0347	2.04606	0.724112	0.263391	17.0891	27.1769	3.19579	11.4372	2.43119	0.68266	2.51144	0.423702	2.68886	0.572032	1.7136	0.285593	1.95758	0.348084	25.4223	235.496	2.19688	0.362363	7.16525	0.441215	549.539	236.299	85.9457	2.50395	20.1018	8.18465	19.2272	51.0197	0.0174817	19.7733	0.310844	0.119817	4.63711	0	12.5042
2000	1195.9	79.7103	52.6012	0.683713	16.0817	1.38931	0.0574755	7.58953	0.363011	7.14587	11.0357	2.05254	0.732989	0.266979	17.2908	27.4971	3.23306	11.5679	2.45728	0.689728	2.53647	0.427772	2.71386	0.577225	1.72893	0.288127	1.97494	0.351179	25.7641	237.739	2.22567	0.366893	7.2616	0.447193	556.913	235.452	87.0752	2.53632	20.287	8.26718	20.3128	51.0193	0.0173231	19.8293	0.307704	0.116338	4.64039	0	12.3992
2000	1194.9	78.648	52.6225	0.692752	16.0189	1.39904	0.0574961	7.63263	0.367914	7.10061	11.0368	2.0589	0.741879	0.270586	17.4926	27.8171	3.27024	11.6979	2.48309	0.696698	2.56107	0.431758	2.73826	0.582283	1.74385	0.290591	1.99181	0.354189	26.1075	239.979	2.25457	0.371436	7.35837	0.453198	564.319	234.635	88.2085	2.56875	20.4676	8.34959	21.3747	51.0204	0.0171851	19.8747	0.304966	0.113339	4.64706	0	12.3049
2000	1193.9	77.6085	52.6436	0.701836	15.9568	1.40867	0.0575005	7.67506	0.372842	7.05564	11.0379	2.06515	0.750783	0.27421	17.6944	28.1369	3.30735	11.8274	2.50863	0.70357	2.58524	0.43566	2.76208	0.587207	1.75835	0.292985	2.00821	0.357116	26.4525	242.215	2.28359	0.375992	7.45558	0.459232	571.76	233.846	89.3456	2.60123	20.6435	8.43188	22.4137	51.0226	0.0170644	19.9112	0.302563	0.110736	4.65654	0	12.2195
2000	1192.9	76.5909	52.6645	0.710966	15.8955	1.4182	0.0574893	7.71681	0.377795	7.01095	11.039	2.07128	0.759702	0.277853	17.8964	28.4566	3.34439	11.9563	2.5339	0.710345	2.60898	0.439479	2.78531	0.591997	1.77243	0.295309	2.02412	0.359959	26.7992	244.449	2.31274	0.380562	7.55324	0.465296	579.235	233.086	90.4867	2.63377	20.8148	8.51407	23.4308	51.0257	0.0169584	19.9404	0.300439	0.108463	4.66834	0	12.1415
2000	1191.9	75.5945	52.6852	0.720143	15.8349	1.42763	0.0574628	7.7579	0.382775	6.96654	11.04	2.07731	0.768638	0.281515	18.0985	28.7763	3.38135	12.0847	2.55889	0.717024	2.63229	0.443214	2.80795	0.596655	1.7861	0.297563	2.03957	0.362719	27.1476	246.681	2.342	0.385147	7.65138	0.47139	586.747	232.351	91.632	2.66638	20.9815	8.59618	24.4268	51.0296	0.0168651	19.9632	0.298553	0.106468	4.68211	0	12.0699
2000	1190.9	74.6185	52.7056	0.729371	15.775	1.43695	0.0574215	7.79832	0.387782	6.92239	11.0411	2.08324	0.777591	0.285197	18.3008	29.0959	3.41825	12.2125	2.58361	0.723605	2.65517	0.446866	2.83	0.60118	1.79936	0.299748	2.05453	0.365396	27.4979	248.911	2.3714	0.389747	7.75	0.477515	594.296	231.642	92.7817	2.69905	21.1436	8.6782	25.4024	51.0341	0.0167829	19.9807	0.29687	0.104708	4.69753	0	12.0037
2000	1189.9	73.6621	52.7258	0.738648	15.716	1.44617	0.0573659	7.8381	0.392817	6.87849	11.0421	2.08907	0.786564	0.2889	18.5033	29.4155	3.45509	12.3397	2.60806	0.730089	2.67763	0.450434	2.85147	0.605572	1.81222	0.301864	2.06903	0.367991	27.8501	251.139	2.40093	0.394364	7.84913	0.483672	601.884	230.958	93.9358	2.73179	21.301	8.76017	26.3583	51.0392	0.0167103	19.9936	0.295361	0.103149	4.71437	0	11.9422
2000	1188.9	72.7246	52.7458	0.747979	15.6576	1.45529	0.0572963	7.87722	0.39788	6.83484	11.0431	2.0948	0.795557	0.292624	18.706	29.7351	3.49186	12.4665	2.63224	0.736476	2.69965	0.453919	2.87236	0.609833	1.82466	0.303911	2.08306	0.370503	28.2041	253.366	2.43061	0.398997	7.94877	0.489863	609.512	230.298	95.0946	2.7646	21.4539	8.84208	27.2953	51.0447	0.0166464	20.0024	0.294004	0.101764	4.73242	0	11.8848
2000	1187.9	71.8054	52.7656	0.757363	15.6001	1.46431	0.0572133	7.9157	0.402974	6.79142	11.044	2.10044	0.804571	0.29637	18.909	30.0548	3.52858	12.5927	2.65614	0.742766	2.72124	0.457322	2.89267	0.613962	1.83669	0.30589	2.09661	0.372933	28.5602	255.594	2.46043	0.403647	8.04895	0.496089	617.181	229.659	96.2583	2.7975	21.6022	8.92396	28.2141	51.0506	0.0165904	20.0077	0.29278	0.100528	4.75152	0	11.831
2000	1186.9	70.9038	52.7852	0.766803	15.5433	1.47323	0.0571173	7.95355	0.408098	6.74823	11.0448	2.106	0.813609	0.300139	19.1123	30.3745	3.56525	12.7183	2.67977	0.748959	2.74241	0.460641	2.91239	0.617959	1.84832	0.307799	2.1097	0.37528	28.9183	257.821	2.49039	0.408316	8.14968	0.50235	624.893	229.043	97.4269	2.83047	21.746	9.00582	29.1152	51.0568	0.0165414	20.0099	0.291673	0.0994224	4.77151	0	11.7803
2000	1185.9	70.0193	52.8046	0.776299	15.4872	1.48204	0.0570085	7.99077	0.413253	6.70526	11.0455	2.11147	0.82267	0.303931	19.3158	30.6945	3.60187	12.8435	2.70313	0.755054	2.76314	0.463877	2.93153	0.621825	1.85954	0.309641	2.12232	0.377546	29.2785	260.048	2.52052	0.413004	8.25098	0.508647	632.648	228.448	98.6007	2.86353	21.8851	9.08766	29.9993	51.0633	0.0164989	20.0093	0.29067	0.0984303	4.79229	0	11.7324
2000	1184.9	69.1511	52.8238	0.785855	15.4319	1.49075	0.0568875	8.02736	0.418442	6.6625	11.0462	2.11687	0.831757	0.307746	19.5197	31.0145	3.63843	12.9681	2.72621	0.761051	2.78344	0.467029	2.95009	0.62556	1.87035	0.311413	2.13447	0.37973	29.6409	262.276	2.5508	0.417712	8.35287	0.514983	640.449	227.873	99.7799	2.89668	22.0197	9.16951	30.867	51.07	0.0164624	20.0063	0.289758	0.0975378	4.81375	0	11.687
2000	1183.9	68.2988	52.8428	0.79547	15.3774	1.49936	0.0567547	8.06334	0.423663	6.61994	11.0466	2.12219	0.840872	0.311587	19.7239	31.3348	3.67495	13.0923	2.74902	0.766949	2.8033	0.470098	2.96807	0.629164	1.88076	0.313118	2.14616	0.381831	30.0056	264.505	2.58125	0.42244	8.45537	0.521357	648.296	227.318	100.965	2.92993	22.1497	9.25137	31.7188	51.0768	0.0164315	20.0011	0.28893	0.096733	4.8358	0	11.6438
2000	1182.9	67.4618	52.8617	0.805148	15.3236	1.50787	0.0566103	8.09871	0.428919	6.57758	11.047	2.12743	0.850014	0.315453	19.9285	31.6553	3.71143	13.2159	2.77155	0.772749	2.82273	0.473083	2.98547	0.632636	1.89076	0.314754	2.15738	0.38385	30.3726	266.735	2.61187	0.427189	8.55849	0.527771	656.19	226.781	102.155	2.96327	22.2752	9.33326	32.5554	51.0839	0.016406	19.9939	0.288176	0.0960056	4.85837	0	11.6026
2000	1181.9	66.6397	52.8804	0.814889	15.2706	1.51628	0.0564549	8.13348	0.434211	6.5354	11.0472	2.13261	0.859186	0.319344	20.1336	31.9761	3.74786	13.339	2.7938	0.778448	2.84173	0.475984	3.00228	0.635976	1.90036	0.316321	2.16813	0.385788	30.742	268.968	2.64267	0.43196	8.66225	0.534227	664.135	226.263	103.351	2.99671	22.396	9.41519	33.377	51.0911	0.0163854	19.985	0.28749	0.0953469	4.88139	0	11.5632
2000	1180.9	65.8318	52.8989	0.824696	15.2183	1.52459	0.0562887	8.16765	0.439539	6.4934	11.0472	2.13772	0.86839	0.323263	20.339	32.2972	3.78426	13.4615	2.81577	0.784048	2.86028	0.4788	3.0185	0.639185	1.90955	0.317821	2.17841	0.387642	31.1138	271.203	2.67365	0.436754	8.76667	0.540725	672.129	225.762	104.554	3.03026	22.5123	9.49718	34.1844	51.0983	0.0163697	19.9745	0.286866	0.0947493	4.9048	0	11.5254
2000	1179.9	65.0379	52.9173	0.83457	15.1669	1.5328	0.056112	8.20123	0.444905	6.45158	11.047	2.14277	0.877626	0.327209	20.5449	32.6186	3.82061	13.5836	2.83745	0.789546	2.87839	0.481532	3.03414	0.642263	1.91833	0.319251	2.18822	0.389415	31.4882	273.441	2.70481	0.441572	8.87178	0.547267	680.177	225.279	105.762	3.06392	22.624	9.57923	34.9779	51.1057	0.0163587	19.9625	0.286298	0.094206	4.92856	0	11.4891
2000	1178.9	64.2573	52.9355	0.844513	15.1162	1.5409	0.0559253	8.23422	0.45031	6.40992	11.0467	2.14776	0.886896	0.331184	20.7513	32.9403	3.85693	13.7052	2.85885	0.794942	2.89605	0.484179	3.04918	0.645208	1.92671	0.320613	2.19756	0.391105	31.8651	275.681	2.73617	0.446414	8.97758	0.553853	688.277	224.812	106.978	3.09769	22.731	9.66136	35.758	51.1132	0.0163521	19.9492	0.285782	0.0937113	4.95262	0	11.4541
2000	1177.9	63.4898	52.9536	0.854526	15.0663	1.5489	0.0557287	8.26664	0.455754	6.36842	11.0461	2.15269	0.896202	0.335188	20.9582	33.2624	3.89321	13.8262	2.87996	0.800236	2.91327	0.48674	3.06364	0.648021	1.93468	0.321907	2.20643	0.392712	32.2448	277.926	2.76773	0.451282	9.0841	0.560486	696.433	224.361	108.199	3.13158	22.8335	9.74358	36.5251	51.1207	0.01635	19.9346	0.285314	0.09326	4.97694	0	11.4204
2000	1176.9	62.7348	52.9715	0.864612	15.0171	1.5568	0.0555227	8.29849	0.461239	6.32707	11.0452	2.15757	0.905545	0.339222	21.1656	33.585	3.92946	13.9467	2.90077	0.805425	2.93003	0.489216	3.0775	0.650701	1.94224	0.323131	2.21484	0.394236	32.6272	280.174	2.79949	0.456175	9.19137	0.567166	704.646	223.925	109.428	3.16559	22.9313	9.8259	37.2796	51.1283	0.0163522	19.919	0.284892	0.0928478	5.00148	0	11.3878
2000	1175.9	61.992	52.9894	0.874772	14.9688	1.5646	0.0553076	8.32977	0.466765	6.28587	11.0442	2.1624	0.914927	0.343286	21.3736	33.9079	3.96568	14.0667	2.92129	0.81051	2.94634	0.491605	3.09077	0.653249	1.94939	0.324287	2.22277	0.395677	33.0124	282.427	2.83146	0.461095	9.29939	0.573895	712.917	223.504	110.663	3.19972	23.0245	9.90834	38.0219	51.1359	0.0163587	19.9023	0.284511	0.0924706	5.02621	0	11.3563
2000	1174.9	61.261	53.007	0.885009	14.9212	1.5723	0.0550835	8.36049	0.472335	6.24481	11.0428	2.16717	0.924349	0.347383	21.5822	34.2313	4.00186	14.1861	2.9415	0.81549	2.96219	0.493907	3.10345	0.655663	1.95613	0.325374	2.23023	0.397035	33.4005	284.684	2.86364	0.466043	9.40819	0.580673	721.247	223.098	111.906	3.23399	23.113	9.99091	38.7524	51.1435	0.0163695	19.8847	0.28417	0.092125	5.05111	0	11.3257
2000	1173.9	60.5415	53.0246	0.895322	14.8744	1.5799	0.0548508	8.39066	0.477948	6.20389	11.0412	2.1719	0.933813	0.351511	21.7913	34.5552	4.03801	14.305	2.96142	0.820362	2.97758	0.496121	3.11552	0.657944	1.96246	0.326392	2.23721	0.39831	33.7916	286.946	2.89605	0.471019	9.51779	0.587503	729.639	222.706	113.156	3.26838	23.1968	10.0736	39.4715	51.1512	0.0163845	19.8662	0.283866	0.0918077	5.07615	0	11.296
2000	1172.9	59.8331	53.042	0.905716	14.8285	1.58739	0.0546098	8.42028	0.483607	6.16309	11.0392	2.17658	0.94332	0.355673	22.0011	34.8796	4.07412	14.4234	2.98102	0.825126	2.9925	0.498248	3.12699	0.660091	1.96838	0.327341	2.24372	0.3995	34.1857	289.213	2.92868	0.476025	9.62821	0.594385	738.093	222.327	114.414	3.30292	23.276	10.1565	40.1794	51.1589	0.0164038	19.8469	0.283598	0.0915162	5.1013	0	11.2671
2000	1171.9	59.1354	53.0593	0.916191	14.7833	1.59478	0.0543606	8.44936	0.489312	6.12242	11.037	2.18122	0.952872	0.359869	22.2115	35.2045	4.11021	14.5412	3.00032	0.829781	3.00696	0.500286	3.13786	0.662103	1.97389	0.32822	2.24976	0.400607	34.583	291.487	2.96155	0.48106	9.73947	0.601321	746.612	221.962	115.68	3.33759	23.3505	10.2395	40.8765	51.1666	0.0164273	19.8268	0.283364	0.0912479	5.12655	0	11.2389
2000	1170.9	58.4483	53.0765	0.92675	14.7389	1.60207	0.0541035	8.4779	0.495065	6.08188	11.0344	2.18582	0.962471	0.3641	22.4226	35.5299	4.14626	14.6584	3.0193	0.834325	3.02093	0.502235	3.14812	0.663981	1.97898	0.32903	2.25531	0.40163	34.9835	293.766	2.99466	0.486127	9.8516	0.608312	755.197	221.61	116.953	3.37241	23.4202	10.3227	41.5632	51.1743	0.0164552	19.8061	0.283162	0.0910006	5.15187	0	11.2115
2000	1169.9	57.7713	53.0936	0.937393	14.6953	1.60926	0.0538388	8.50592	0.500866	6.04144	11.0315	2.19037	0.972117	0.368366	22.6343	35.8559	4.18228	14.775	3.03795	0.838757	3.03443	0.504095	3.15777	0.665725	1.98366	0.329771	2.2604	0.402568	35.3873	296.052	3.02801	0.491225	9.9646	0.61536	763.85	221.271	118.235	3.40737	23.4853	10.406	42.2397	51.182	0.0164875	19.7848	0.282992	0.0907724	5.17725	0	11.1847
2000	1168.9	57.1043	53.1106	0.948123	14.6525	1.61634	0.0535667	8.53341	0.506717	6.00112	11.0282	2.19489	0.981813	0.372669	22.8468	36.1824	4.21826	14.8911	3.05628	0.843076	3.04744	0.505865	3.16681	0.667332	1.98793	0.330441	2.265	0.403421	35.7944	298.344	3.06161	0.496355	10.0785	0.622465	772.571	220.943	119.525	3.44249	23.5455	10.4896	42.9062	51.1896	0.0165242	19.7628	0.282852	0.0905614	5.20267	0	11.1585
2000	1167.9	56.4468	53.1275	0.958942	14.6105	1.62332	0.0532873	8.56038	0.512619	5.96091	11.0245	2.19937	0.99156	0.37701	23.0599	36.5095	4.25421	15.0065	3.07428	0.84728	3.05997	0.507543	3.17524	0.668804	1.99178	0.331042	2.26912	0.40419	36.205	300.644	3.09547	0.501519	10.1933	0.62963	781.364	220.627	120.824	3.47776	23.6011	10.5734	43.5632	51.1973	0.0165655	19.7403	0.282742	0.0903661	5.22813	0	11.1329
2000	1166.9	55.7987	53.1443	0.969851	14.5694	1.63019	0.0530009	8.58684	0.518573	5.92081	11.0205	2.20382	1.00136	0.381389	23.2738	36.8372	4.29012	15.1213	3.09194	0.851368	3.072	0.50913	3.18305	0.67014	1.99521	0.331573	2.27277	0.404874	36.6191	302.951	3.12959	0.506717	10.3091	0.636855	790.228	220.323	122.131	3.51319	23.6518	10.6573	44.2108	51.205	0.0166113	19.7173	0.28266	0.090185	5.25359	0	11.1079
2000	1165.9	55.1598	53.161	0.980852	14.529	1.63696	0.0527077	8.61278	0.524579	5.8808	11.016	2.20823	1.01121	0.385806	23.4885	37.1654	4.32599	15.2354	3.10926	0.855338	3.08354	0.510626	3.19024	0.67134	1.99823	0.332035	2.27593	0.405473	37.0368	305.266	3.16398	0.51195	10.4259	0.644141	799.166	220.03	123.447	3.54878	23.6978	10.7415	44.8492	51.2126	0.0166619	19.6938	0.282607	0.0900169	5.27906	0	11.0833
2000	1164.9	54.5297	53.1776	0.991946	14.4895	1.64362	0.0524078	8.63822	0.530641	5.8409	11.0112	2.2126	1.02112	0.390264	23.7038	37.4943	4.36182	15.3489	3.12622	0.859188	3.09458	0.512029	3.19681	0.672403	2.00084	0.332426	2.27862	0.405987	37.4582	307.588	3.19865	0.517218	10.5436	0.651491	808.18	219.748	124.773	3.58453	23.739	10.8259	45.4788	51.2203	0.0167173	19.6698	0.282582	0.0898605	5.30452	0	11.0592
2000	1163.9	53.9083	53.1942	1.00314	14.4507	1.65018	0.0521015	8.66316	0.536757	5.8011	11.0059	2.21694	1.03109	0.394763	23.92	37.8237	4.3976	15.4617	3.14284	0.862918	3.1051	0.513338	3.20275	0.673331	2.00302	0.332748	2.28083	0.406416	37.8833	309.919	3.23359	0.522522	10.6623	0.658905	817.27	219.476	126.107	3.62045	23.7754	10.9106	46.0997	51.2279	0.0167776	19.6455	0.282585	0.0897149	5.32996	0	11.0355
2000	1162.9	53.2954	53.2106	1.01442	14.4128	1.65663	0.0517889	8.6876	0.54293	5.76139	11.0001	2.22125	1.04111	0.399303	24.137	38.1537	4.43334	15.5738	3.15909	0.866526	3.11512	0.514555	3.20807	0.674121	2.00479	0.333	2.28255	0.406759	38.3123	312.258	3.26881	0.527863	10.7821	0.666384	826.439	219.214	127.451	3.65653	23.807	10.9955	46.7121	51.2354	0.016843	19.6208	0.282615	0.089579	5.35537	0	11.0122
2000	1161.9	52.6907	53.227	1.02581	14.3757	1.66298	0.0514701	8.71155	0.549161	5.72178	10.9939	2.22553	1.05119	0.403885	24.3547	38.4843	4.46902	15.6852	3.17497	0.870009	3.12462	0.515677	3.21277	0.674775	2.00615	0.333182	2.2838	0.407017	38.7451	314.605	3.30433	0.533242	10.9028	0.67393	835.687	218.962	128.805	3.69279	23.8338	11.0806	47.3163	51.243	0.0169136	19.5958	0.282672	0.0894519	5.38074	0	10.9894
2000	1160.9	52.064	53.2427	1.03784	14.3469	1.66933	0.0510921	8.74006	0.555771	5.6792	10.976	2.23045	1.06192	0.408747	25.1334	40.3355	4.78969	17.3173	3.74831	1.05973	3.92296	0.665409	4.24117	0.904631	2.7136	0.451593	3.08939	0.547633	39.2049	317.106	3.34279	0.539035	11.0612	0.683814	845.485	219.521	131.89	3.87428	31.954	11.1714	47.9425	51.2525	0.0170365	19.559	0.28302	0.089367	5.40309	0	10.9669
2000	1159.9	51.3985	53.2323	1.05548	14.5472	1.74297	0.0506217	10.1952	0.562967	7.04428	7.84436	2.23695	1.07367	0.414039	25.407	40.777	4.84198	17.504	3.7868	1.07027	3.96067	0.671589	4.27935	0.912579	2.73707	0.455448	3.11561	0.552267	39.7049	319.859	3.38387	0.545265	11.202	0.692604	856.133	219.435	133.516	3.92186	32.2419	11.271	48.6074	51.2914	0.0123576	19.2761	0.212765	0.0893414	3.92037	0	9.45114
2000	1158.9	50.746	53.2718	1.06394	14.3156	1.682	0.0501496	8.81161	0.570206	5.58491	10.9028	2.24221	1.08544	0.419363	25.6809	41.2189	4.89428	17.6905	3.8251	1.08074	3.99802	0.677694	4.31697	0.920398	2.76014	0.459235	3.14136	0.556819	40.2077	322.609	3.42515	0.551514	11.3434	0.701444	866.836	219.351	135.149	3.96962	32.5253	11.3704	49.2594	51.2768	0.0174612	19.4523	0.284724	0.0893157	5.43888	0	10.9228
2000	1157.9	50.1061	53.2864	1.07708	14.3003	1.68812	0.0496761	8.84602	0.577489	5.53844	10.8666	2.24787	1.09724	0.424719	25.9552	41.6613	4.94659	17.8768	3.86319	1.09113	4.035	0.683723	4.35404	0.928089	2.7828	0.462952	3.16664	0.561287	40.7134	325.354	3.46662	0.557784	11.4857	0.710335	877.596	219.269	136.79	4.01757	32.8044	11.4697	49.8988	51.2883	0.017685	19.4019	0.285637	0.0892899	5.45742	0	10.9011
2000	1156.9	49.4783	53.3009	1.09029	14.2854	1.69408	0.0492012	8.87953	0.584815	5.49242	10.8308	2.25339	1.10907	0.430107	26.23	42.1041	4.99892	18.0628	3.90109	1.10144	4.0716	0.689675	4.39055	0.935647	2.80505	0.466599	3.19143	0.565671	41.222	328.097	3.50829	0.564075	11.6288	0.719277	888.414	219.189	138.438	4.0657	33.0789	11.5688	50.526	51.2995	0.0179165	19.3534	0.286589	0.0892638	5.47634	0	10.8797
2000	1155.9	48.8624	53.3155	1.10355	14.2708	1.6999	0.0487249	8.91212	0.592187	5.44683	10.7952	2.25877	1.12092	0.435529	26.5051	42.5474	5.05125	18.2486	3.93878	1.11167	4.10781	0.695547	4.42648	0.943072	2.82687	0.470174	3.21574	0.569969	41.7336	330.837	3.55016	0.570387	11.7726	0.728273	899.291	219.112	140.093	4.11402	33.3488	11.6677	51.1414	51.3102	0.0181558	19.3065	0.287578	0.0892372	5.49561	0	10.8584
2000	1154.9	48.258	53.33	1.11688	14.2565	1.70557	0.0482474	8.94379	0.599604	5.40167	10.76	2.264	1.1328	0.440984	26.7807	42.9913	5.1036	18.4342	3.97626	1.12182	4.14364	0.70134	4.46182	0.950363	2.84827	0.473677	3.23954	0.57418	42.2483	333.574	3.59224	0.57672	11.9173	0.737322	910.227	219.036	141.756	4.16253	33.614	11.7664	51.7453	51.3206	0.018403	19.2613	0.288603	0.0892103	5.5152	0	10.8375
2000	1153.9	47.6647	53.3446	1.13028	14.2424	1.71109	0.0477687	8.97454	0.607068	5.35694	10.725	2.2691	1.14471	0.446473	27.0566	43.4356	5.15597	18.6196	4.01353	1.13188	4.17906	0.707051	4.49658	0.957515	2.86924	0.477107	3.26285	0.578303	42.7659	336.309	3.63452	0.583076	12.0628	0.746425	921.224	218.963	143.427	4.21123	33.8745	11.8649	52.3381	51.3306	0.0186583	19.2175	0.289663	0.0891828	5.5351	0	10.8167
2000	1152.9	47.0821	53.3591	1.14374	14.2287	1.71647	0.0472888	9.00437	0.614579	5.31262	10.6903	2.27407	1.15665	0.451997	27.333	43.8804	5.20834	18.8047	4.05058	1.14186	4.21407	0.71268	4.53073	0.964529	2.88977	0.480462	3.28565	0.582337	43.2868	339.041	3.67701	0.589453	12.2092	0.755584	932.282	218.891	145.106	4.26014	34.1302	11.9633	52.9201	51.3404	0.0189219	19.1751	0.290756	0.0891547	5.55527	0	10.7961
2000	1151.9	46.5101	53.3737	1.15726	14.2154	1.72169	0.0468079	9.03328	0.622138	5.26872	10.6559	2.27891	1.16862	0.457557	27.6099	44.3258	5.26073	18.9895	4.0874	1.15174	4.24867	0.718224	4.56427	0.971401	2.90986	0.483741	3.30793	0.586281	43.8107	341.771	3.71971	0.595854	12.3564	0.764799	943.403	218.822	146.794	4.30924	34.3811	12.0615	53.4916	51.3497	0.0191938	19.134	0.291882	0.089126	5.57569	0	10.7757
2000	1150.9	45.9483	53.3883	1.17084	14.2023	1.72677	0.046326	9.06127	0.629745	5.22523	10.6218	2.28361	1.18062	0.463151	27.8872	44.7717	5.31313	19.1741	4.12399	1.16154	4.28285	0.723682	4.59719	0.97813	2.92949	0.486945	3.32968	0.590132	44.3379	344.5	3.76264	0.602277	12.5045	0.77407	954.586	218.755	148.489	4.35855	34.6269	12.1596	54.053	51.3588	0.0194743	19.0942	0.29304	0.0890966	5.59634	0	10.7556
2000	1149.9	45.3963	53.403	1.18449	14.1895	1.7317	0.0458432	9.08832	0.637402	5.18214	10.5879	2.28819	1.19266	0.468783	28.165	45.2181	5.36554	19.3584	4.16034	1.17125	4.31659	0.729053	4.62949	0.984713	2.94867	0.49007	3.3509	0.593891	44.8684	347.226	3.80578	0.608724	12.6535	0.7834	965.834	218.69	150.192	4.40807	34.8677	12.2576	54.6044	51.3676	0.0197637	19.0555	0.29423	0.0890665	5.61721	0	10.7356
2000	1148.9	44.854	53.4177	1.19821	14.177	1.73649	0.0453594	9.11444	0.645109	5.13945	10.5544	2.29265	1.20473	0.474451	28.4432	45.665	5.41795	19.5424	4.19645	1.18086	4.34989	0.734336	4.66113	0.991148	2.96738	0.493118	3.37159	0.597555	45.4021	349.951	3.84915	0.615194	12.8033	0.792788	977.148	218.627	151.904	4.4578	35.1034	12.3553	55.1462	51.3761	0.0200622	19.018	0.29545	0.0890357	5.63827	0	10.7158
2000	1147.9	44.321	53.4325	1.21199	14.1649	1.74112	0.0448748	9.13962	0.652866	5.09715	10.521	2.29698	1.21683	0.480156	28.7219	46.1125	5.47038	19.7261	4.23231	1.19037	4.38275	0.739528	4.69213	0.997433	2.98563	0.496085	3.39173	0.601123	45.9393	352.675	3.89274	0.621689	12.9541	0.802235	988.527	218.566	153.625	4.50774	35.3338	12.453	55.6787	51.3844	0.02037	18.9815	0.296701	0.0890041	5.65952	0	10.6962
2000	1146.9	43.7971	53.4473	1.22584	14.1531	1.7456	0.0443894	9.16387	0.660675	5.05524	10.4879	2.30119	1.22897	0.485899	29.0011	46.5606	5.52281	19.9095	4.26792	1.19979	4.41514	0.744627	4.72247	1.00357	3.00339	0.498971	3.41131	0.604594	46.4798	355.397	3.93656	0.628208	13.1058	0.811743	999.973	218.506	155.354	4.55789	35.559	12.5505	56.2021	51.3924	0.0206875	18.946	0.297982	0.0889718	5.68094	0	10.6768
2000	1145.9	43.2821	53.4622	1.23975	14.1416	1.74994	0.0439033	9.18717	0.668537	5.0137	10.4551	2.30529	1.24115	0.491681	29.2808	47.0092	5.57525	20.0926	4.30326	1.20911	4.44707	0.749633	4.75213	1.00954	3.02067	0.501776	3.43033	0.607967	47.0238	358.119	3.98062	0.634752	13.2584	0.821313	1011.49	218.449	157.092	4.60827	35.7787	12.6479	56.7166	51.4001	0.021015	18.9114	0.299293	0.0889388	5.7025	0	10.6575
2000	1144.9	42.7757	53.4772	1.25373	14.1304	1.75413	0.0434164	9.20953	0.676452	4.97255	10.4225	2.30927	1.25337	0.497502	29.561	47.4583	5.62769	20.2753	4.33833	1.21832	4.47852	0.754544	4.78111	1.01537	3.03746	0.504497	3.44879	0.61124	47.5714	360.84	4.02491	0.641321	13.412	0.830944	1023.07	218.393	158.839	4.65886	35.993	12.7451	57.2226	51.4076	0.0213527	18.8777	0.300634	0.0889049	5.72421	0	10.6384
2000	1143.9	42.2777	53.4922	1.26777	14.1195	1.75816	0.0429288	9.23093	0.68442	4.93176	10.3902	2.31314	1.26562	0.503363	29.8416	47.908	5.68014	20.4577	4.37313	1.22743	4.50948	0.759357	4.80939	1.02103	3.05376	0.507134	3.46666	0.614411	48.1225	363.56	4.06945	0.647916	13.5665	0.840638	1034.72	218.339	160.594	4.70968	36.2018	12.8423	57.7201	51.4148	0.0217011	18.8449	0.302004	0.0888703	5.74604	0	10.6195
2000	1142.9	41.7878	53.5074	1.28187	14.1089	1.76205	0.0424405	9.25138	0.692443	4.89134	10.3581	2.31689	1.27792	0.509263	30.1228	48.3582	5.73258	20.6397	4.40764	1.23643	4.53995	0.764072	4.83697	1.02653	3.06954	0.509686	3.48395	0.61748	48.6772	366.28	4.11422	0.654536	13.722	0.850397	1046.45	218.287	162.359	4.76073	36.4049	12.9393	58.2095	51.4219	0.0220606	18.8128	0.303405	0.0888349	5.76799	0	10.6007
2000	1141.9	41.3059	53.5226	1.29605	14.0987	1.76579	0.0419516	9.27088	0.700522	4.85129	10.3262	2.32053	1.29025	0.515205	30.4045	48.809	5.78502	20.8213	4.44186	1.24531	4.5699	0.768686	4.86383	1.03186	3.08482	0.512151	3.50065	0.620446	49.2356	368.999	4.15924	0.661183	13.8785	0.86022	1058.24	218.237	164.134	4.81201	36.6022	13.0362	58.691	51.4287	0.0224315	18.7816	0.304836	0.0887988	5.79005	0	10.5821
2000	1140.9	40.8317	53.538	1.31028	14.0888	1.76938	0.041462	9.2894	0.708657	4.81159	10.2946	2.32407	1.30263	0.521188	30.6868	49.2604	5.83746	21.0025	4.47579	1.25409	4.59934	0.773197	4.88997	1.03703	3.09958	0.514528	3.51675	0.623305	49.7977	371.718	4.20452	0.667856	14.036	0.870108	1070.11	218.188	165.917	4.86351	36.7938	13.133	59.1647	51.4353	0.0228145	18.751	0.306297	0.0887619	5.8122	0	10.5637
2000	1139.9	40.3651	53.5535	1.32458	14.0792	1.77281	0.0409718	9.30697	0.716849	4.77224	10.2631	2.3275	1.31505	0.527212	30.9695	49.7122	5.88989	21.1833	4.5094	1.26275	4.62826	0.777605	4.91536	1.04204	3.11381	0.516818	3.53224	0.626059	50.3636	374.437	4.25004	0.674557	14.1946	0.880064	1082.05	218.142	167.71	4.91526	36.9794	13.2296	59.6308	51.4416	0.0232098	18.7212	0.307788	0.0887243	5.83443	0	10.5454
2000	1138.9	39.9059	53.5691	1.33894	14.0699	1.77609	0.040481	9.32356	0.725098	4.73324	10.2319	2.33083	1.32752	0.53328	31.2528	50.1646	5.94231	21.3636	4.54269	1.27129	4.65663	0.781906	4.94001	1.04687	3.12751	0.519017	3.54712	0.628704	50.9333	377.157	4.29582	0.681284	14.3541	0.890087	1094.07	218.097	169.513	4.96724	37.1591	13.3262	60.0896	51.4478	0.0236181	18.692	0.309311	0.088686	5.85674	0	10.5272
2000	1137.9	39.4538	53.5848	1.35337	14.061	1.77922	0.0399896	9.33917	0.733407	4.69458	10.201	2.33405	1.34003	0.53939	31.5366	50.6176	5.99472	21.5434	4.57566	1.27971	4.68445	0.786099	4.96389	1.05152	3.14068	0.521125	3.56137	0.631241	51.507	379.877	4.34186	0.688039	14.5147	0.900179	1106.16	218.053	171.325	5.01946	37.3327	13.4227	60.5412	51.4537	0.0240399	18.6634	0.310865	0.0886469	5.87912	0	10.5092
2000	1136.9	39.0087	53.6007	1.36785	14.0524	1.7822	0.0394976	9.3538	0.741774	4.65627	10.1702	2.33717	1.35258	0.545544	31.8209	51.0711	6.04711	21.7228	4.6083	1.28801	4.71172	0.790183	4.987	1.05601	3.15329	0.523141	3.575	0.633667	52.0845	382.597	4.38816	0.694822	14.6764	0.91034	1118.33	218.01	173.147	5.07193	37.5001	13.519	60.9859	51.4595	0.0244758	18.6355	0.312451	0.0886071	5.90156	0	10.4914
2000	1135.9	38.5705	53.6168	1.3824	14.0441	1.78503	0.0390051	9.36745	0.750203	4.61828	10.1396	2.3402	1.36519	0.551743	32.1058	51.525	6.09948	21.9016	4.64059	1.29618	4.73841	0.794156	5.00933	1.06031	3.16536	0.525065	3.58799	0.635981	52.6661	385.318	4.43473	0.701634	14.8391	0.920571	1130.58	217.971	174.98	5.12464	37.6613	13.6153	61.4237	51.4651	0.0249264	18.6081	0.31407	0.0885667	5.92405	0	10.4737
2000	1134.9	38.1389	53.633	1.397	14.0362	1.78769	0.0385119	9.3801	0.758692	4.58062	10.1092	2.34313	1.37784	0.557986	32.3912	51.9795	6.15184	22.0799	4.67253	1.30422	4.76452	0.798015	5.03086	1.06444	3.17687	0.526895	3.60034	0.638183	53.2517	388.04	4.48157	0.708474	15.0029	0.930874	1142.91	217.932	176.822	5.17761	37.8162	13.7115	61.8548	51.4704	0.0253924	18.5813	0.315723	0.0885255	5.94658	0	10.4561
2000	1133.9	37.7139	53.6494	1.41167	14.0286	1.79021	0.0380182	9.39176	0.767243	4.54329	10.0791	2.34596	1.39055	0.564275	32.6772	52.4345	6.20416	22.2576	4.70411	1.31212	4.79004	0.801759	5.05159	1.06838	3.18782	0.52863	3.61204	0.64027	53.8414	390.763	4.52868	0.715343	15.1678	0.941249	1155.31	217.895	178.674	5.23082	37.9646	13.8076	62.2795	51.4756	0.0258747	18.555	0.31741	0.0884838	5.96915	0	10.4387
2000	1132.9	37.2951	53.666	1.42639	14.0213	1.79257	0.0375239	9.40241	0.775857	4.50628	10.0491	2.3487	1.4033	0.570611	32.9637	52.89	6.25646	22.4348	4.73532	1.31989	4.81496	0.805386	5.0715	1.07214	3.19819	0.530269	3.62308	0.642242	54.4353	393.486	4.57606	0.722241	15.3338	0.951697	1167.8	217.859	180.537	5.28429	38.1065	13.9036	62.6978	51.4806	0.0263738	18.5292	0.319132	0.0884414	5.99175	0	10.4214
2000	1131.9	36.8826	53.6828	1.44116	14.0143	1.79477	0.037029	9.41206	0.784535	4.46958	10.0193	2.35135	1.41611	0.576993	33.2507	53.3459	6.30872	22.6113	4.76615	1.32753	4.83926	0.808895	5.09059	1.07572	3.208	0.531812	3.63346	0.644098	55.0334	396.212	4.62373	0.729169	15.501	0.96222	1180.37	217.824	182.41	5.33801	38.2419	13.9995	63.1099	51.4854	0.0268907	18.504	0.32089	0.0883983	6.01438	0	10.4043
2000	1130.9	36.4761	53.6998	1.45599	14.0077	1.79681	0.0365335	9.42068	0.793277	4.4332	9.9897	2.3539	1.42897	0.583423	33.5383	53.8024	6.36094	22.7872	4.79658	1.33502	4.86293	0.812284	5.10884	1.07911	3.21722	0.533257	3.64318	0.645837	55.6358	398.938	4.67168	0.736127	15.6693	0.972817	1193.02	217.792	184.294	5.392	38.3707	14.0953	63.5159	51.49	0.0274263	18.4791	0.322686	0.0883547	6.03703	0	10.3872
2000	1129.9	36.0756	53.717	1.47087	14.0014	1.79869	0.0360374	9.42829	0.802085	4.39712	9.96027	2.35637	1.44189	0.589901	33.8264	54.2592	6.41313	22.9624	4.82662	1.34236	4.88597	0.81555	5.12625	1.0823	3.22586	0.534603	3.65222	0.647457	56.2425	401.666	4.71991	0.743116	15.8387	0.983492	1205.76	217.761	186.188	5.44624	38.4928	14.1911	63.9161	51.4945	0.0279814	18.4548	0.32452	0.0883105	6.05969	0	10.3704
Second-stage results
Units	Solid:liquid in mixture	Temperature	SiO2	TiO2	Al2O3	Fe2O3	Cr2O3	FeO	MnO	MgO	CaO	Na2O	K2O	H2O	La	Ce	Pr	Nd	Sm	Eu	Gd	Tb	Dy	Ho	Er	Tm	Yb	Lu	Rb	Ba	Th	U	Nb	Ta	P	Sr	Zr	Hf	Y
Gn-MZ	97.0 : 3.0	1129.9	51.5612	0.0712681	18.3212	0.368745	0.0867423	6.16075	0.0240626	10.1912	11.3586	1.68184	0.156818	0.017697	3.91913	5.96375	0.68437	2.45799	0.56351	0.167201	0.651174	0.115845	0.768724	0.169094	0.517342	0.0881381	0.611494	0.109856	2.13174	97.44	0.268568	0.0661996	0.605626	0.0323274	51.7272	262.425	9.6124	0.270935	5.65058
B3	42.0 : 58.0	1180.9	52.1426	0.485199	17.2159	1.00475	0.0724422	6.79725	0.254933	8.60684	10.8406	1.8596	0.532319	0.187493	12.6944	20.1761	2.37567	8.53244	1.83459	0.518502	1.92026	0.326002	2.07993	0.444204	1.33377	0.222672	1.52716	0.271573	18.175	185.164	1.58356	0.265068	5.12158	0.314577	393.358	252.098	61.8813	1.80824	15.5547
[truncated: 32 more columns]

## Sheet: AFC in lower crust
Title:	Komatiite magma
Liquid composition															Solid composition
Pressure	Temperature	Liquid mass	SiO2	TiO2	Al2O3	Fe2O3	Cr2O3	FeO	MnO	MgO	CaO	Na2O	K2O	H2O	Solid mass	SiO2	TiO2	Al2O3	Fe2O3	Cr2O3	FeO	MnO	MgO	CaO	Na2O	K2O	H2O
10000	1684.23	100.933	47.6791	0.377252	9.6676	1.32436	0.460446	9.6353	0.200022	22.4022	8.04824	0.153512	0.0470336	0.00491767	0.036883	-4.1718e-11	0.140824	14.526	5.91966	54.0511	8.31637	2.5023e-13	17.046	4.22013e-12	5.10134e-13	8.50133e-12	0	AFC at lower crust
10000	1674.29	101.905	47.8069	0.383745	9.70773	1.31065	0.441355	9.63117	0.199673	22.2273	8.03189	0.186144	0.0636327	0.00974155	0.029189	2.23621e-11	0.146312	14.6774	5.99651	53.7837	8.36143	0	17.0346	0	9.20849e-14	-3.49905e-14	0
10000	1664.52	102.878	47.9319	0.390111	9.74711	1.29724	0.423264	9.62709	0.199328	22.0557	8.01576	0.218156	0.0799175	0.0144741	0.028093	-2.63883e-11	0.151906	14.8314	6.07307	53.5138	8.40593	0	17.0239	0	0	-3.63558e-14	0
10000	1654.92	103.852	48.054	0.396354	9.78576	1.28411	0.406111	9.62306	0.198989	21.8872	7.99985	0.249567	0.0958961	0.0191179	0.027056	-5.00805e-12	0.157606	14.988	6.1493	53.2413	8.44989	0	17.0138	0	0	0	0
10000	1645.49	104.827	48.1734	0.402478	9.82371	1.27125	0.389837	9.61909	0.198653	21.7218	7.98416	0.280391	0.111577	0.0236751	0.026074	-1.99869e-11	0.163412	15.1472	6.22518	52.9664	8.49329	0	17.0045	0	2.06172e-13	0	0
10000	1636.21	105.803	48.2901	0.408485	9.86096	1.25865	0.374389	9.61517	0.198322	21.5594	7.96869	0.310644	0.126967	0.0281481	0.025145	4.31098e-11	0.169324	15.309	6.30066	52.689	8.53615	0	16.9959	0	2.13794e-13	0	0
10000	1627.09	106.779	48.4044	0.414379	9.89754	1.24631	0.359715	9.61131	0.197995	21.4	7.95344	0.340342	0.142076	0.032539	0.024264	2.8566e-11	0.175341	15.4733	6.37573	52.4092	8.57846	0	16.9879	0	4.43109e-13	0	0
10000	1618.11	107.757	48.5162	0.420163	9.93347	1.23421	0.34577	9.60749	0.197673	21.2434	7.93841	0.369498	0.156909	0.0368501	0.023429	1.24563e-11	0.181463	15.6403	6.45034	52.127	8.62024	1.31306e-13	16.9807	0	2.29448e-13	0	0
10000	1609.29	108.735	48.6256	0.42584	9.96876	1.22236	0.332509	9.60373	0.197355	21.0896	7.92358	0.398127	0.171474	0.0410833	0.022638	9.89904e-12	0.187691	15.8099	6.52447	51.8424	8.66148	0	16.9741	0	2.37469e-13	0	0
10000	1600.61	109.714	48.7327	0.431412	10.0034	1.21074	0.319892	9.60003	0.197042	20.9385	7.90897	0.426243	0.185778	0.0452408	0.021887	3.8097e-11	0.194023	15.9821	6.59809	51.5554	8.70219	0	16.9682	0	2.45615e-13	-1.86658e-13	0
10000	1592.07	110.694	48.8376	0.436884	10.0375	1.19935	0.307881	9.59638	0.196733	20.7901	7.89456	0.453858	0.199827	0.0493243	0.021175	-1.10753e-11	0.200458	16.1569	6.67117	51.2661	8.74236	0	16.963	0	0	-1.92938e-13	0
10000	1583.67	111.675	48.9404	0.442257	10.071	1.18818	0.29644	9.59277	0.196428	20.6442	7.88036	0.480986	0.213629	0.0533359	0.020499	-3.05084e-11	0.206998	16.3344	6.74368	50.9745	8.782	0	16.9585	-7.59329e-12	0	-1.99303e-13	0
10000	1575.4	112.656	49.0411	0.447534	10.1038	1.17722	0.285536	9.58922	0.196127	20.5009	7.86637	0.507638	0.227189	0.0572774	0.019856	8.3987e-12	0.21364	16.5146	6.81559	50.6805	8.8211	0	16.9546	0	0	-2.05749e-13	0
10000	1570.68	112.47	49.0566	0.457207	10.2217	1.17334	0.279071	9.63644	0.197863	20.2056	7.92819	0.539265	0.24301	0.0617851	1.18651	56.2385	0.0233226	2.1358	0.607679	0.715245	4.76673	0	34.9462	0.556779	0.00975693	-6.88643e-15	0
10000	1566.23	112.195	49.0659	0.467263	10.3464	1.16991	0.273023	9.68694	0.199764	19.8978	7.99602	0.571443	0.259092	0.066361	1.27771	56.2708	0.0238922	2.14535	0.607152	0.644667	4.83954	0	34.8862	0.5722	0.0102181	-3.19746e-15	0
10000	1561.76	111.929	49.0764	0.477319	10.4707	1.16633	0.26704	9.73635	0.201658	19.5909	8.06337	0.603722	0.275229	0.0709533	1.26804	56.2292	0.0247301	2.17387	0.614835	0.639014	4.91931	0	34.8011	0.587305	0.0106715	-3.22185e-15	0
10000	1557.27	111.672	49.088	0.487374	10.5946	1.16259	0.261122	9.78468	0.203544	19.2848	8.13021	0.636096	0.291417	0.075561	1.2584	56.1871	0.02558	2.20234	0.622513	0.633344	5.00059	0	34.7145	0.602835	0.0111302	-3.24651e-15	0
10000	1552.75	111.425	49.1008	0.497426	10.7179	1.15871	0.255271	9.83188	0.20542	18.9796	8.19652	0.668558	0.307654	0.0801829	1.24881	56.1447	0.0264412	2.23075	0.630182	0.627658	5.08343	0	34.6265	0.618805	0.0115947	-3.27144e-15	0
10000	1548.21	111.188	49.1147	0.50747	10.8408	1.15468	0.249487	9.87794	0.207287	18.6755	8.2623	0.701099	0.323935	0.0848182	1.23926	56.1017	0.0273132	2.2591	0.637839	0.621955	5.16785	-2.48246e-15	34.5369	0.63523	0.0120655	-3.29665e-15	0
10000	1543.64	110.96	49.1297	0.517506	10.9631	1.15051	0.243771	9.92283	0.209144	18.3724	8.3275	0.733712	0.340256	0.0894655	1.22976	56.0584	0.0281953	2.28737	0.645478	0.616237	5.25389	2.50165e-15	34.4458	0.652127	0.012543	0	0
10000	1539.06	110.742	49.1459	0.527531	11.0849	1.14619	0.238125	9.96655	0.21099	18.0705	8.39212	0.766389	0.356614	0.094124	1.22029	56.0146	0.0290867	2.31556	0.653094	0.610505	5.34156	0	34.353	0.669512	0.0130277	0	0
10000	1534.45	110.533	49.1632	0.537542	11.2061	1.14174	0.232549	10.0091	0.212826	17.7699	8.45614	0.799123	0.373005	0.0987924	1.21086	55.9704	0.0299867	2.34365	0.660685	0.604758	5.43091	0	34.2587	0.687403	0.0135199	0	0
10000	1529.83	110.334	49.1817	0.547538	11.3267	1.13714	0.227044	10.0504	0.21465	17.4706	8.51953	0.831906	0.389425	0.10347	1.20148	55.9257	0.0308944	2.37163	0.668244	0.598997	5.52197	0	34.1627	0.705818	0.0140199	0	0
10000	1525.18	110.144	49.2012	0.557515	11.4466	1.13241	0.22161	10.0904	0.216463	17.1727	8.58228	0.864731	0.40587	0.108155	1.19214	55.8807	0.031809	2.39948	0.675767	0.593224	5.61476	0	34.065	0.724776	0.0145283	0	0
10000	1520.52	109.963	49.2219	0.567471	11.5659	1.12754	0.21625	10.1292	0.218263	16.8763	8.64437	0.897588	0.422336	0.112846	1.18284	55.8351	0.0327295	2.42721	0.68325	0.587438	5.70932	0	33.9656	0.744299	0.0150453	0	0
10000	1515.85	109.791	49.2437	0.577405	11.6845	1.12254	0.210963	10.1667	0.220051	16.5815	8.70577	0.930471	0.438819	0.117544	1.17359	55.7892	0.033655	2.45479	0.690686	0.581641	5.80568	0	33.8644	0.764406	0.0155714	0	0
10000	1511.15	109.629	49.2666	0.587313	11.8024	1.11741	0.205749	10.2029	0.221826	16.2883	8.76648	0.963371	0.455315	0.122245	1.16437	55.7428	0.0345843	2.48222	0.698071	0.575834	5.90387	0	33.7614	0.785121	0.0161069	0	0
10000	1506.44	109.476	49.2906	0.597194	11.9196	1.11216	0.20061	10.2378	0.223587	15.9969	8.82646	0.996282	0.471821	0.12695	1.1552	55.6959	0.0355164	2.50948	0.705401	0.570015	6.00394	0	33.6566	0.806467	0.0166522	0	0
10000	1501.72	109.332	49.3157	0.607045	12.036	1.10678	0.195547	10.2714	0.225335	15.7072	8.88571	1.02919	0.488333	0.131658	1.14608	55.6486	0.0364501	2.53657	0.712668	0.564188	6.10589	0	33.5499	0.828469	0.0172076	0	0
10000	1496.98	109.197	49.3419	0.616864	12.1517	1.10128	0.190559	10.3037	0.227068	15.4194	8.94421	1.0621	0.504846	0.136366	1.137	55.6009	0.0373843	2.56346	0.719869	0.558351	6.20979	0	33.4414	0.851153	0.0177736	0	0
10000	1492.24	109.071	49.3692	0.626649	12.2665	1.09566	0.185647	10.3346	0.228786	15.1336	9.00193	1.09499	0.521357	0.141074	1.12797	55.5527	0.0383175	2.59015	0.726997	0.552507	6.31565	2.72739e-15	33.3308	0.874546	0.0183506	0	0
10000	1487.48	108.954	49.3975	0.636397	12.3806	1.08993	0.180812	10.3641	0.23049	14.8498	9.05887	1.12786	0.537861	0.145781	1.11899	55.5041	0.0392485	2.61662	0.734048	0.546654	6.4235	0	33.2183	0.898677	0.0189389	0	0
10000	1482.71	108.846	49.4269	0.646108	12.4938	1.08409	0.176054	10.3923	0.232178	14.568	9.11499	1.16071	0.554356	0.150486	1.11005	55.455	0.040176	2.64287	0.741015	0.540795	6.53339	0	33.1037	0.923577	0.0195389	0	0
10000	1477.93	108.746	49.4574	0.655778	12.6062	1.07814	0.171373	10.419	0.23385	14.2884	9.1703	1.19351	0.570837	0.155188	1.10116	55.4054	0.0410984	2.66888	0.747893	0.53493	6.64535	0	32.987	0.949278	0.020151	0	0
10000	1473.14	108.656	49.4889	0.665406	12.7177	1.07208	0.166769	10.4444	0.235506	14.0111	9.22477	1.22627	0.5873	0.159885	1.09233	55.3554	0.0420144	2.69463	0.754677	0.529059	6.7594	0	32.8682	0.975812	0.0207758	0	0
10000	1468.34	108.575	49.5214	0.67499	12.8283	1.06593	0.162243	10.4683	0.237146	13.736	9.27838	1.25898	0.603741	0.164577	1.08354	55.305	0.0429223	2.72012	0.76136	0.523184	6.87559	0	32.7472	1.00322	0.0214135	0	0
10000	1463.54	108.502	49.5549	0.684528	12.938	1.05967	0.157796	10.4908	0.238769	13.4633	9.33112	1.29163	0.620158	0.169262	1.07482	55.2541	0.0438206	2.74534	0.767937	0.517304	6.99394	0	32.624	1.03153	0.0220646	0	0
10000	1458.73	108.438	49.5895	0.694018	13.0468	1.05333	0.153426	10.5119	0.240375	13.193	9.38298	1.32421	0.636545	0.173939	1.06614	55.2027	0.0447077	2.77026	0.774403	0.51142	7.11448	-2.88556e-15	32.4985	1.06079	0.0227295	0	0
10000	1453.92	108.382	49.625	0.703458	13.1546	1.04689	0.149134	10.5315	0.241964	12.9252	9.43394	1.35672	0.6529	0.178608	1.05752	55.1509	0.0455819	2.79488	0.780751	0.505533	7.23725	0	32.3707	1.09103	0.0234088	0	0
10000	1449.1	108.335	49.6615	0.712847	13.2616	1.04037	0.144921	10.5497	0.243535	12.66	9.48399	1.38915	0.669219	0.183267	1.04897	55.0986	0.0464416	2.81919	0.786977	0.499643	7.36228	0	32.2405	1.12231	0.0241028	0	0
10000	1444.28	108.297	49.6989	0.722183	13.3675	1.03376	0.140786	10.5664	0.245088	12.3973	9.53311	1.42148	0.685499	0.187916	1.04047	55.0458	0.047285	2.84317	0.793074	0.493752	7.48958	0	32.1079	1.15467	0.0248121	0	0
10000	1439.46	108.267	49.7374	0.731465	13.4725	1.02707	0.136729	10.5817	0.246623	12.1373	9.58129	1.45373	0.701735	0.192552	1.03204	54.9925	0.0481105	2.86681	0.799037	0.487859	7.6192	0	31.9727	1.18815	0.025537	0	0
10000	1434.64	108.245	49.7767	0.74069	13.5764	1.02031	0.132749	10.5955	0.24814	11.88	9.62851	1.48587	0.717925	0.197176	1.02367	54.9388	0.0489163	2.8901	0.80486	0.481965	7.75115	3.00529e-15	31.8351	1.22282	0.0262782	0	0
10000	1429.81	108.232	49.817	0.749859	13.6794	1.01348	0.128848	10.6078	0.249638	11.6255	9.67477	1.5179	0.734065	0.201787	1.01537	54.8846	0.0497006	2.91303	0.810539	0.47607	7.88545	0	31.6948	1.25871	0.0270361	0	0
10000	1424.99	108.226	49.8581	0.758968	13.7814	1.00658	0.125024	10.6187	0.251117	11.3737	9.72005	1.54982	0.750151	0.206383	1.00714	54.83	0.0504617	2.93558	0.816067	0.470175	8.02213	0	31.5519	1.2959	0.0278112	0	0
10000	1420.17	108.229	49.9002	0.768018	13.8823	0.999622	0.121278	10.6281	0.252578	11.1249	9.76434	1.58161	0.766182	0.210963	0.998984	54.7748	0.0511979	2.95775	0.82144	0.46428	8.16121	0	31.4063	1.33443	0.0286041	0	0
10000	1415.35	108.24	49.9431	0.777007	13.9822	0.992601	0.117609	10.636	0.25402	10.8789	9.80764	1.61328	0.782153	0.215527	0.990905	54.7192	0.0519075	2.97951	0.826653	0.458386	8.30269	0	31.2579	1.37437	0.0294152	0	0
10000	1410.54	108.26	49.9868	0.785933	14.0811	0.985525	0.114016	10.6424	0.255442	10.6359	9.84992	1.64482	0.798062	0.220074	0.982905	54.663	0.0525889	3.00087	0.831701	0.452493	8.44659	0	31.1067	1.4158	0.0302452	0	0
10000	1405.73	108.287	50.0314	0.794797	14.179	0.978398	0.1105	10.6473	0.256845	10.3958	9.89118	1.67621	0.813906	0.224603	0.974988	54.6064	0.0532403	3.02181	0.83658	0.446601	8.59291	6.31068e-15	30.9526	1.45877	0.0310945	0	0
10000	1400.92	108.321	50.0768	0.803596	14.2758	0.971224	0.107059	10.6508	0.258229	10.1588	9.93141	1.70747	0.829682	0.229113	0.967156	54.5493	0.0538602	3.04232	0.841285	0.440711	8.74165	0	30.7956	1.50336	0.0319637	0	0
10000	1396.12	108.364	50.123	0.81233	14.3715	0.964007	0.103694	10.6528	0.259593	9.92486	9.9706	1.73857	0.845388	0.233603	0.959412	54.4917	0.0544472	3.06239	0.845813	0.434823	8.89281	0	30.6355	1.54966	0.0328534	0	0
10000	1391.33	108.414	50.17	0.820998	14.4662	0.95675	0.100404	10.6533	0.260938	9.69399	10.0087	1.76951	0.86102	0.238073	0.951761	54.4336	0.0549998	3.08201	0.850159	0.428937	9.04637	0	30.4724	1.59773	0.0337641	0	0
10000	1386.55	108.472	50.2177	0.8296	14.5599	0.949458	0.097188	10.6524	0.262263	9.46624	10.0458	1.8003	0.876577	0.242522	0.944205	54.375	0.0555168	3.10118	0.85432	0.423054	9.20232	0	30.3063	1.64766	0.0346965	0	0
10000	1381.77	108.537	50.2662	0.838136	14.6525	0.942134	0.0940458	10.65	0.263569	9.24165	10.0818	1.83092	0.892056	0.24695	0.936748	54.3159	0.0559968	3.11988	0.858294	0.417174	9.36063	0	30.1369	1.69955	0.0356511	0	0
10000	1377.01	108.61	50.3154	0.846603	14.744	0.934783	0.0909768	10.6461	0.264855	9.02022	10.1168	1.86138	0.907455	0.251355	0.929392	54.2563	0.0564389	3.13811	0.862077	0.411298	9.52126	0	29.9644	1.75348	0.0366285	0	0
10000	1372.26	108.69	50.3653	0.855003	14.8345	0.927407	0.0879802	10.6408	0.266122	8.802	10.1506	1.89166	0.922772	0.255737	0.922142	54.1962	0.0568421	3.15586	0.865668	0.405425	9.68417	0	29.7886	1.80955	0.0376293	0	0
10000	1367.51	108.777	50.4159	0.863334	14.924	0.920012	0.0850553	10.6341	0.267369	8.58699	10.1834	1.92176	0.938005	0.260095	0.915001	54.1357	0.0572057	3.17314	0.869065	0.399556	9.84931	0	29.6095	1.86786	0.0386541	0	0
10000	1362.78	108.871	50.4672	0.871597	15.0124	0.9126	0.0822014	10.6259	0.268597	8.37521	10.2151	1.95168	0.953152	0.26443	0.907971	54.0746	0.057529	3.18992	0.872266	0.393692	10.0166	0	29.4272	1.92852	0.0397034	0	0
10000	1358.07	108.972	50.5191	0.879791	15.0997	0.905174	0.0794178	10.6163	0.269806	8.16668	10.2456	1.98142	0.968211	0.26874	0.901056	54.0131	0.0578115	3.20621	0.87527	0.387833	10.186	0	29.2414	1.99164	0.040778	0	0
10000	1353.37	109.079	50.5716	0.887917	15.186	0.897739	0.0767036	10.6053	0.270995	7.96141	10.2751	2.01098	0.983181	0.273025	0.894258	53.9511	0.0580532	3.22201	0.878077	0.381979	10.3573	0	29.0523	2.05732	0.0418783	0	0
10000	1348.68	109.194	50.6247	0.895973	15.2713	0.890298	0.0740581	10.5929	0.272166	7.75941	10.3034	2.04034	0.998061	0.277284	0.887582	53.8886	0.0582538	3.23731	0.880688	0.376132	10.5305	0	28.8597	2.1257	0.0430051	0	0
10000	1344.53	109.084	50.684	0.905508	15.3732	0.880599	0.0716687	10.5705	0.273896	7.55336	10.3171	2.07306	1.01499	0.282113	1.11172	52.6255	0.0821045	4.03567	1.10433	0.289797	11.5295	0	25.0036	5.21333	0.116149	0	0
10000	1340.48	108.946	50.7441	0.915252	15.4775	0.870662	0.0693672	10.5469	0.275701	7.34601	10.329	2.10629	1.03222	0.287027	1.14003	52.52	0.0846223	4.10565	1.11967	0.275199	11.6093	0	24.646	5.5166	0.122989	0	0
10000	1336.48	108.8	50.8054	0.925055	15.5822	0.860491	0.0671369	10.5225	0.277531	7.14084	10.3377	2.13968	1.04958	0.291975	1.14832	52.4009	0.0874849	4.18354	1.13778	0.266137	11.6743	0	24.2626	5.85656	0.130618	0	0
10000	1332.53	108.643	50.868	0.934932	15.6873	0.850058	0.0649788	10.4974	0.279394	6.93784	10.3427	2.17327	1.06708	0.296965	1.15879	52.2762	0.0906907	4.26719	1.15719	0.256717	11.7185	0	23.8502	6.24411	0.139257	0	0
10000	1328.64	108.473	50.9321	0.944902	15.7932	0.839328	0.0628949	10.472	0.281296	6.73702	10.3434	2.20709	1.08477	0.302006	1.17205	52.1445	0.0943633	4.35805	1.17831	0.246831	11.7339	0	23.4007	6.69412	0.149205	0	0
10000	1324.84	108.286	50.9977	0.954991	15.9001	0.828255	0.0608883	10.4466	0.283249	6.53841	10.3388	2.24123	1.10269	0.307112	1.18898	52.0038	0.0987037	4.45839	1.20176	0.236313	11.7085	0	22.9014	7.23024	0.160928	0	0
10000	1321.13	108.077	51.0651	0.965231	16.0085	0.816764	0.0589639	10.4218	0.285266	6.34212	10.3273	2.27575	1.12089	0.312298	1.211	51.8504	0.104073	4.572	1.22863	0.22489	11.6208	0	22.3304	7.89357	0.175216	0	0
10000	1317.54	107.839	51.1346	0.975666	16.1189	0.80474	0.057131	10.3987	0.28737	6.14854	10.3065	2.31077	1.13948	0.317591	1.24042	51.6776	0.111218	4.70623	1.26113	0.212077	11.429	0	21.6444	8.76481	0.193593	0	0
10000	1314.13	107.56	51.2066	0.986351	16.2321	0.791971	0.0554081	10.3799	0.289592	5.95884	10.2711	2.34646	1.15859	0.32303	1.2811	51.4693	0.121988	4.87744	1.30449	0.196972	11.0373	0	20.7485	10.0246	0.219371	0	0
10000	1310.95	107.23	51.2822	0.997282	16.3485	0.778121	0.0538228	10.3695	0.291964	5.77596	10.2128	2.3829	1.17835	0.328652	1.33171	51.2081	0.139901	5.10651	1.36621	0.179536	10.3201	0	19.5491	11.8745	0.256103	0	0
10000	1307.93	106.871	51.3611	1.00828	16.466	0.763345	0.0523447	10.3664	0.29443	5.60011	10.1352	2.41977	1.19856	0.334399	1.36056	50.9859	0.158237	5.31043	1.41954	0.167456	9.7487	4.52229e-15	18.6117	13.312	0.286035	0	0
10000	1304.97	106.512	51.4426	1.01919	16.5826	0.748045	0.0509241	10.3663	0.296915	5.42984	10.0478	2.45667	1.21892	0.340189	1.36164	50.8291	0.171621	5.45677	1.45228	0.161911	9.50741	0	18.0714	14.0453	0.304195	0	0
10000	1302.02	106.16	51.5262	1.02997	16.6976	0.732404	0.0495413	10.3674	0.299393	5.2643	9.95443	2.49348	1.23932	0.345989	1.35318	50.6997	0.182753	5.57878	1.47543	0.15872	9.40364	0	17.6892	14.4939	0.317808	0	0
10000	1299.06	105.821	51.6117	1.0406	16.8106	0.716513	0.048188	10.369	0.301855	5.10291	9.85695	2.53014	1.25971	0.351791	1.34171	50.5841	0.192833	5.68893	1.49337	0.156425	9.36635	0	17.382	14.8067	0.329378	0	0
10000	1296.09	105.494	51.699	1.05107	16.9218	0.700432	0.0468604	10.3704	0.304297	4.94531	9.75649	2.56665	1.28009	0.357586	1.32906	50.4765	0.202363	5.79228	1.50796	0.154561	9.36772	0	17.1173	15.0415	0.339864	0	0
10000	1293.1	105.18	51.788	1.06138	17.031	0.684201	0.0455563	10.3714	0.306715	4.79125	9.65377	2.60297	1.30042	0.363373	1.31586	50.3741	0.211592	5.8913	1.52012	0.152938	9.3944	0	16.8795	15.2264	0.34972	0	0
2000	1179.1	105.18	51.5303	1.0561	16.9463	0.680797	0.0453294	10.3198	0.305189	4.76741	9.60574	2.59002	1.29395	0.361565	0	---												FC during transport and emplacement
2000	1178.1	105.05	51.533	1.05741	16.9271	0.681639	0.0453854	10.3325	0.305567	4.77331	9.59873	2.58982	1.29536	0.362012	0.129927	49.341	0	32.4729	0	0	3.06962e-12	-3.78848e-13	-4.305e-13	15.2774	2.75058	0.158148	0
2000	1177.1	104.705	51.5401	1.06089	16.876	0.683881	0.0455347	10.3665	0.306572	4.78901	9.58014	2.58924	1.29909	0.363203	0.349389	49.3743	0	32.4501	0	0	1.1415e-12	0	-1.6009e-13	15.2509	2.76503	0.159725	0
2000	1176.1	104.363	51.5471	1.06436	16.8251	0.686122	0.0456839	10.4005	0.307576	4.8047	9.56164	2.58862	1.30282	0.364393	0.347057	49.4076	0	32.4273	0	0	1.14917e-12	-4.25486e-13	-4.83496e-13	15.2242	2.77953	0.161318	0
2000	1175.1	104.024	51.554	1.06784	16.7742	0.688363	0.0458331	10.4345	0.308581	4.82039	9.54324	2.58794	1.30654	0.365584	0.344751	49.4411	0	32.4044	0	0	-1.15686e-12	-4.28332e-13	-6.48973e-13	15.1975	2.79406	0.162928	0
2000	1174.1	103.686	51.5608	1.07132	16.7234	0.690604	0.0459823	10.4684	0.309585	4.83608	9.52492	2.58723	1.31026	0.366774	0.342471	49.4747	0	32.3814	0	0	0	-1.43728e-13	0	15.1707	2.80864	0.164553	0
2000	1173.1	103.351	51.5674	1.07479	16.6727	0.692844	0.0461315	10.5024	0.310589	4.85177	9.5067	2.58646	1.31397	0.367963	0.340217	49.5084	0	32.3583	0	0	0	0	1.64406e-13	15.1438	2.82326	0.166194	0
2000	1172.1	103.018	51.574	1.07826	16.6221	0.695083	0.0462806	10.5363	0.311593	4.86745	9.48857	2.58565	1.31768	0.369153	0.337987	49.5422	0	32.3352	0	0	1.18001e-12	-2.9127e-13	1.6549e-13	15.1169	2.83792	0.167853	0
2000	1171.1	102.687	51.5806	1.08173	16.5715	0.697273	0.0463204	10.5702	0.312598	4.88311	9.47057	2.5848	1.32138	0.370343	0.33605	49.5182	0.00211093	32.3024	0.0156718	0.0334322	0.0259099	-2.92949e-13	0.0115329	15.0722	2.84928	0.169329	0
2000	1170.1	102.358	51.5875	1.08519	16.521	0.699372	0.0461623	10.604	0.313604	4.89871	9.45274	2.58392	1.32508	0.371534	0.334739	49.389	0.00818012	32.2519	0.0599818	0.127457	0.0990896	3.6762e-14	0.0439367	14.9955	2.85456	0.170453	0
2000	1169.1	102.03	51.5942	1.08865	16.4706	0.70147	0.0460056	10.6377	0.314609	4.91432	9.435	2.58299	1.32878	0.372726	0.333669	49.26	0.0144205	32.2011	0.104436	0.221052	0.172397	-1.84399e-13	0.0761447	14.9191	2.8598	0.171584	0
2000	1168.1	101.705	51.6009	1.09211	16.4203	0.703567	0.0458502	10.6715	0.315615	4.92992	9.41735	2.58202	1.33247	0.373917	0.332614	49.1312	0.0208375	32.1501	0.149046	0.314238	0.245853	-2.95975e-13	0.108164	14.8428	2.86501	0.172722	0
2000	1167.1	101.382	51.6074	1.09557	16.3701	0.705663	0.045696	10.7053	0.31662	4.94552	9.39979	2.581	1.33615	0.375108	0.331573	49.0026	0.0274351	32.0989	0.193812	0.407017	0.319464	3.7113e-14	0.139994	14.7667	2.87017	0.173867	0
2000	1166.1	101.062	51.6138	1.09903	16.3199	0.707758	0.0455431	10.739	0.317625	4.96111	9.38232	2.57993	1.33983	0.376298	0.330546	48.8742	0.0342175	32.0474	0.238734	0.49939	0.393233	-1.30299e-13	0.171633	14.6909	2.8753	0.175019	0
2000	1165.1	100.743	51.6201	1.10248	16.2699	0.709852	0.0453914	10.7727	0.31863	4.97671	9.36494	2.57882	1.3435	0.377489	0.328731	48.8648	0.0364652	32.0157	0.251264	0.523536	0.413589	1.49736e-13	0.179791	14.6508	2.8874	0.176607	0
2000	1164.1	100.426	51.6263	1.10593	16.2199	0.711946	0.0452408	10.8065	0.319635	4.9923	9.34765	2.57765	1.34717	0.378679	0.326674	48.8945	0.0371988	31.9906	0.25314	0.525369	0.4164	1.88348e-14	0.180278	14.6224	2.90183	0.178353	0
2000	1163.1	100.112	51.6324	1.10939	16.17	0.71404	0.0450915	10.8402	0.320639	5.00789	9.33044	2.57645	1.35082	0.379869	0.324638	48.9242	0.0379477	31.9653	0.255029	0.527203	0.419236	1.70576e-13	0.180763	14.5938	2.91629	0.180116	0
2000	1162.1	99.4103	51.6403	1.11688	16.1278	0.716727	0.0448866	10.8785	0.322901	4.98953	9.31333	2.58076	1.3595	0.382549	0.711332	50.1571	0.0606919	22.239	0.424896	0.272419	5.49861	-6.91979e-14	7.57249	11.6962	1.95839	0.120137	0
2000	1161.1	98.3951	51.6497	1.12781	16.0922	0.719894	0.0446262	10.9202	0.326233	4.94262	9.29616	2.58974	1.37245	0.386496	1.03018	50.4843	0.0679668	19.5738	0.474956	0.206712	6.91886	-9.55613e-14	9.54978	10.9185	1.70072	0.104507	0
2000	1160.1	97.3999	51.6591	1.13873	16.057	0.723035	0.0443565	10.9616	0.329566	4.89598	9.27896	2.59865	1.38538	0.390445	1.01018	50.4853	0.0693606	19.5417	0.479491	0.210365	6.96103	0	9.51986	10.9202	1.70696	0.105734	0
2000	1159.1	96.4242	51.6684	1.14964	16.0221	0.72615	0.0440777	11.0025	0.332901	4.84962	9.26172	2.6075	1.39831	0.394396	0.990756	50.4862	0.0707939	19.5095	0.484085	0.213992	7.00316	4.9682e-14	9.48986	10.9223	1.71316	0.106963	0
2000	1158.1	95.4673	51.6776	1.16056	15.9874	0.729239	0.0437902	11.0431	0.336238	4.80354	9.24444	2.6163	1.41124	0.39835	0.971891	50.487	0.0722683	19.4772	0.48874	0.217591	7.04525	-1.01293e-13	9.45979	10.9246	1.71933	0.108194	0
2000	1157.1	94.5287	51.6868	1.17147	15.9531	0.732302	0.0434943	11.0833	0.339576	4.75772	9.22711	2.62504	1.42415	0.402305	0.953563	50.4876	0.0737852	19.4448	0.493457	0.22116	7.08731	-5.16198e-14	9.42964	10.9273	1.72547	0.109427	0
2000	1156.1	93.608	51.696	1.18237	15.919	0.735339	0.0431901	11.1232	0.342917	4.71217	9.20973	2.63371	1.43707	0.406262	0.935751	50.4882	0.0753465	19.4122	0.498237	0.2247	7.12932	-9.20541e-14	9.3994	10.9304	1.73158	0.110663	0
2000	1155.1	92.7045	51.7051	1.19327	15.8853	0.738349	0.042878	11.1627	0.346258	4.66689	9.1923	2.64234	1.44997	0.410221	0.918436	50.4885	0.0769538	19.3795	0.503081	0.228207	7.17128	1.33985e-14	9.36908	10.9338	1.73766	0.1119	0
2000	1154.1	91.8179	51.7141	1.20417	15.8518	0.741334	0.0425583	11.2019	0.349602	4.62188	9.17481	2.6509	1.46288	0.414182	0.901598	50.4888	0.0786091	19.3466	0.507992	0.231682	7.2132	-4.09462e-14	9.33867	10.9376	1.74371	0.113139	0
2000	1153.1	90.9477	51.7231	1.21506	15.8186	0.744291	0.0422312	11.2406	0.352947	4.57713	9.15726	2.65941	1.47577	0.418145	0.885222	50.4889	0.0803144	19.3136	0.512972	0.235123	7.25505	6.95062e-15	9.30818	10.9417	1.74973	0.114379	0
2000	1152.1	90.0934	51.7321	1.22595	15.7857	0.747222	0.0418968	11.2791	0.356294	4.53264	9.13965	2.66786	1.48866	0.42211	0.869289	50.4889	0.0820721	19.2805	0.518021	0.238528	7.29685	5.66241e-14	9.2776	10.9463	1.75571	0.115622	0
2000	1151.1	89.2546	51.741	1.23683	15.7531	0.750125	0.0415556	11.3172	0.359642	4.48842	9.12198	2.67626	1.50154	0.426077	0.853784	50.4887	0.0838843	19.2471	0.523144	0.241898	7.33859	5.76524e-14	9.24694	10.9512	1.76166	0.116865	0
2000	1150.1	88.4309	51.7499	1.2477	15.7208	0.753002	0.0412075	11.3549	0.362992	4.44446	9.10423	2.68461	1.51442	0.430046	0.838691	50.4883	0.0857537	19.2136	0.528341	0.24523	7.38026	-8.80349e-14	9.21618	10.9566	1.76758	0.11811	0
2000	1149.1	87.622	51.7587	1.25857	15.6888	0.755851	0.040853	11.3923	0.366343	4.40075	9.08641	2.6929	1.52729	0.434016	0.823995	50.4879	0.0876829	19.1798	0.533616	0.248523	7.42185	-2.98683e-14	9.18533	10.9625	1.77347	0.119357	0
2000	1148.1	86.8273	51.7675	1.26944	15.657	0.758672	0.0404921	11.4294	0.369696	4.3573	9.06852	2.70115	1.54016	0.437989	0.809683	50.4872	0.0896748	19.1459	0.538971	0.251777	7.46336	3.03963e-14	9.15439	10.9688	1.77932	0.120604	0
2000	1147.1	86.0465	51.7762	1.28029	15.6256	0.761465	0.0401251	11.4661	0.373051	4.31411	9.05054	2.70934	1.55302	0.441963	0.79574	50.4864	0.0917327	19.1117	0.544411	0.254989	7.50479	-6.18578e-14	9.12335	10.9756	1.78513	0.121852	0
2000	1146.1	85.2794	51.785	1.29114	15.5944	0.76423	0.039752	11.5025	0.376407	4.27118	9.03248	2.71748	1.56588	0.445938	0.782154	50.4855	0.0938599	19.0772	0.549938	0.258159	7.54612	3.14661e-14	9.09222	10.983	1.7909	0.123101	0
2000	1145.1	84.5255	51.7936	1.30199	15.5635	0.766966	0.0393732	11.5386	0.379764	4.2285	9.01433	2.72557	1.57872	0.449916	0.768913	50.4844	0.0960601	19.0425	0.555556	0.261286	7.58736	3.2008e-14	9.061	10.9909	1.79664	0.12435	0
2000	1144.1	83.7845	51.8023	1.31282	15.5329	0.769673	0.0389887	11.5744	0.383123	4.18607	8.99609	2.73361	1.59157	0.453895	0.756004	50.4831	0.0983371	19.0075	0.561269	0.264367	7.62848	3.25545e-14	9.02967	10.9994	1.80233	0.125599	0
2000	1143.1	83.056	51.8109	1.32365	15.5026	0.772351	0.0385986	11.6098	0.386483	4.14389	8.97775	2.7416	1.6044	0.457876	0.743416	50.4816	0.100696	18.9721	0.567082	0.267402	7.66949	-9.93173e-14	8.99826	11.0085	1.80798	0.126848	0
2000	1142.1	82.3399	51.8195	1.33447	15.4726	0.774999	0.0382032	11.645	0.389844	4.10197	8.9593	2.74954	1.61724	0.461858	0.731138	50.4799	0.10314	18.9364	0.573	0.270389	7.71036	0	8.96674	11.0183	1.81358	0.128096	0
2000	1141.1	81.6357	51.828	1.34528	15.4429	0.777616	0.0378025	11.6798	0.393207	4.0603	8.94075	2.75744	1.63006	0.465842	0.71916	50.4781	0.105676	18.9003	0.579029	0.273327	7.75109	1.02667e-13	8.93513	11.0289	1.81914	0.129343	0
2000	1140.1	80.9433	51.8365	1.35608	15.4135	0.780203	0.0373966	11.7143	0.396571	4.01888	8.92208	2.76529	1.64288	0.469827	0.70747	50.476	0.108308	18.8637	0.585175	0.276213	7.79165	8.69696e-15	8.90343	11.0402	1.82463	0.130589	0
2000	1139.1	80.2622	51.845	1.36687	15.3843	0.782758	0.0369856	11.7486	0.399936	3.9777	8.90329	2.7731	1.65569	0.473814	0.69606	50.4738	0.111044	18.8267	0.591446	0.279047	7.83204	-2.65186e-14	8.87163	11.0525	1.83007	0.131832	0
2000	1138.1	79.5941	51.8539	1.37743	15.3603	0.784874	0.0365512	11.7838	0.403293	3.9362	8.87858	2.78137	1.66851	0.477791	0.683122	50.4178	0.137202	18.2406	0.644744	0.284625	7.7094	1.44111e-13	8.91952	11.7455	1.77303	0.127572	0
Proposed parental magma of UUMZ
Pressure	Temperature	SiO2	TiO2	Al2O3	Fe2O3	Cr2O3	FeO	MnO	MgO	CaO	Na2O	K2O	P2O5	H2O
2000	1138.1	51.8539	1.37743	15.3603	0.784874	0.0365512	11.7838	0.403293	3.9362	8.87858	2.78137	1.66851	0.657439	0.477791
