# Supplementary material for: The Rustenburg Layered Suite formed as a stack of mush with transient magma chambers
Source: Nat Commun. 2021 Jan 21;12:505. doi: 10.1038/s41467-020-20778-w (PMC7820422; doi:10.1038/s41467-020-20778-w)
Supplement: Supplementary file 5 — Source Data [file 41467_2020_20778_MOESM5_ESM.xlsx]

## Sheet: Figure3+Figure4
Collected database for Figure 3 (Major elements) and Figure 4 (Trace elements)
Sample	Zone	Rock type	SiO2	TiO2	Al2O3	Fe2O3	MnO	MgO	CaO	Na2O	K2O	P2O5	LOI	Total	Sc	V	Cr	Co	Ni	Cu	Zn	Rb	Sr	Y	Zr	Nb	Cs	Ba	La	Ce	Pr	Nd	Sm	Eu	Gd	Tb	Dy	Ho	Er	Tm	Yb	Lu	Hf	Ta	Th	U	Supplementary Reference
NG1 773.38	LZ	Dunite	40.33	0	0.201147	12.0688	0.201147	46.7667	0.402294	0	0.009997	0.019994	-0.194098	100	5.35873	21.5644	2133.48	173.019	2208.28	13.1369	57.3209	<1	2.8631	0.405834	4.46315	0.642261	0.123639	17.811	0.479741	0.692422	0.0830201	0.312366	0.0912997	0.0281932	0.0644799	0.00968216	0.0605497	0.0125505	0.0356987	0.00514105	0.0483097	0.00937849	0.154688	0.0191972	0.582799	0.0171032	[15] Maier et al., 2013
NG1 793.8	LZ	Dunite	40.7999	0	0.50495	11.9168	0.20198	46.1524	0.40396	0	0	0.019996	-0.381956	100	6.44239	36.0473	5622.59	156.341	2728.19	51.9093	71.1119	<1	4.39745	0.786706	0.947574	0.280075	0.138716	6.30502	0.376068	0.806313	0.0866835	0.357654	0.0822808	0.0322168	0.121167	0.0256731	0.120919	0.0243348	0.0704231	0.0119722	0.0707904	0.0109725	0.0267186	0.0120852	0.0550279	0.00973084	[15] Maier et al., 2013
NG1 830.15	LZ	Dunite	42.3311	0	1.20946	12.5985	0.201577	41.8272	1.41104	0.201577	0.189583	0.0299341	-0.292996	100	8.34572	43.0869	3334.53	165.097	2283.6	49.0417	69.4207	<1	3.74816	2.07039	14.6704	1.43216	0.609567	45.9055	2.19381	4.57727	0.535173	1.93899	0.425509	0.0804156	0.37664	0.052929	0.370497	0.0664829	0.19804	0.0332588	0.220623	0.035277	0.506066	0.0772199	1.2488	0.322749	[15] Maier et al., 2013
Average	LZ	Dunite	41.1537	0	0.638519	12.1947	0.201568	44.9154	0.739097	0.0671922	0.0665266	0.023308			6.71561	33.5662	3696.87	164.819	2406.69	38.0293	65.9512	<1	3.66957	1.08764	6.69372	0.667625	0.290641	21.2554	1.01654	2.02534	0.234959	0.869671	0.199697	0.0469418	0.187429	0.0294281	0.183989	0.0344561	0.101387	0.0167907	0.113241	0.0185427	0.229157	0.0361674	0.502906	0.101396
NG2 212.2	LZ	Hz	50.4576	0.100513	2.61334	10.9559	0.201026	33.2699	1.90975	0.402053	0.0699371	0.019982	0.535581	100	23.8673	78.5209	3368.38	118.014	1418.08	94.5707	64.6177	<1	28.094	2.64549	4.77929	0.475663	0.359555	28.9596	1.05304	2.06659	0.211112	0.760745	0.163838	0.0908303	0.244177	0.0409132	0.374932	0.0810806	0.287378	0.0536038	0.375085	0.0677716	0.150369	0.0233953	0.105892	0.0292828	[15] Maier et al., 2013
NG2 449.4	LZ	Hz	46.4275	0.100929	3.12881	12.1115	0.201859	35.5271	1.91766	0.504646	0.0600125	0.0200042	0.952425	100	14.473	92.6393	9272.47	127.747	1342.99	49.5084	108.523	3.02857	48.0751	2.49383	4.8119	0.540929	0.178917	25.8541	2.42089	2.96525	0.304419	1.14913	0.259164	0.12842	0.303127	0.0605423	0.398799	0.0804682	0.246667	0.0425178	0.296751	0.0496133	0.208318	0.0266098	0.192057	0.0485208	[15] Maier et al., 2013
NG2 557.1	LZ	Hz	54.1766	0.100887	3.02662	10.9314	0.201775	28.7777	2.30623	0.290785	0.16029	0.0300544	-0.0147536	100.002	24.4376	83.4364	3193.01	87.7966	688.719	32.0961	47.858	4.99926	33.4075	2.89436	19.0176	0.981425	0.383417	47.8257	2.0763	4.49494	0.527875	1.96701	0.372952	0.134993	0.449219	0.0674116	0.482414	0.0931414	0.304121	0.0483378	0.348494	0.0559701	0.494463	0.123939	0.450441	0.130178	[15] Maier et al., 2013
NG2 626.17	LZ	Hz	49.3002	0.100818	2.92373	11.3925	0.201637	33.4717	1.91555	0.504092	0.159858	0.0299733	0.196745	100	21.9324	82.2594	3104.97	89.6121	813.21	69.4976	46.3444	<1	40.5473	3.25576	40.2438	1.09097	0.376429	47.2557	4.41416	6.12715	0.689087	2.55007	0.767297	0.15006	0.522317	0.0880662	0.525345	0.0999844	0.305966	0.0519002	0.360563	0.0608516	0.943121	0.0498299	0.583984	0.162684	[15] Maier et al., 2013
Average	LZ	Hz	50.0905	0.100787	2.92313	11.3478	0.201574	32.7616	2.0123	0.425394	0.112524	0.0250035			21.1776	84.214	4734.71	105.792	1065.75	61.4182	66.8359	4.01392	37.531	2.82236	17.2131	0.772247	0.32458	37.4738	2.4911	3.91348	0.433123	1.60674	0.390813	0.126076	0.37971	0.0642333	0.445373	0.0886687	0.286033	0.0490899	0.345223	0.0585517	0.449068	0.0559436	0.333093	0.0926665
NG2 115.25	LZ	Px	55.8797	0.100503	1.90956	8.44226	0.201006	31.558	1.60805	0.201006	0.0799201	0.01998	-0.00853971	100	19.4672	69.8138	3064.26	85.5599	722.539	36.2252	45.6802	0.999915	10.5048	1.74837	7.25561	0.686021	0.256797	18.9875	2.02658	2.55831	0.23947	0.884812	0.240173	0.0530465	0.214607	0.0428324	0.27811	0.0599437	0.181858	0.0338299	0.2516	0.0416666	0.245649	0.0293425	0.313585	0.0815419	[15] Maier et al., 2013
NG2 171.5	LZ	Px	55.0403	0.100806	2.21774	10.1815	0.201613	30.3427	1.71371	0.201613	<0.2	<0.2			25	81	3308	100	723	16	66	1	18	3	5																						[15] Maier et al., 2013
NG2 180.55	LZ	Px	55.4836	0.100332	3.31095	9.83253	0.200664	27.9926	2.30763	0.601992	0.149745	0.0199661	0.0881446	100	25.478	93.8945	2594.63	96.9434	673.694	35.4866	47.4154	3.00264	23.7804	3.26846	7.59296	0.854434	0.359229	31.086	1.8974	3.93821	0.443851	1.68663	0.36475	0.126321	0.459257	0.06837	0.515869	0.102483	0.329741	0.0565659	0.401872	0.0686964	0.237277	0.0570196	0.479261	0.146957	[15] Maier et al., 2013
NG2 253.05	LZ	Px	55.7348	0.100604	3.11873	9.75862	0.201209	28.0686	2.4145	0.503022	0.0799201	0.01998	0.197655	100	23.4978	93.9734	2438.13	90.9786	614.842	49.4226	52.0016	2.00395	38.7007	2.53671	13.822	0.768032	0.238315	70.0544	2.96188	4.24362	0.430972	1.55531	0.338358	0.12205	0.350838	0.0638167	0.400841	0.0840418	0.258408	0.0447408	0.326469	0.0558002	0.399186	0.0432025	0.457429	0.137828	[15] Maier et al., 2013
NG2 332.05	LZ	Px	54.7621	0.150225	4.44667	10.4757	0.210315	26.64	2.71407	0.530796	0.0500751	0.02		100	24	112	6697	105	692	22	65	2.35	48	2.62	14	0.5	0.17	48.04	2.7	5.25	0.61	2.33	0.49	0.18	0.48	0.08	0.49		0.32	0.05	0.32	0.05	0.4		0.29	0.13	[15] Maier et al., 2013
NG2 373	LZ	Px	53.0088	0.100777	3.62798	9.77538	0.201554	30.1324	2.41865	0.604663	0.0998702	0.0299611	0.499604	100	21.4228	85.3443	5008.72	97.7564	854.255	51.8438	53.6383	1.005	49.3848	3.3319	6.38941	0.861458	0.329173	43.4711	3.82243	5.38946	0.592663	2.10376	0.448422	0.150523	0.465269	0.0821197	0.515556	0.102338	0.311588	0.0556359	0.371965	0.0638341	0.261784	0.0477369	0.479495	0.121495	[15] Maier et al., 2013
NG2 490.05	LZ	Px	48.2461	0.134234	2.67386	11.9237	0.164727	34.4285	1.90052	0.299646	0.178067	0.0506485	-0.0147536	100	12.0766	58.2356	2886.92	143.436	1670.09	51.3628	57.2429	<1	47.4972	3.1974	10.1844	1.11901	0.706777	71.9134	3.42279	7.25519	0.858291	3.13966	0.564051	0.178789	0.619225	0.0840748	0.5692	0.103718	0.317222	0.0505758	0.325881	0.0521311	0.345529	0.0676654	0.826884	0.176703	[15] Maier et al., 2013
NG2 626.12	LZ	Px	55.523	0.140159	2.88327	10.2782	0.180205	28.1219	2.2926	0.390443	0.160182	0.0300341		100	21.8	81.9	4812	89.2	810			5.3	40.4	3.2	40.1	1.09	0.37	47.1	4.4	6.1	0.69	2.54	0.72	0.15	0.52	0.09	0.52	0.1	0.3	0.05	0.36	0.06	0.94		0.58	0.16	[15] Maier et al., 2013
CH1 83.59	LZ	Px	48.6277	0.0705007	1.24763	13.3107	0.207938	35.2702	1.15851	0.0693125	0.0198036	0.0178232		100								1.356	15.164		5.431	0.205			0.511	1.016	0.115	0.449	0.097	0.027	0.104	0.016	0.103	0.022	0.067	0.01	0.08	0.013			0.072	0.044	[2] Wilson, 2015
CH1 101.68	LZ	Px	48.8159	0.0902563	1.8588	12.9247	0.208743	34.4723	1.42144	0.149102	0.0397605	0.0188862		100																																	[2] Wilson, 2015
UMT6 1964.18	LZ	Px	51.2981	0.108881	4.43199	12.6062	0.171877	27.2859	3.24305	0.550625	0.290354	0.0130245		100		91		106.6			81	10.7	56	3.048	17.36	0.82		38.8	2.04	4.13	0.49	1.97	0.44	0.144	0.434	0.093	0.454	0.093	0.28	0.046	0.326	0.057	0.44	0.07	0.58	0.22	[4] Yudovskaya et al., 2013
UMT6 1310.85	LZ	Px	51.9255	0.0761704	3.33251	12.3157	0.150455	29.1302	2.4741	0.33446	0.237807	0.0231092		100		53		52.7			83.3	11.7	32	2.119	9.01	0.55		49.3	2.16	4.68	0.56	2.16	0.43	0.122	0.393	0.068	0.339	0.068	0.19	0.032	0.217	0.038	0.23	0.04	0.53	0.17	[4] Yudovskaya et al., 2013
NG2 737	LZ	Px	55.233	0.200847	5.12161	8.93771	0.200847	24.8047	4.01695	1.10466	0.319749	0.0599529	0.63857	100	22.8551	99.0804	2388.15	69.9036	604.807	39.7999	54.6663	8.05109	75.9195	5.23146	37.2969	2.22601	0.620912	117.825	4.14514	9.2504	1.15431	4.33648	0.787436	0.267078	0.887662	0.124204	0.879736	0.166363	0.510081	0.083371	0.554132	0.0901683	0.873669	0.205064	1.16104	0.20984	[24] Maier et al., 2013
Average	LZ	Px	53.0445	0.113407	3.09087	10.8279	0.192396	29.8652	2.28337	0.426257	0.142104	0.0269472			21.7331	83.5675	3688.65	94.3707	818.359	37.7676	60.5945	4.31533	37.9459	3.02739	14.4535	0.879996	0.3814	53.6578	2.7352	4.89193	0.562233	2.10506	0.44729	0.138255	0.447987	0.0738561	0.460483	0.0901887	0.278718	0.0466108	0.321356	0.0536633	0.437309	0.0700038	0.524518	0.145306
B235-5	UCZ	Px	54.3088	0.215186	5.43088	10.1445	0.194692	24.9001	3.79137	0.819756	0.194692	<0.02	0.337584		31.2508	125.813	2318.26	87.3932	622.226	51.1975	66.0632	7.62566	39.6965	6.17536	18.1536	1.08486	0.276228	37.9381	3.05251	7.35777	0.977593	3.7944	0.806141	0.196271	0.908529	0.142904	0.986915	0.190153	0.606997	0.0967983	0.667241	0.107862	0.440619	0.0831359	0.774404	0.151682	[15] Maier et al., 2013
UA 25	UCZ	Px	54.92	0.2	5.3	10.64	0.21	24.33	3.59	0.7	0.1	0.01		100	29.1	107.8	2678	88.4	845.1	216.3	78.1	17.6	74.3	3.5	17.3																						[15] Maier et al., 2013
B235-6	UCZ	Px	54.0098	0.23527	5.42144	10.5565	0.194354	24.4476	4.09165	0.920622	0.12275	<0.02	0.219843		29.6183	128.624	2436.48	93.1987	910.093	267.405	65.4191	7.01539	43.9728	5.70946	20.1198	1.62302	0.360983	39.3187	4.17211	8.02026	0.902632	3.24309	0.658671	0.212729	0.770389	0.116783	0.878138	0.17797	0.573196	0.0983769	0.67726	0.114626	0.533674	0.0993109	1.25808	0.319939	[15] Maier et al., 2013
UA 41	UCZ	Px	54.6145	0.259974	5.67943	10.5289	0.19998	23.4677	4.18958	0.789921	0.219978	0.049995		100	31.5	115.7	2929	83.8	735.9	151.3	77.1	7.9	65.8	8.9	22.1																						[15] Maier et al., 2013
B235-14	UCZ	Px	53.4234	0.245625	4.81015	11.3397	0.214922	25.0742	3.9607	0.818749	0.0921093	0.0204687	0.664375	100	30.3149	129.707	2251.24	100.227	1151.71	284.985	58.6981	3.01993	46.1513	6.47093	16.2025	1.22547	0.277714	34.6275	3.76825	7.78748	0.930022	3.4637	0.709036	0.208954	0.887782	0.139203	1.01287	0.196185	0.650883	0.103626	0.736279	0.120113	0.433023	0.076747	0.631569	0.220781	[15] Maier et al., 2013
B235-24	UCZ	Px	51.8649	0.18597	5.33113	11.1582	0.227296	26.8623	3.79171	0.516582	0.0413266	0.0206633	1.74592	100	26.7139	110.115	3430.72	115.262	1947.98	493.842	56.9035	2.03492	67.2295	4.29524	9.73851	0.672444	0.304592	30.5217	1.57468	3.4867	0.403369	1.6166	0.323511	0.151331	0.482968	0.080135	0.663167	0.133979	0.452397	0.0782264	0.553489	0.090433	0.287328	0.0410881	0.328733	0.0807214	[15] Maier et al., 2013
B235-27	UCZ	Px	46.919	0.14597	6.77719	12.689	0.17725	28.6727	3.85778	0.625586	0.114691	0.0208529	3.19622	100	17.1431	85.7813	3378.73	127.377	1281.84	75.7358	64.8962	3.61187	89.5848	3.177	12.1823	1.03411	0.276788	41.4063	2.82276	5.63011	0.650885	2.37457	0.555288	0.189135	0.505863	0.0695237	0.530188	0.0992099	0.309189	0.0530519	0.351467	0.0582607	0.383871	0.0601027	0.522345	0.140225	[15] Maier et al., 2013
B235-28	UCZ	Px	52.8382	0.161031	5.53543	10.316	0.211353	25.8655	4.93156	0.0805153	0.0402576	0.0201288	0.0832232	100	27.0007	115.336	3140.24	87.8778	609.584	38.304	54.415	3.0025	74.7092	3.2493	4.7375	0.444625	0.140193	18.8853	0.931129	2.09523	0.222657	0.888737	0.139669	0.151367	0.31135	0.0558731	0.484863	0.104159	0.354942	0.0626485	0.447532	0.0778262	0.230316	0.0171452	0.258285	0.00196322	[15] Maier et al., 2013
B235-29	UCZ	Px	53.7624	0.231995	4.84164	11.4485	0.201735	25.2169	3.23785	0.80694	0.221908	0.0302602	0.195367	100	27.5878	127.224	2792.49	91.3809	559.193	39.025	60.854	9.01758	66.3715	8.00037	98.114	1.45144	0.48832	86.2582	4.07529	8.40504	1.02657	3.94496	0.768873	0.326185	1.00732	0.160639	1.22062	0.244579	0.816775	0.141853	0.933664	0.154837	1.72194	0.0946756	2.88449	0.658866	[15] Maier et al., 2013
B235-30	UCZ	Px	53.0794	0.222853	4.15316	11.406	0.212723	25.7293	4.35575	0.709076	0.111426	0.0202593	0.299559	100	31.8016	139.79	3012.66	92.5337	581.589	36.8534	59.572	5.01498	53.875	9.88998	12.4241	0.926345	0.316678	40.9576	2.42137	6.05962	0.861752	3.78366	0.990702	0.358092	1.22183	0.206752	1.55035	0.302665	0.994395	0.168013	1.15548	0.185294	0.372534	0.0533502	0.619597	0.197254	[15] Maier et al., 2013
B235-31	UCZ	Px	47.5945	0.134214	5.05885	13.7002	0.24778	29.6304	3.51022	0.0619451	0.0516209	0.0103242		100	19.3114	80.7667	3399.97	110.482	1009.24	11.5323	81.4054	1	62.1097	2.77475	20.7346	0.371455	0.113977	29.3766	1.0453	1.96444	0.241563	1.00736	0.265855	0.150696	0.297504	0.0417083	0.389142	0.084	0.264366	0.0498483	0.360924	0.0733628	0.272296	0.0109537	1.51533	0.0244683	[15] Maier et al., 2013
B235-32	UCZ	Px	54.021	0.275201	4.07706	12.1191	0.244623	25.0739	3.05779	0.509632	0.591173	0.0305779	0.828493	100	31.0952	138.761	3482.95	101.154	816.214	77.6943	60.3756	13.6118	25.4041	7.55598	25.8652	2.63632	0.859978	138.599	3.87888	9.2191	1.24836	4.87312	1.12592	0.221969	1.11688	0.169824	1.19241	0.226678	0.737309	0.120807	0.804121	0.133922	0.582812	0.14852	0.538704	0.170927	[15] Maier et al., 2013
B235-34	UCZ	Px	53.5707	0.210042	4.37087	11.9024	0.270054	25.5151	3.30066	0.710142	0.130026	0.020004	0.479705	100	31.3966	139.605	4635.13	95.3416	652.144	23.2617	68.9173	7.13406	46.4399	5.26021	7.97385	1.08472	0.378059	166.054	3.23642	6.85906	0.840009	3.17378	0.503564	1.11783	0.853646	0.110046	0.804762	0.158587	0.525355	0.0897696	0.614061	0.101892	0.33263	0.0580012	0.458337	0.141859	[15] Maier et al., 2013
B235-35	UCZ	Px	53.5624	0.222335	4.14351	12.0162	0.262759	25.5685	3.33502	0.707428	0.131379	0.0505306	0.0731897	100	30.3583	129.497	2698.12	95.1031	570.238	43.7892	61.1513	4.00293	44.7205	4.58671	41.6177	1.01774	0.376328	37.3854	4.41863	7.50165	0.859497	3.10068	0.847328	0.180998	0.643486	0.111875	0.707753	0.141146	0.446109	0.0807845	0.559645	0.0898415	0.957099	0.0604337	0.684613	0.116917	[15] Maier et al., 2013
B235-36	UCZ	Px	53.22	0.18	4.87	11.87	0.26	25.04	3.75	0.71	0.09	0.01	0.311159	100	29.8678	138.257	2685.29	98.5369	584.658	36.7812	64.8581	<1	54.9772	3.92816	117.543	3.37289	0.208663	76.4365	1.83053	3.59071	0.417293	1.65108	0.361752	0.526827	0.513219	0.0754987	0.600315	0.121214	0.40353	0.0690816	0.502285	0.0859801	2.43933	0.0509618	1.45394	0.0566802	[15] Maier et al., 2013
B235-37	UCZ	Px	51.4192	0.205677	5.86179	13.4615	0.236528	24.3727	3.70218	0.719868	0.0205677	0	0.161394	100	28.8221	222.692	12996	105.057	601.076	39.1034	78.253	0.600968	60.6849	3.48182	3.958	0.409739	0.179647	87.7789	1.17985	2.13074	0.249831	1.05298	0.249999	0.548642	0.40155	0.0599535	0.514392	0.105424	0.357569	0.0645105	0.441639	0.0738748	0.160625	0.0222073	0.108651	0.0139371	[15] Maier et al., 2013
S 40	UCZ	Px	54.4554	0.160016	4.38044	12.2512	0.240024	24.2924	3.64036	0.570057	0	0.010001	0.214082	100	29.9702	151.533	2209.92	99.1861	549.028	26.3186	60.2963	<1	60.0379	2.14332	3.41523	0.355634	0.149505	14.4059	0.384941	0.977908	0.0837406	0.348287	0.0818493	0.0909444	0.144751	0.0281356	0.286864	0.0669363	0.246742	0.0442735	0.365593	0.0647913	0.109376	0.0148801	0.0342322	0.00201231	[15] Maier et al., 2013
NG3 146.5	UCZ	Px	54.712	0.100573	2.41376	12.3705	0.201147	27.4566	2.51434	0.201147	0.009997	0.019994	-0.00930449	100	32.848	169.104	2227.01	106.773	1188.8	26.0113	68.3228	<1	10.7681	2.0191	3.54352	0.398459	0.152199	6.18628	0.350962	0.679732	0.104528	0.378357	0.120933	0.0511637	0.152768	0.0286778	0.308058	0.0677173	0.232586	0.0416333	0.326751	0.0553071	0.103076	0.0182641	0.0497712	0.00310423	[15] Maier et al., 2013
NG3 232	LCZ	Px	55.2211	0.20117	3.82223	10.9638	0.20117	25.8503	3.01755	0.502925	0.159809	0.0599285	0	100	34.9014	137.628	3428.15	101.822	520.504	76.2206	72.2093	7	32.7114	4.37069	13.8891	0.771535	0.375229	91.8727	4.13794	7.35224	0.835081	2.9477	0.691617	0.990371	0.687736	0.0922469	0.654172	0.130739	0.438593	0.0761076	0.521411	0.0903295	0.314223	0.0624069	0.587844	0.155528	[15] Maier et al., 2013
NG1 25	LCZ	Px	55.5838	0.201026	3.61847	11.76	0.201026	24.9273	3.21642	0.402053	0.0699371	0.019982	-0.152497	100	33.6885	130.415	3392.2	96.0863	524.202	52.2309	60.3814	2.99543	35.1543	3.5124	11.1648	0.928565	0.204331	23.2199	2.67558	3.31741	0.343845	1.33935	0.346319	0.12406	0.366076	0.0766052	0.521471	0.111546	0.356937	0.0673988	0.492767	0.0808988	0.394485	0.0314509	0.303305	0.0592121	[15] Maier et al., 2013
NG1 163.27	LCZ	Px	55.1526	0.201655	3.83145	10.7885	0.201655	26.2152	2.924	0.604965	0.04996	0.029976	-0.071384	100	27.4433	123.112	6201.73	96.337	641.849	41.8207	59.9523	3.99714	45.1408	3.28402	9.68675	0.566813	0.199149	35.8482	2.45419	3.02161	0.303027	1.16706	0.298086	0.140537	0.345036	0.0686272	0.482514	0.100509	0.343537	0.0655312	0.455356	0.079072	0.289965	0.0223347	0.215431	0.0282002	[15] Maier et al., 2013
NG1 233.6	LCZ	Px	55.5501	0.202368	3.2379	11.3326	0.202368	26.5103	2.42842	0.404737	0.101184	0.029991	-0.174606	100	31.2133	129.61	6323.78	101.821	551.5	79.7993	82.137	4.99127	19.4544	3.28835	8.21164	0.909504	0.27431	67.0837	2.13983	4.15589	0.471416	1.72712	0.438268	0.128788	0.41792	0.0648434	0.508208	0.0987189	0.328457	0.0601837	0.417122	0.0722308	0.199107	0.0636952	0.369751	0.0845661	[15] Maier et al., 2013
NG1 292.3	LCZ	Px	55.914	0.100746	2.01492	10.8806	0.201492	28.6119	2.01492	0.201492	0.039976	0.019988	-0.0872829	100	28.9282	102.069	3747.4	96.978	530.128	17.9515	50.3892	0.999127	13.3906	1.7042	5.75557	0.89693	0.185865	34.942	1.14011	1.92462	0.181065	0.716299	0.206118	0.149023	0.204928	0.0417798	0.269607	0.0586967	0.188029	0.0348201	0.260653	0.0447687	0.364119	0.0328217	2.69606	0.0368098	[15] Maier et al., 2013
NG1 327.45	LCZ	Px	55.6623	0.100838	2.92429	10.3863	0.201675	27.7303	2.62178	0.302513	0.049965	0.019986	0.10564	100	27.9317	118.213	4780.23	98.9924	503.244	34.2432	62.3393	2.00211	13.3924	2.35859	4.28516	0.517149	0.22423	46.7074	1.04325	2.2311	0.254018	1.01727	0.2175	0.0924144	0.288776	0.0422499	0.366574	0.0755321	0.244516	0.0407845	0.301679	0.0499652	0.191627	0.0235399	0.402568	0.0314988	[15] Maier et al., 2013
NG1 380.35	LCZ	Px	56.7853	0.202805	2.73786	9.32901	0.202805	27.7842	2.33225	0.405609	0.19016	0.0300252	0.0317158	100	23.6057	109.2	6987.83	86.184	457.388	30.2258	50.191	9.00285	19.1307	3.56703	23.7314	1.08856	0.403489	59.0642	2.30422	5.02196	0.585526	2.18963	0.395998	0.124416	0.532546	0.0746754	0.56372	0.108948	0.357611	0.0591776	0.408426	0.0660506	0.556966	0.0670243	0.66002	0.195993	[15] Maier et al., 2013
NG1 421	LCZ	Px	55.6858	0.201395	2.61814	8.8614	0.201395	28.9002	2.51744	0.604186	0.369973	0.0399971	0.171141	100	23.0878	89.3733	4160.26	80.7218	533.202	39.6787	43.9981	13.0222	18.5206	5.25449	14.0285	1.42008	0.719332	67.3875	5.30775	9.78808	1.19416	4.3267	1.06438	0.183049	0.895915	0.144065	0.884858	0.163106	0.484351	0.0788765	0.525438	0.0817488	0.476526	0.10179	1.09437	0.32887	[15] Maier et al., 2013
NG1 528.5	LCZ	Px	55.4268	0.101329	3.03986	9.72755	0.202657	28.7773	2.22923	0.405315	0.0699371	0.019982	-0.0282419	100	22.0502	95.0944	8116.27	92.5027	533.823	47.1109	55.8293	1.99944	28.2868	2.4398	9.75356	0.91103	0.209149	22.5157	2.5736	3.29466	0.341199	1.33079	0.299272	0.111757	0.327237	0.0611246	0.387908	0.076312	0.233449	0.0424443	0.299034	0.0496882	0.300528	0.0487364	0.209494	0.0691114	[15] Maier et al., 2013
NG1 575.35	LCZ	Px	55.1	0.100806	2.5	9.97984	0.201613	28.9315	2.31855	0.403226	<0.2	<0.2																																			[15] Maier et al., 2013
NG1 619.85	LCZ	Px	55.908	0.100554	2.31274	9.75373	0.402216	28.9595	2.11163	0.301662	0.109946	0.0399803	0.0147725	100	24.5244	87.1957	3232.75	91.7961	538.63	46.4538	49.3381	4.00059	18.6867	2.49615	17.0382	1.1593	0.285262	31.1965	3.18429	4.56753	0.519246	1.86941	0.482272	0.103617	0.389191	0.0680409	0.415316	0.0829427	0.248943	0.0437721	0.297223	0.0498617	0.44126	0.0473376	0.508111	0.107633	[15] Maier et al., 2013
NG1 695.5	LCZ	Px	55.1146	0.100574	2.81607	10.0574	0.201148	28.9653	2.21263	0.402296	0.0899736	0.0399882	-0.0639984	100	25.6769	90.6165	3105.51	89.6373	544.18	25.7223	55.4284	2.99808	27.0496	3.14839	9.05742	0.7706	0.222107	28.0373	2.83933	5.20377	0.615355	2.33094	0.623568	0.135871	0.496651	0.0854373	0.532711	0.100629	0.300527	0.0524443	0.371361	0.0604731	0.300422	0.0308609	0.414434	0.0752808	[15] Maier et al., 2013
Average	LCZ	Px	53.98	0.18024	4.13102	11.1246	0.220948	26.456	3.21845	0.530632	0.123611	0.0256994			28.2328	123.056	4006.15	96.9642	727.423	83.8241	63.0274	5.58465	43.3707	4.36351	20.0802	1.03886	0.302308	51.63	2.55347	4.87572	0.580157	2.20954	0.502685	0.258038	0.56192	0.0895269	0.656217	0.130677	0.425825	0.0735127	0.512885	0.0856782	0.48851	0.0533991	0.725276	0.128668
B235-2	UCZ	No	51.1907	0.122125	16.9957	6.08589	0.132302	14.8585	9.0576	1.32302	0.234073	<0.02	0.461807		17.0648	78.9862	1497.53	52.4441	343.042	41.4819	35.134	1.00462	170.187	1.98408	5.71321	0.538582	0.202304	36.6112	1.58904	2.91309	0.291566	1.01504	0.200867	0.216363	0.238991	0.0327078	0.303821	0.0646084	0.219926	0.0394065	0.290879	0.0495145	0.186027	0.0264277	0.163803	0.0321958	[15] Maier et al., 2013
B235-10	UCZ	No	49.4617	0.0914077	26.7114	3.17896	0.0609385	4.97664	13.4065	1.92972	0.152346	0.0304692	0.861883	100	8.24122	42.5065	561.224	21.8698	181.877	66.4309	16.1817	1.00862	328.703	1.9843	7.45664	0.512063	0.199553	73.0021	4.02968	5.24846	0.541992	1.89225	0.405924	0.418919	0.353673	0.0594654	0.344484	0.0667488	0.198385	0.0340529	0.223081	0.0362383	0.184855	0.0269181	0.198678	0.0637548	[15] Maier et al., 2013
B235-11	UCZ	No	49.6195	0.0811771	27.3973	2.23237	0.0304414	4.66768	13.6986	2.1309	0.14206	<0.02	0.513063		7.10652	40.2506	482.763	20.5168	191.003	64.3486	15.2503	2.01026	347.524	1.63846	4.85569	0.533887	0.202447	69.4753	3.94115	5.04164	0.509083	1.77347	0.479248	0.353236	0.305934	0.0525202	0.286641	0.0575433	0.167571	0.028914	0.186628	0.0330326	0.172043	0.0437026	0.191181	0.0591802	[15] Maier et al., 2013
B235-20	UCZ	No	49.3264	0.0810291	26.6383	3.02846	0.0303859	5.57075	13.2685	1.92444	0.101286	0.0303859	0.329835	100	6.69131	38.0938	579.202	21.7445	186.046	48.0351	21.7843	2.0066	378.559	1.40317	3.66675	0.757395	0.182578	44.4014	3.22764	4.07114	0.411321	1.44933	0.355213	0.328039	0.260561	0.0453992	0.266226	0.0491725	0.140424	0.024155	0.168731	0.028336	0.18581	0.037042	0.141542	0.0467184	[15] Maier et al., 2013
B235-21	UCZ	No	49.0245	0.08004	25.6128	3.2016	0.050025	6.70335	13.1066	2.001	0.16008	0.06003	0.259875	100	7.15002	37.2142	596.04	21.8023	152.281	66.7349	13.4908	2.0052	370.346	1.26591	3.9088	0.636031	0.163042	47.5021	3.31274	3.67187	0.354942	1.27055	0.377892	0.297691	0.227002	0.0421619	0.232257	0.0452625	0.130549	0.0238211	0.155662	0.025707	0.142233	0.0283263	0.112463	0.038775	[15] Maier et al., 2013
B235-23	UCZ	No	51.5713	0.130943	13.4972	6.89968	0.12087	18.8356	7.57454	1.30943	0.0402901	0.020145	0.325303	100	19.9516	82.2587	2020.25	58.8761	411.853	49.4534	39.5261	0.601952	169.246	2.75209	6.66458	0.586132	0.175661	41.2582	2.95417	3.81571	0.38954	1.46852	0.356409	0.209115	0.361417	0.0685411	0.441756	0.0866228	0.274908	0.0481349	0.345101	0.0594028	0.232608	0.0342442	0.212378	0.054736	[15] Maier et al., 2013
B235-39	UCZ	No	49.795	0.060006	25.4525	3.87039	0.050005	6.46065	12.3212	1.82018	0.110011	0.060006	0.161772	100	8.11052	49.1822	900.422	29.2111	177.944	38.1895	22.0833	0.801294	345.663	0.64525	4.25785	0.42088	0.137722	37.3532	2.37938	2.43775	0.211407	0.711551	0.205528	0.315384	0.111891	0.0243676	0.130236	0.0245293	0.0792027	0.0133461	0.104788	0.0174264	0.114975	0.016047	0.133434	0.013945	[15] Maier et al., 2013
S 11	UCZ	No	53.0253	0.110011	11.4911	8.83088	0.180018	18.8319	6.19062	1.23012	0.080008	0.030003	0.16861	100	23.9466	124.549	1690.32	75.9358	646.162	31.8066	48.4567	0.500843	144.85	2.27348	5.07975	0.524195	0.178549	65.8634	1.38164	2.86224	0.301057	1.1291	0.172329	0.195716	0.280801	0.04176	0.362822	0.0709345	0.246183	0.0429123	0.321069	0.0546003	0.173577	0.0241974	0.170489	0.0372185	[15] Maier et al., 2013
S 20	UCZ	No	52.0282	0.0697744	17.6476	6.20454	0.110504	12.0455	10.3725	1.41071	0.0946547	0.0160688	0.363399	100	13.6506	85.8203	897.649	46.3055	267.118	42.7346	32.6245	0.501817	277.731	0.894291	3.09268	0.474878	0.162164	36.6645	0.964427	1.8865	0.17691	0.603	0.157305	0.28544	0.120059	0.0289983	0.151031	0.0312705	0.113176	0.0212961	0.149855	0.0271054	0.0960707	0.0182723	0.0961773	0.00598926	[15] Maier et al., 2013
S 30	UCZ	No	52.6911	0.083612	10.9127	9.92934	0.17749	18.126	7.11188	0.88878	0.0596175	0.0195073	0.0974137	100	22.333	117.594	1473.24	74.7166	392.373	57.1133	48.8799	0.40039	167.012	1.38094	6.72998	0.473583	0.150445	29.5932	2.18907	1.844	0.140484	0.524218	0.152994	0.194592	0.152748	0.0327942	0.20251	0.0462162	0.15195	0.0288904	0.218891	0.0391943	0.219943	0.0558407	0.116342	0.0160358	[15] Maier et al., 2013
NG3 159.4	UCZ	No	53.3742	0.204499	5.11247	12.2699	0.204499	24.9489	3.27198	0.511247	0.102249	<0.02			32	230	14263	104	549	18	92	4	53	4	10																						[15] Maier et al., 2013
N63 176.4	UCZ	No	51.1974	0.100191	18.4351	5.81105	0.100191	13.2252	9.51811	1.50286	0.0899912	0.019998	0.264797	100	15.187	64.149	1622.17	50.4131	336.436	43.6053	40.9565	4.01059	254.504	1.25919	3.68689	0.501732	0.177052	33.92	2.36268	2.61745	0.244395	0.87069	0.225423	0.210252	0.166263	0.0342866	0.21518	0.0447986	0.142159	0.0245573	0.17222	0.0305795	0.174086	0.0180519	0.164398	0.0194565	[15] Maier et al., 2013
Average	UCZ	No	51.0254	0.101235	18.8254	5.96193	0.103972	12.4375	9.90822	1.49853	0.113889	0.0318459			15.1194	82.5504	2215.32	48.153	319.595	47.3279	35.5307	1.57101	250.61	1.7901	5.42607	0.54176	0.175593	46.8768	2.5756	3.30999	0.324791	1.15525	0.28083	0.274977	0.234485	0.0420911	0.266997	0.0534279	0.169494	0.0299533	0.212446	0.036467	0.171112	0.0299155	0.154626	0.0352732
MZ 7	MZ	Gn	51.76	0.17	16.33	7.11	0.15	10.16	12.46	1.7	0.14	0.02	0.286301	100	35.7214	120.986	320.53	49.5399	200.491	47.1533	37.9633		203.785	5.65516	6.91306	0.596524	0.173392	70.9255	3.49412	5.32491	0.655042	2.67358	0.756014	0.379446	0.780241	0.140666	0.904651	0.177027	0.523128	0.0874044	0.575602	0.090553	0.285899	0.0286334	0.190725	0.0495577	[15] Maier et al., 2013
MZ 4	MZ	Gn	51.01	0.16	18.35	5.82	0.13	8.81	13.91	1.66	0.13	0.02	0.417993	100	33.9242	110.312	419.247	42.013	183.118	51.8757	27.2055		226.583	5.35336	8.81336	0.471548	0.155968	70.6122	3.55186	4.95125	0.607392	2.55335	0.730386	0.539342	0.774548	0.138108	0.908836	0.172294	0.494341	0.0839945	0.536952	0.0829812	0.258192	0.0254773	0.152069	0.0342689	[15] Maier et al., 2013
SP 11	MZ	Gn	51.9373	0.114072	15.7805	9.46578	0.168635	11.6658	9.15732	1.54594	0.143913	0.0207588	0.73573	100	21.6496	79.4049	372.049	57.4236	225.48	55.5785	45.3251		223.942	2.60119	4.41072	0.471294	0.176047	72.8504	3.16279	3.53485	0.342108	1.28503	0.363433	0.319107	0.323843	0.0647493	0.403991	0.0863477	0.270321	0.0481874	0.350647	0.0582853	0.154323	0.0215134	0.144129	0.0352177	[15] Maier et al., 2013
MZ-2279.98	MZ	Gn	51.38	0.22	11.31	12.07	0.21	14.06	8.87	1.27	0.2																																				[19] Roelofse & Ashwal, 2012
MZ-2230.33	MZ	Gn	51.12	0.21	17.88	7.79	0.13	8.63	10.81	1.9	0.36																																				[19] Roelofse & Ashwal, 2012
ss-311	MZ	Gn	51.0566	0.141235	16.5236	8.67108	0.141235	11.8739	9.7251	1.52333	0.322824																																				[12] Ihlenfeld & Keays, 2011
A275	MZ	Gn	52.41	0.13	17.28	6.78	0.13	10.38	11.67	1.89	0.16																																				[18] Mitchell, 1986
A221	MZ	Gn	51.42	0.16	18.03	6.64	0.13	9.12	11.59	1.91	0.02																																				[18] Mitchell, 1986
A 1	MZ	Gn	52.83	0.13	19.61	6.44	0.14	5.73	12.03	2.89	0.19	0.01	0.0912068	100	31.5658	159.351	17.3414	43.8769	87.7046	44.5245	30.846	3.20292	298.269	4.47962	4.28722	0.52419	0.152714	48.5727	3.39136	4.70688	0.537424	2.17992	0.635704	0.568472	0.624147	0.11367	0.751399	0.145058	0.428636	0.0733495	0.488691	0.076515	0.239354	0.0287115	0.132475	0.0385483	[15] Maier et al., 2013
A 35	MZ	Gn	53.01	0.09	20.56	6.55	0.14	6.21	10.39	2.86	0.18	0.01	0.161057	100	18.0034	88.1439	14.3148	47.4473	103.07	72.242	40.4862	2.40387	301.1	2.41899	5.78915	0.555401	0.169989	98.6128	3.38269	3.7119	0.359349	1.30497	0.332661	0.488194	0.322252	0.0619383	0.386186	0.0802676	0.249908	0.0435212	0.306622	0.0494149	0.193616	0.0497343	0.148451	0.0358308	[15] Maier et al., 2013
A 65	MZ	Gn	52.4131	0.105775	14.1381	9.57568	0.201361	10.5105	11.1122	1.76782	0.15847	0.017022	0.338622	100	33.9902	171.038	52.0732	68.7092	175.591	20.4228	42.964	1.40474	226.35	4.49256	3.09328	0.335863	0.18736	80.9874	1.27517	2.70776	0.338102	1.41112	0.376641	0.427321	0.51728	0.0950404	0.741081	0.138758	0.466118	0.0773518	0.505953	0.0848226	0.0846124	0.0165972	0.0195154	0.00179488	[15] Maier et al., 2013
A 106	MZ	Gn	52.38	0.18	21.83	4.38	0.03	4.96	13.29	2.66	0.28	0.01	0.352262	100	26.6303	124.723	21.5323	28.4865	108.657	31.8451	27.5254	4.71656	300.03	5.41615	12.3358	0.8973	0.219961	91.6845	3.2946	6.71976	0.821422	3.14459	0.661027	0.574574	0.843908	0.130929	0.932669	0.178233	0.529991	0.0862052	0.538354	0.0838454	0.310785	0.0365014	0.39417	0.0747051	[15] Maier et al., 2013
A 141	MZ	Gn	52.6624	0.160982	14.6763	7.66166	0.158467	9.72038	12.942	1.80917	0.188361	0.0202978	0.13822	100	36.4949	159.803	45.7712	48.4644	169.48	65.6316	47.6902	2.1029	215.461	6.19402	8.65703	0.664865	0.17385	59.2612	3.96328	5.63623	0.690589	2.87906	0.763294	0.431515	0.865739	0.15756	1.0255	0.20035	0.572179	0.0977999	0.628469	0.102323	0.311561	0.0342481	0.250549	0.0712691	[15] Maier et al., 2013
A 168	MZ	Gn	51.729	0.129922	17.9592	5.92644	0.129922	8.6648	13.342	1.98881	0.129922	<0.01	0.253861		33.4194	134.13	71.16	42.3816	200.012	42.9386	29.7734		210.651	5.76713	5.79271	0.451134	0.145904	50.9801	3.70944	5.6592	0.703563	2.89282	0.816303	0.418079	0.842863	0.150851	1.00085	0.190033	0.554308	0.0917201	0.602923	0.0949192	0.235735	0.0205958	0.116499	0.0316465	[15] Maier et al., 2013
A 206	MZ	Gn	51.9763	0.136284	18.3575	5.33289	0.10665	7.5621	14.4319	1.86995	0.206669	0.019762	0.501209	100	26.3079	109.463	105.525	32.3922	154.741	58.7323	24.5269	3.11554	249.66	5.30664	7.21212	0.502533	0.207858	65.814	4.5093	6.61983	0.793852	3.16783	0.757291	0.430126	0.817892	0.140434	0.895691	0.169613	0.483647	0.0775519	0.512593	0.0812403	0.265319	0.0225347	0.145202	0.0422996	[15] Maier et al., 2013
A 254	MZ	Gn	51.63	0.17	17.59	6.63	0.11	10.32	11.74	1.6	0.2	0.01	0.03	100	22.9	125	356	49	233	33	43	3.9	222	5.3	7.1			83																			[15] Maier et al., 2013
A 271	MZ	Gn	52.5194	0.144696	14.7155	7.17969	0.14188	11.1342	12.4571	1.49043	0.196689	0.0204787	0.403392	100	28.1662	148.806	492.25	46.804	240.66	59.5993	33.3679	3.11251	198.5	5.6889	9.25984	0.623277	0.193643	68.3674	4.27667	6.01657	0.716613	2.92536	0.890016	0.429529	0.822038	0.147065	0.926635	0.180173	0.535095	0.0907261	0.593085	0.0922463	0.322813	0.0357434	0.223735	0.0631622	[15] Maier et al., 2013
Average	MZ	Gn	51.9555	0.150174	17.113	7.29548	0.138127	9.38304	11.7604	1.90209	0.188638	0.0162109			29.0644	127.597	190.649	46.3782	173.5	48.6286	35.8895	2.99488	239.694	4.88948	6.97203	0.553993	0.177881	71.8057	3.45557	5.05356	0.59686	2.4016	0.643888	0.455064	0.684977	0.12191	0.807045	0.156196	0.464334	0.0779829	0.512717	0.0815588	0.242019	0.0291173	0.17432	0.0434819
CD-001	B1		57.0726	0.311214	12.057	9.98896	0.160626	10.9728	6.53549	1.85724	0.973798	0.0702741		100	33.2		791	51	241	46	77	44.36	185	11.77	68	4.12	1.58	320	19.36	35.8	4.5	16.57	2.79	0.71	2.37	0.327	1.82	0.36	1.01	0.158	1.07	0.174	1.91	0.329	3.38	0.994	[115] Barnes et al., 2010
CD-017	B1		53.8407	0.444714	11.0067	11.0875	0.192036	14.1399	6.47867	1.71821	1.01071	0.0808571		100	28.3		1063	61	408	67	86	46.74	194	13.55	65	3.21	1.58	232	15.17	28.6	3.44	13.31	2.5	0.754	2.33	0.342	1.98	0.41	1.1	0.176	1.17	0.187	1.29	0.273	2.5	0.745	[115] Barnes et al., 2010
DI-204	B1		55.4987	0.290989	10.9874	10.4054	0.17058	13.536	6.37166	1.58539	1.07365	0.0802729		100	33.7		1136	58	300	47	72	27.5	161	10.18	51	2.72	0.99	229	12.88	23.8	2.84	11.1	2.02	0.538	1.78	0.261	1.53	0.32	0.86	0.138	0.95	0.154	1.34	0.248	2.59	0.694	[115] Barnes et al., 2010
ECBV019	B1		55.9058	0.299282	11.7418	11.0535	0.199521	12.4501	6.39465	1.09737	0.788109	0.0698324		100	35.5		983	68	288	45	76	39	171	10.43	74	3.98	3	338	17.44	34.3	4.04	14.44	2.4	0.72	2.2	0.303	1.64	0.33	0.94	0.142	0.96	0.159	1.84	0.479	4.02	0.946	[115] Barnes et al., 2010
ECBV021	B1		56.9816	0.419497	13.0344	10.2477	0.169796	8.8294	7.0815	2.03755	1.08869	0.109868		100	29.2		442	58	190	58	71	46	251	13.52	95	5.48	2.86	416	20.7	40.6	4.89	17.86	3.14	0.96	2.85	0.401	2.15	0.44	1.21	0.18	1.23	0.199	2.36	0.562	3.93	1.22	[115] Barnes et al., 2010
ECBV106	B1		56.8318	0.324116	12.5392	10.4224	0.192444	10.1995	6.51271	1.79277	1.11415	0.0709004		100	23.2		680	54	220	55	83	40	227	10.98	73	4.22	2.93	486	20.85	40.3	4.62	17.73	3.22	0.97	2.53	0.333	1.93	0.39	1.02	0.162	1.06	0.171	1.93	0.563	4.25	1.25	[115] Barnes et al., 2010
ECBV018	B1		55.7407	0.270976	10.7387	10.9595	0.200723	14.1509	5.90124	1.1943	0.772782	0.0702529		100	32.8		1381	65	336	44	78	38	159	9.89	70	4	2.99	300	16.74	32.5	3.81	13.63	2.35	0.69	2.07	0.29	1.57	0.32	0.88	0.134	0.93	0.151	1.76	0.502	3.68	0.888	[115] Barnes et al., 2010
ECBV049A	B1		54.999	0.343365	11.3007	11.1291	0.19188	13.2397	6.54413	1.40376	0.767522	0.0807918		100	28.5		906	68	324	54	91	31	182	12.6	77	4.61	1.84	348	17.24	34.3	4.2	15.72	3.08	0.88	2.67	0.365	2.14	0.42	1.14	0.175	1.21	0.189	1.96	0.555	1.76	0.487	[115] Barnes et al., 2010
ECBV105	B1		57.1357	0.350526	13.7807	10.1953	0.18027	8.09214	7.15073	1.86279	1.17176	0.0801202		100	28		392	48	165	53	93	43	251	12.34	125	4.61	3.81	539	22.82	43.3	5.19	18.84	3.65	1.05	2.81	0.399	2.22	0.43	1.2	0.173	1.23	0.185	2.78	0.633	4.96	1.424	[115] Barnes et al., 2010
ECBV111	B1		55.6644	0.329967	11.4589	9.959	0.169983	13.3587	6.31937	1.58984	1.06989	0.079992		100	22.4		1874	63	368	39	70	41	198	11.42	71	4.54	3.96	430	16.78	34.3	4.1	15.54	2.84	0.94	2.38	0.35	2.04	0.42	1.14	0.178	1.19	0.18	1.92	0.657	3.58	1.237	[115] Barnes et al., 2010
Average	B1		55.9526	0.341297	11.8651	10.5401	0.180687	11.8952	6.52479	1.63622	0.983738	0.0803052			29.5		965	59	283	51	80	39.6	198	11.7	77	4.15	2.55	364	18	34.8	4.16	15.5	2.8	0.82	2.4	0.337	1.9	0.38	1.05	0.162	1.1	0.175	1.91	0.48	3.46	0.988
bc-6	B2		50.7075	0.792775	15.8756	12.3833	0.180632	7.20522	10.3562	2.14752	0.200702	0.150527			35.7		318	53.7	121	77.8	91	3.09	318	19.5	58.1	4.6	0.179	178	15.3	32.2	4.1	17.5	3.85	1.26	3.82	0.596	3.67	0.739	2.14	0.299	1.97	0.294	1.5	0.24	0.65	0.193	[115] Barnes et al., 2010
bc-25	B2		51.0092	0.799361	15.5975	12.3601	0.189848	7.20424	10.5715	1.88849	0.219824	0.159872			36.6		327	56.7	125	77.8	93.4	3.33	311	19.4	55.6	4.8	0.196	182	15.26	32.4	4.12	17.5	3.89	1.25	3.82	0.596	3.64	0.749	2.11	0.299	1.96	0.295	1.5	0.24	0.59	0.174	[115] Barnes et al., 2010
co-066	B2		48.5459	0.894085	15.9658	14.4331	0.225978	6.07192	11.348	2.1517	0.147377	0.216152					71	85	86	51	114	2	369	26	52																						[115] Barnes et al., 2010
co-253	B2		48.7754	0.793257	16.1824	13.3366	0.188399	6.84184	11.4725	2.09222	0.148736	0.168567			45.8		75	62.5	104	110	92.7	1.96	371	18.8	42.4	1.5	0.14	116	15.56	33.8	4.43	19.2	4.26	1.4	4.13	0.616	3.69	0.723	1.99	0.276	1.76	0.265	1.1	0.53	0.52	0.189	[115] Barnes et al., 2010
ecbv025	B2		48.6838	0.814543	16.1816	13.7082	0.228469	6.63554	11.5129	1.91716	0.149002	0.168869			21.2		92	61	122	84.4	99.5	2.74	348	19.1	53.1	3.11	0.14	130	14	29.9	4.02	17.1	3.75	1.34	3.76	0.561	3.26	0.665	1.77	0.254	1.73	0.268	1.38	0.29	0.417	0.199	[115] Barnes et al., 2010
ecbv026	B2		50.2189	0.686704	15.5752	12.5398	0.189092	7.31489	11.1365	1.98049	0.218949	0.139331			28.8		157	57	148	111.1	78	5.91	351	18.1	39.3	3.59	0.359	151	12.89	27.8	3.67	15.5	3.34	1.2	3.45	0.524	3.03	0.639	1.65	0.242	1.66	0.258	1.11	0.382	0.632	0.243	[115] Barnes et al., 2010
ecbv027	B2		47.2784	0.835094	16.4403	14.2067	0.201227	7.15364	12.3856	1.26773	0.0603682	0.171043			39.9		78	52	84	108.9	77.3	1.88	363	19	49.8	1.85	0.165	107	12.32	27.2	3.59	16	3.6	1.28	3.5	0.533	3.01	0.621	1.63	0.234	1.52	0.23	1.1	0.208	0.299	0.149	[115] Barnes et al., 2010
ecbv028	B2		50.1351	0.60054	16.2847	12.0208	0.20018	8.09729	11.0199	1.31118	0.20018	0.130117			33.1		173	44	120	74.9	86.6	6.39	345	15.7	30	3.37	0.329	158	12.45	26.3	3.37	13.8	3	1.04	2.83	0.428	2.41	0.517	1.37	0.204	1.37	0.213	0.73	0.324	0.592	0.225	[115] Barnes et al., 2010
ecbv031	B2		50.4814	0.802407	15.4564	12.5677	0.190572	7.25176	10.8225	2.11635	0.160481	0.150451			35.2		279	44	91	78.1	87.5	2.43	319	22.9	75.7	5.75	0.164	193	14.77	31.9	4.18	17.5	3.95	1.29	3.75	0.594	3.43	0.734	1.96	0.292	1.94	0.3	1.73	0.354	0.422	0.158	[115] Barnes et al., 2010
ecbv038	B2		50.025	0.83108	15.4301	12.3861	0.180234	7.69	11.0343	2.11275	0.160208	0.150195			34.5		512	50	108	48.8	80.2	3.24	336	20.4	84.4	5.21	0.185	156	14.08	31.5	4.17	17.5	3.87	1.26	3.76	0.585	3.33	0.706	1.88	0.277	1.82	0.274	1.68	0.37	0.39	0.174	[115] Barnes et al., 2010
ecbv044	B2		49.066	0.529418	16.332	13.2954	0.179802	7.60164	11.2077	1.53831	0.0998901	0.149835			41		111	52	109	0.1	32	1.81	456	12.2	13	2.2	0.223	113	12.68	25.9	3.21	13.1	2.78	1.17	2.5	0.371	2.08	0.434	1.16	0.175	1.22	0.191	0.39	0.257	0.258	0.083	[115] Barnes et al., 2010
ecbv058	B2		49.75	0.59988	15.037	12.3075	0.219956	9.4781	10.7978	1.5197	0.14997	0.139972			29.4		290	63	173	42.5	96.7	3.68	294	14.7	28.4	2.42	0.222	127	11.71	23.9	3.24	13.1	2.84	1.12	2.9	0.424	2.61	0.511	1.4	0.206	1.37	0.217	0.87	0.362	0.381	0.104	[115] Barnes et al., 2010
ecbv064	B2		51.563	0.719065	15.4	11.9744	0.19974	6.94098	10.1668	2.40687	0.499351	0.129831			24.9		271	51	125	66.9	184.8	12.13	316	19.8	49.3	3.5	0.891	322	16.17	33.7	4.34	17.5	4.09	1.54	3.73	0.587	3.56	0.73	1.96	0.292	1.94	0.294	1.47	0.445	1.146	0.33	[115] Barnes et al., 2010
Average	B2		50.8205	0.760456	15.7094	12.5475	0.190114	6.91415	10.7064	1.94116	0.25015	0.160096			33.2		201	53.1	106	76	90.2	4.44	348	19.4	54.3	3.87	0.315	192	14.97	31.7	4.04	17.2	3.76	1.31	3.61	0.55	3.21	0.661	1.79	0.261	1.73	0.265	1.33	0.337	0.679	0.228
CO-048	B3		50.1429	0.224536	15.8298	10.8389	0.183711	7.98122	12.2984	2.30659	0.183711	0.0102062			37.7		283	56.7	163	7.5	60.6	3.92	309	7.46	12	0.2	0.217	93	3.42	7.4	0.96	4.44	1.17	0.56	1.35	0.214	1.41	0.291	0.84	0.123	0.82	0.122	0.4	<0.2	0.27	0.074	[115] Barnes et al., 2010
CO-252	B3		51.231	0.265905	16.496	10.4589	0.147725	7.55367	11.296	2.40299	0.137877	0.00984834			34.6		345	55.7	123	3	40.9	1.09	356	5.47	5	<0.2	0.056	63	1.78	3.5	0.49	2.43	0.72	0.61	0.86	0.147	1	0.211	0.63	0.092	0.62	0.096	0.2	<0.2	<0.06	0.015	[115] Barnes et al., 2010
ECBV013	B3		51.0545	0.407879	16.2455	10.5651	0.179069	7.7497	11.3112	2.23836	0.218862	0.0298448			32.4		325	57	151	9.9	70.6	6.05	327	10.38	25.2	1.43	0.418	122	5.14	10.5	1.38	5.74	1.36	0.67	1.56	0.257	1.62	0.348	0.98	0.144	0.993	0.157	0.74	0.223	0.564	0.146	[115] Barnes et al., 2010
ECBV060	B3		52.0909	0.343434	16.5152	10.2323	0.181818	7.24242	11.5051	1.54545	0.313131	0.030303			32.6		269	47	103	12	64.2	7.54	334	12.35	28.6	1.12	0.331	180	7.91	15.4	1.99	8.13	1.9	0.85	1.9	0.306	1.87	0.405	1.12	0.172	1.167	0.179	0.8	0.13	0.601	0.158	[115] Barnes et al., 2010
ECBV061	B3		54.4097	0.383451	16.3875	9.67709	0.171544	7.13421	9.56609	1.67508	0.524723	0.0706357			25		408	41	115	21.4	56.5	26.93	353	9.36	37.7	3.04	1.26	198	8.05	15.4	1.81	7.03	1.52	0.72	1.47	0.234	1.4	0.306	0.85	0.13	0.881	0.143	0.92	0.26	2.129	0.633	[115] Barnes et al., 2010
ECBV061B	B3		51.0091	0.272452	16.2664	10.1413	0.191726	9.07164	11.6246	1.22099	0.191726	0.0100908			30.3		1075	55	145	7.9	65.3	6.23	332	6.99	10.7	0.49	0.413	95	3.04	6	0.81	3.42	0.93	0.56	0.99	0.171	1.04	0.233	0.65	0.102	0.716	0.107	0.32	0.101	0.241	0.062	[115] Barnes et al., 2010
ECBV062	B3		51.2462	0.492462	16.3317	10.4221	0.190955	7.78894	11.6583	1.44724	0.371859	0.0502513			31.3		263	44	109	30.6	69	12.34	355	13.6	40.4	2.38	0.572	177	8.96	18.9	2.42	9.77	2.32	0.91	2.28	0.357	2.17	0.459	1.25	0.19	1.268	0.188	1.09	0.22	0.78	0.212	[115] Barnes et al., 2010
ECBV063	B3		50.9675	0.58847	15.5296	11.5899	0.189507	7.26112	11.0712	2.47357	0.2693	0.0598444			21.5		295	60	151	278.8	77.5	6.81	329	13.78	23.2	1.25	0.619	187	6.98	15.2	2.08	9.32	2.39	1.16	2.59	0.406	2.41	0.511	1.38	0.209	1.383	0.217	0.78	0.241	0.457	0.14	[115] Barnes et al., 2010
Average	B3		51.5206	0.371374	16.1999	10.4888	0.180668	7.71856	11.2918	1.91709	0.28104	0.0301114			30.7		408	52	133	46.4	63.1	8.86	337	9.92	22.9	1.42	0.486	139	5.66	11.5	1.49	6.29	1.54	0.76	1.63	0.261	1.62	0.346	0.96	0.145	0.981	0.151	0.66	0.172	0.634	0.18
Modelling results, the associated processes can be found in another data file
			SiO2	TiO2	Al2O3	Fe2O3	Cr2O3	FeO	MnO	MgO	CaO	Na2O	K2O	H2O	Sc	V	Cr	Co	Ni	Cu	Zn	Rb	Sr	Y	Zr	Nb	Cs	Ba	La	Ce	Pr	Nd	Sm	Eu	Gd	Tb	Dy	Ho	Er	Tm	Yb	Lu	Hf	Ta	Th	U
	LZ	Dunite	41.578	0.0328178	1.05028	0.341358	1.32119	9.92529	0.183995	44.8585	0.639808	0.0334271	0.0263609	0.00895455								0.781115	4.14344	0.609482	3.06196	0.156146		5.99721	0.311225	0.653167	0.0771785	0.30903	0.0690162	0.0167939	0.0765363	0.0140621	0.0919142	0.0201786	0.0613347	0.00869959	0.0604293	0.00959684	0.0734134	0.0112746	0.0986613	0.0255534
	LZ	Hz	50.3705	0.118014	3.46634	0.694582	0.895187	8.80607	0.1083	33.0462	2.11334	0.182841	0.147734	0.0508696								4.39047	21.6872	2.62481	14.1054	0.767673		33.3986	1.70749	3.55473	0.414598	1.6399	0.347121	0.0823476	0.368865	0.0674795	0.431218	0.0947943	0.286286	0.040589	0.282279	0.0452368	0.381257	0.0559126	0.55371	0.143137
	LZ	Px	53.169	0.120531	3.69275	0.806637	0.78284	8.75074	0.0642388	30.0004	2.20664	0.194223	0.15735	0.054604								4.69615	22.4115	2.47621	15.0364	0.795491		35.5452	1.8134	3.766	0.438121	1.72792	0.355855	0.0835261	0.37048	0.0677891	0.428268	0.0945212	0.284833	0.0407374	0.285697	0.0465003	0.392758	0.0582549	0.590303	0.152427
	CZ	Px	54.3576	0.151615	4.35353	0.892745	0.633447	9.69385	0.039777	26.4346	2.8524	0.279804	0.230153	0.0804945								6.8909	31.3388	3.12023	20.9724	1.12177		51.9429	2.63433	5.4474	0.630037	2.46839	0.490382	0.113051	0.492641	0.0896333	0.554973	0.122136	0.364134	0.0516953	0.360736	0.0588399	0.544124	0.0826314	0.864183	0.222897
	CZ	No	51.1342	0.0637125	18.3247	0.411395	0.170294	5.46946	0.0232677	12.7499	10.2528	1.28849	0.0978573	0.0140988								1.62712	241.548	1.61037	6.88877	0.462433		66.881	2.40385	3.55907	0.386615	1.28148	0.243948	0.0654432	0.238894	0.039541	0.249228	0.0528939	0.159859	0.0272706	0.194972	0.0358886	0.175992	0.0258204	0.184478	0.0435508
	MZ	Gn	51.5612	0.0712681	18.3212	0.368745	0.0867423	6.16075	0.0240626	10.1912	11.3586	1.68184	0.156818	0.017697								2.13174	262.425	5.65058	9.6124	0.605626		97.44	3.91913	5.96375	0.68437	2.45799	0.56351	0.167201	0.651174	0.115845	0.768724	0.169094	0.517342	0.0881381	0.611494	0.109856	0.270935	0.0323274	0.268568	0.0661996
	B1		54.8089	0.559872	12.7546	1.11966	0.226704	7.55331	0.20684	12.1585	7.60335	1.39297	1.19679	0.418571								35.7192	157.164	15.8084	94.25	5.68339		269.958	13.5415	27.8565	3.19207	12.3791	2.42004	0.549697	2.36073	0.423401	2.58476	0.558418	1.63497	0.222178	1.49316	0.233093	2.68791	0.418646	4.49351	1.15901
	B2		51.3698	0.901172	15.1744	1.55587	0.0606706	8.45122	0.493793	7.38009	11.5327	1.9693	0.811633	0.299208								29.0075	212.007	27.1494	103.829	8.45266		251.085	19.1684	30.9395	3.68404	13.4217	3.00498	0.850003	3.24615	0.557276	3.6111	0.773745	2.33952	0.381076	2.61065	0.45429	3.08555	0.522143	2.51356	0.415445
	B3		52.1426	0.485199	17.2159	1.00475	0.0724422	6.79725	0.254933	8.60684	10.8406	1.8596	0.532319	0.187493								18.175	252.098	15.5547	61.8813	5.12158		185.164	12.6944	20.1761	2.37567	8.53244	1.83459	0.518502	1.92026	0.326002	2.07993	0.444204	1.33377	0.222672	1.52716	0.271573	1.80824	0.314577	1.58356	0.265068

## Sheet: Figure5
Collected data from the Western Limb, Reference [28], Tegner et al., 2006								Collected data from the Western Limb, Reference [31], Yuan et al., 2017								Collected data from the Northern Limb, Reference [30], Ashwal et al., 2005
Sample	Depth	Stratographic position (% of UUMZ)	Plagioclase An%	High-Ca pyroxene, Mg#	Low-Ca pyroxene, Mg#	Olivine, Fo%		Sample	Depth	Stratographic position (% of UUMZ)	Plagioclase An%	High-Ca pyroxene, Mg#	Low-Ca pyroxene, Mg#	Olivine, Fo%		Depth	Stratographic position (% of UUMZ)	Plagioclase An%	High-Ca pyroxene, Mg#	Low-Ca pyroxene, Mg#	Olivine, Fo%
1w422.2	6.58	0.308197	43.0455	11.4442		2.98031		BK1-411.8	0	0	35.3468	11.6038		2.98972		90.72	0.379717	38.2939	29.4335		7.38584
1w431.8	15.35	0.71897	45.2081					BK1-433	16.4438	0.772736	41.6559	25.5355		6.19552		98.73	0.803919	41.6743	29.625		7.968
1w446.6	28.87	1.35222	42.7957	4.88429		1.27752		BK1-450.6	32.5222	1.5283	40.4095	4.74001		0.87372		103.88	1.07666	41.5149	31.4725		11.303
1w475.1	54.9	2.57143	43.428					BK1-497.6	75.3447	3.54063	43.3437	10.8582		2.60618		105.23	1.14815	45.1199	35.6255		10.2321
1w504.7	81.94	3.83794	45.0698	15.8707		3.8877		BK1-507.5	84.503	3.971	43.5787	19.4131		5.37654		106.2	1.19952	41.16	33.029		10.576
1w534	108.71	5.0918	44.63	30.7785		9.36416		BK1-538	112.366	5.28036	44.4345	32.7492		9.97948		157.07	3.89355			27.0245
1w568	139.77	6.5466	50.0421	36.4345		10.3554		BK1-554.6	127.44	5.9887	46.8665	32.9211	23.4874	9.7409		158.46	3.96717	45.2303		26.263	11.8844
1w598	167.17	7.82998	46.2576	26.8168		7.76303		BK1-579.26	150.004	7.04907	48.3375	38.1584		14.5275		305.44	11.7511	54.7319		40.2286
1w625.85	192.61	9.02155	49.7553	50.2394	36.8673	21.359		BK1-592.4	161.944	7.61016	47.467	42.2193	27.3824	12.9861		306.1	11.786	50.2635	44.2231	34.9791
1w663.3	226.82	10.6239	48.6908					BK1-628.5	194.946	9.161	49.7796	49.5949		23.2519		311.16	12.054	44.4281	38.6502	31.1452
1w732	289.58	13.5635	51.8837	43.5719		22.0369		BK1-633.8	199.884	9.39303	49.9304	50.9677		23.6586		318.14	12.4237	45.828	41.24
1w770	324.29	15.1892	49.2802	46.8844		21.6167		BK1-652	216.51	10.1744	46.8672	44.8979	33.4315	18.4967		318.26	12.43	46.1312	44.0914
1w808.6	359.55	16.8407	50.5213					BK1-667.8	230.944	10.8526	47.0281	43.2467	30.4753	15.4206		328.87	12.9919	47.7432	36.6413
1w853.2	400.3	18.7494	49.831	46.1529		18.7439		BK1-680.15	242.181	11.3807	45.7463	35.492		9.55289		351.13	14.1708	48.2808			21.151
1w908.6	450.9	21.1194	49.4931			13.3117		BK1-684	245.744	11.5481	45.4698	31.4656				351.7	14.201	47.0093	46.2013
1w954	492.38	23.0623	49.818	35.7112		14.8487		BK1-684.274	245.994	11.5599	47.3339	41.1401		15.035		352.6	14.2486	45.6852
1w1010.2	543.72	25.467	48.9164					BK1-688.3	249.603	11.7295	48.4808	42.6795		15.6433		417.9	17.7069	44.5254
1w1050.5	580.53	27.1911	50.1312	36.1711		15.8667		BK1-715	274.064	12.8789	52.2223	43.4168		19.4381		420.38	17.8382	43.001	39.836	26.723	14.575
1w1138.2	660.46	30.9349	50.1098	42.9732		17.4778		BK1-738.7	295.715	13.8964	52.1927	44.8048		20.6605		440.32	18.8942				22.692
1w1158.6	679.28	31.8164	48.086	25.493		6.23754		BK1-759.8	314.99	14.8022	53.6813	49.4133		26.271		440.82	18.9207	44.056	42.692
1w1190.1	708.5	33.185	45.5737	32.5012		14.5649		BK1-771.2	325.314	15.2873	49.6111	48.6493		23.796		459.99	19.9359	45.766	44.503		20.746
1w1239.5	752.82	35.2609	48.3073	38.2559		15.9522		BK1-775.3	329.15	15.4676	52.6836	44.9082	26.7235	13.6621		462.66	20.0773	44.2159	45.1052	33.4545	19.855
1w1303.2	811.2	37.9953						BK1-782.3	335.545	15.7681	47.6004	46.8046	32.6139			485.78	21.3017	47.313	46.159		23.84
1w1329.2	835.12	39.1157	50.8934	47.3268		23.2158		BK1-782.45	335.614	15.7713	50.0601					506.1	22.3779	47.774	52.0739	38.0438	27.83
1w1423.4	921.17	43.1461	51.9899					BK1-798	349.888	16.4421	53.0778	50.0107	35.3097	23.2832		529.07	23.5943	45.358		40.5596	24.813
1w1488.85	980.96	45.9466	55.0426	57.7996	44.8807			BK1-822.8	372.544	17.5068	50.4803	45.6623	32.2073	18.5089		549.36	24.6689	47.0938	54.6836		30.779
1w1507.0	997.54	46.7232	49.2418	47.4936	34.1214			BK1-830.6	379.669	17.8416	47.9401	37.786				559.16	25.1879	45.8268	52.2948	41.9695	28.47
1w1550.7	1037.46	48.593	48.4819	56.6389		34.0332		BK1-845.8	393.555	18.4941	50.8869	49.755	37.6225	24.2034		567.03	25.6047	48.0777	53.8451	43.6383	28.623
3w540	1073.36	50.2746	49.7534			37.4968		BK1-876.5	421.601	19.8121	52.3016	47.0245	32.6423	17.5655		568.24	25.6687	49.6479	53.0362		32.292
3w590	1119.04	52.4139	53.5138					BK1-899	442.156	20.778	51.4518	47.537	36.2344	21.4564		571.1	25.8202	47.3453	54.7269		33.634
3w640.9	1165.53	54.5918	55.9099	61.7041	50.3935			BK1-903	445.81	20.9497	46.767	28.5814				588.56	26.7449	49.5805	53.3553		31.142
								BK1-911.66	453.721	21.3215			27.1976			588.67	26.7507	50.5304			37.765
3w715	1233.22	57.7623	52.0775	64.2732		38.914		BK1-923.61	464.638	21.8345	47.0672					589.85	26.8132	50.8313	56.9908	45.7036	32.079
3w742	1257.89	58.9175	55.4326					BK1-927.5	468.192	22.0015	45.8028	32.0927				590.22	26.8328	46.797			33.532
3w780	1292.6	60.5434	57.6636	59.5594				BK1-933.8	473.947	22.272	51.0161	38.1994		14.7235		590.25	26.8344	50.0596	53.4461		31.04
3w810	1320.01	61.827	58.2267					BK1-955	493.315	23.1821	50.0637	37.3674		14.8147		590.5	26.8476	49.8451	58.8094		38.729
3w885	1388.52	65.0361	56.4115	59.7335				BK1-980.8	516.884	24.2897	49.5001	35.2496		14.2103		602.9	27.5043	49.731	58.235	51.8957	39.31
3w938	1436.94	67.3038	57.7639					BK1-999.8	534.241	25.1053	51.2216	37.5873		15.4675		603.67	27.5451	49.9528	60.4994	52.7757
3w1015	1507.28	70.5984	55.8381					BK1-1019.8	552.512	25.9639	50.1878	38.044		15.0779		608.8	27.8168	50.9715	53.1784
3w1112	1595.88	74.7487	56.304	64.1341	56.0904	44.2136		BK1-1060.3	589.511	27.7026	50.0221	40.6924		16.9955		609.27	27.8417		62.7005
3w1212.25	1687.46	79.0381	57.3845					BK1-1082.2	609.518	28.6427	47.7002			21.9938		611.56	27.9629	53.5991		52.4013	40.614
3w1267.8	1738.21	81.4149	58.5					BK1-1085.5	612.569	28.7861		51.8211				611.76	27.9735	53.5486		51.4012
								BK1-1094	620.297	29.1493		51.9341				612	27.9862	53.2313
3w1268.9	1739.21	81.462	60.6729	67.2693				BK1-1103.5	628.976	29.5571	48.6295	52.4538	39.5562	29.4918		618.53	28.3321	50.7226	60.214	55.0548	39.479
3w1295	1763.06	82.5787	59.9154					BK1-1105.5	630.803	29.643	48.5546	53.8108		28.6524		622.68	28.5518	50.6219	64.722		43.602
3w1314.7	1781.05	83.4216	57.0988	66.2416	55.2264			BK1-1108	633.087	29.7503	49.2544					644.8	29.7233	54.021	56.438	47.9254
2w124	1795.94	84.119	58.5256					BK1-1119.3	643.41	30.2354	51.2322			19.749		646.7	29.8239	52.6087	47.9664
3w1360	1822.43	85.3598	61.1466					BK1-1124.6	648.252	30.463	49.0001	48.4962	34.155	23.8044		671.08	31.1151	50.2455	61.9091	51.3524	37.398
3w1381.25	1841.84	86.2691	60.6903	61.5707	54.8059			BK1-1145	666.888	31.3387	48.7405	37.3929	26.6342	13.005		687.3	31.9741	48.1043	58.0102
2w225	1888.2	88.4405	64.1679					BK1-1160.4	680.957	31.9998	47.0261	28.472				689.49	32.09	47.5897	53.319		31.992
2w324	1978.64	92.6764	67.4091	72.6536	65.9247			BK1-1179.5	698.406	32.8198	46.8099	38.5624		17.5982		717.98	33.5988	46.7137	58.98		34.471
2w402	2049.89	96.0138	71.2878	70.6292	64.7168			BK1-1199	716.22	33.6569	47.3395	34.7804		15.103		739.61	34.7443	46.224	54.883	47.7852	35.353
2w448	2091.91	97.982	70.7688					BK1-1219.1	734.582	34.5198	48.3669	42.4096		18.0694		761.18	35.8867	47.147	56.332	49.5676	34.977
2w481.9	2122.88	99.4324	72.0114	73.9829	67.5541			BK1-1260.4	772.311	36.2928	49.2616	33.5449		13.7343		784.22	37.1068	47.6699	60.8792		34.94
								BK1-1303.2	811.411	38.1302	50.3215	45.9809	31.91	21.3911		800.5	37.969	49.0633	62.2603	52.2483	40.068
								BK1-1320.8	827.489	38.8858	48.5613	46.1208		23.4649		802.62	38.0813	49.504	59.9894		38.706
								BK1-1364	866.955	40.7403	51.8984	50.4387		26.1277		806.02	38.2614	48.2455	60.2945	50.1938
								BK1-1385	886.139	41.6419	51.2042	52.7894		29.3194		806.49	38.2862	48.7625	59.8021	51.2341	35.6991
								BK1-1385.04	886.505	41.659	49.6857	53.4963	40.6442	29.0927		826.41	39.3412	50.384	61.477	53.8655	37.978
								BK1-1401.2	900.939	42.3373	48.2447	53.2095	43.7012	27.2314		830.57	39.5615	51.2025
								BK1-1403.32	902.875	42.4283	49.7412	53.2084	39.3618	29.1207		830.62	39.5641	51.3344		56.2171	45.103
								BK1-1411.03	909.919	42.7593	49.1622	52.7555		29.4219		830.75	39.571	48.7761	69.3772	57.4716	45.179
								BK1-1421.1	919.118	43.1916	52.1129	53.1073		29.5221		830.86	39.5769	49.8759
								BK1-1424.3	922.041	43.329	48.8189	54.6756		30.4704		847.42	40.4539	53.01	62.779	53.1078
								BK1-1427.95	925.376	43.4857	49.5055	56.1709	40.1774	30.9584		848.8	40.5269	49.0597
								BK1-1433.3	930.263	43.7154	49.0665			33.4065		849.56	40.5672	49.707		65.9356
								BK1-1447	942.779	44.3035	51.0762	56.1908	42.9945	32.7729		853.62	40.7822	52.6546	60.71	50.8934
								BK1-1458.12	952.938	44.7809				40.3412		859.7	41.1042	50.8973
								BK1-1460	954.655	44.8616	50.9701					871.58	41.7334	52.325	51.8272	42.8243	32.647
								BK1-1475.7	968.998	45.5356	54.2328	54.9771	41.5723	19.4699		877.75	42.0601	50.9864
								BK1-1492.8	984.619	46.2697	57.9522		48.2925	33.2506		882.05	42.2878			55.2008
								BK1-1520.4	1009.83	47.4546	51.2689		25.7846			882.05	42.2878	53.9537	62.7775	48.1564	43.212
								BK3-502.6	1039.25	48.8369	47.5327			32.706		885.18	42.4536	54.74	57.3024	37.8872
								BK1-1556.6	1042.9	49.0086	49.3405	57.6988	47.1939	34.0313		885.63	42.4774	54.1105	58.9298	50.2662
								BK3-530	1064.28	50.0132	49.6312			35.9596		893.9	42.9154	53.9346
								BK3-555	1087.12	51.0864	53.1727	59.7704	48.3021	35.7092		894	42.9207	55.9033	60.821	56.1071
								BK3-578	1108.13	52.0738	54.9828	57.1395	46.2935			901.1	43.2967	52.3285
								BK3-600.66	1128.83	53.0466	50.892	55.4817				901.54	43.32	55.396	62.3402	57.1496	47.001
								BK3-607.7	1135.26	53.3488	51.6319					903	43.3973	56.1292		62.9174
								BK3-626	1151.98	54.1344	53.645	61.8414				903.06	43.4005		71.6374	62.98
								BK3-648	1172.08	55.0789	53.9219	63.242	51.6699			903.08	43.4016	56.5112	67.3276	61.4293
								BK3-667.1	1189.53	55.8989	52.8411	62.5256	54.2776	39.3831		904.53	43.4784	54.6111	65.1892	55.5149
								BK3-696.8	1216.66	57.1739	51.8082	65.2303	56.1533	41.4532		910.1	43.7733	48.494	60.74	46.9332
								BK3-721.3	1239.04	58.2256	56.5102					917.35	44.1573	55.8517	63.7002	54.5312
								BK3-750	1265.26	59.4577	57.294	63.7688	55.7006	43.9287		920.83	44.3416	56.1327	65.4567	54.8279
								BK3-780	1292.67	60.7456	57.6058	60.6109	48.986			924.1	44.5148	54.5129	58.9101	53.9806
								BK3-791.6	1303.26	61.2436	53.8269					930.4	44.8484	56.5966	66.3119	65.2175	58.186
								BK3-825.1	1333.87	62.6818	58.8093	59.9006				930.56	44.8569	55.6933	74.1502	61.6685	28.131
								BK3-860.3	1366.02	64.1929	57.3323					949.05	45.8361	55.646	65.359	57.923
								BK3-908.8	1410.33	66.275	58.6245	62.3043	51.1787			960.28	46.4308	55.8051			57.415
								BK3-922.4	1422.76	66.8588	56.1341	62.1161	47.9297			966.28	46.7486		69.0114
								BK3-928.3	1428.15	67.1121	57.991	60.7267	49.8991			969.5	46.9191	58.2779
								BK3-948.7	1446.78	67.9879	56.0208	60.3123	50.6668			976.31	47.2798	57.1066	60.9592	51.5016
								BK3-971.5	1467.61	68.9667	56.938	63.7148	54.945	42.0634		978	47.3693	56.6573			56.984
								BK3-1010.5	1503.24	70.6409	57.5131	59.3778	46.203			980	47.4752	55.246	58.1302	52.7469
								BK3-1020.3	1512.19	71.0616	57.2328	63.9738	55.7065	44.4379		983.51	47.6611	56.1178	55.9725	46.5233
								BK3-1041.2	1531.28	71.9589	56.4941	65.2166	55.3269	45.7713		997.3	48.3914	56.3496	64.5501
								BK3-1070.2	1557.78	73.2038	57.7139	65.5534	55.6143	46.7545		1002.04	48.6424	55.4486	66.7835	58.4578	58.655
								BK3-1112	1595.96	74.9983	57.9434	65.5604	56.4919	46.4296		1002.28	48.6551	55.323		59.9224
								BK3-1137	1618.8	76.0715	54.8551	63.9665	55.2216	44.2257		1002.5	48.6668	55.7441		59.6262
								BK3-1181.2	1659.18	77.969	57.6753	65.7664	56.8046	45.0795		1025.54	49.8869	54.6694	63.7476	52.9407
								BK3-1200	1676.36	78.7761	54.9341	64.3879	50.7185			1028.03	50.0188	54.4225
								BK3-1224	1698.28	79.8064	59.2622	68.8761	58.3357			1041.22	50.7173	57.1623	58.0249	46.3829
								BK3-1251	1722.95	80.9655	60.7259	65.004	54.6107			1046.5	50.997	55.808
								BK3-1290	1758.58	82.6398	60.2338	68.4406	59.5751			1048.81	51.1193	55.8529	57.5825
								BK3-1301.9	1769.45	83.1507	59.1437	63.9334	53.1367			1049.09	51.1341	57.2475
								BK3-1343	1806.99	84.9151	56.8175			54.8074		1049.26	51.1431	56.3727
								BK3-1352.5	1815.67	85.3229	57.7891	67.0088	55.1886			1049.28	51.1442	54.8979	65.7513
								BK3-1360	1822.52	85.6449	61.4752	63.0852	51.0527			1065.36	51.9958	56.4918	62.3008	55.9622
								BK3-1369.9	1831.57	86.0699	58.5224	66.5505	53.7652			1067.6	52.1144	56.074
								BK3-1380.7	1841.43	86.5335	57.8477	65.2959				1070.94	52.2913	57.8618	58.3274
								BK3-1385.4	1845.73	86.7353	60.1343	68.169	58.8146			1070.95	52.2918	58.6715	55.8731
								BK3-1399.6	1858.7	87.3449	61.5687	68.3847	60.4488			1079.5	52.7446	59.3423	61.7452
								BK3-1419.6	1876.97	88.2035	62.8895	71.654	62.9441			1083.06	52.9331	57.1017
																1086.17	53.0978	55.5379
																1088.1	53.2001	56.7433
																1090.2	53.3113	57.0139
																1102.19	53.9462	58.639
																1105.5	54.1215	57.548
																1118.5	54.81	59.7829	60.5219
																1126.92	55.2559	56.6268
																1138.2	55.8533	55.9962	56.3612	46.0258
																1144.8	56.2028	56.7034	60.6463
																1145.84	56.2579	58.1747	55.6297
																1146	56.2664	57.02	55.6971
																1172	57.6433	55.7086	62.8851
																1173.1	57.7016	56.5273	59.537
																1194.43	58.8312	57.1371	68.6154	58.9978
																1212.19	59.7717	55.4862	66.5203	63.6543
																1216.13	59.9804	56.4314	68.2313	59.9744
																1237.5	61.1121	56.6247	66.7019	59.3581
																1260.24	62.3164	56.0203	69.0194	61.545
																1279.93	63.3592	55.0185	68.6471	60.9268
																1280.25	63.3761	54.985	67.7366	61.7909
																1302.79	64.5698	55.8884	71.06	62.0839
																1316.52	65.297	55.5739		64.194
																1316.54	65.298	55.871	73.4742	65.5821
																1318.5	65.4018	59.416	67.0388	56.7351
																1322	65.5872	56.9815	66.0461	57.8015
																1327.68	65.888	57.0288	70.406	59.6241
																1328	65.9049	55.8217
																1334.25	66.2359	56.0965
																1334.55	66.2518	57.5201		66.8769
																1348.54	66.9927	55.9146	65.7635	59.0451
																1355	67.3348	55.993	61.8009	54.4906
																1362.3	67.7214	60.713	59.6116	49.8673
																1371.65	68.2166	56.4734	67.2459
																1374.84	68.3855	54.9655
																1379.61	68.6382	55.0453	75.6866	71.8284
																1381	68.7118	54.1448	58.6334
																1382.2	68.7753	55.5829
																1382.24	68.7774	57.1527	58.3108
																1395.49	69.4791	57.0835	69.5914
																1397.61	69.5914	52.8433
																1402.6	69.8557	57.3874	66.7787
																1403.17	69.8859	57.8525
																1404.35	69.9484	55.3086		66.4513
																1404.4	69.951	56.6921		70.4611
																1413.44	70.4298	55.3725	58.7215
																1413.8	70.4488	56.1906
																1437.43	71.7003	59.1048	65.1927	59.9462
																1447.8	72.2494	58.9483
																1454.35	72.5963	58.957	56.7975	57.5347
																1470.2	73.4357	61.6362	67.0705	56.601
																1476.88	73.7895	57.3069
																1483.34	74.1316	60.6458	66.2585	56.749
																1503.67	75.2083	59.1418	67.6908	58.494
																1510	75.5435	60.9503	65.5809
																1522.99	76.2314	61.878	68.107
																1534.91	76.8627	55.5656		65.561
																1536.22	76.9321	55.5494	69.9828	68.1328
																1536.91	76.9686	53.8466	69.0664	65.5412
																1539.05	77.082	52.4641	72.2092	67.8701
																1541.03	77.1868	55.3159	71.005	66.4874
																1542.14	77.2456	55.9764	68.8293	65.3978
																1544	77.3441	54.7604	69.3028	66.0802
																1546.15	77.458	54.8415	72.3567	66.7016
																1547.9	77.5506	53.2011	70.7221	64.2198
																1548.19	77.566	54.12	70.802	64.1854
																1550.89	77.709	53.5157	71.9893	63.9491
																1553.65	77.8552	53.6987	70.9872	66.3467
																1556.21	77.9907	53.248	68.0187	65.181
																1558.77	78.1263	54.2968	73.9587	64.9995
																1560	78.1914	55.0951	72.6666	66.1051
																1561.77	78.2852			72.8956
																1562.68	78.3334	53.5567	71.2508	64.6622
																1564.44	78.4266	54.5982	69.2136	63.4069
																1566.71	78.5468	54.1115	74.3173	61.9165
																1567.32	78.5791	55.4224	70.7667	65.205
																1568.78	78.6564	54.2284	69.8151	64.292
																1572.14	78.8344	54.6492	70.9673
																1572.7	78.864	54.6376
																1573	78.8799	57.3093	69.7518	63.72
																1575.12	78.9922	56.1492	67.7123	61.0029
																1575.81	79.0287	57.2749	65.6476	57.0384
																1578.15	79.1527	55.6783	68.0766	59.0036
																1579.72	79.2358	56.8683	68.637	59.2328
																1580.06	79.2538	56.5524	67.1639	59.1628
																1581.57	79.3338	55.1421	68.6415	59.6363
																1587.35	79.6399	54.2448	64.3396
																1590.06	79.7834	53.9903		59.271
																1594.5	80.0185	54.8531	66.993	40.7538
																1607.57	80.7107	52.6244	63.6453	53.6719
																1607.59	80.7118	53.4298	65.0956	54.2775
																1616.88	81.2038	53.0926	65.9176	55.818
																1618.3	81.279	54.4407	64.8595	54.1048
																1618.83	81.307	52.571	67.5646	58.3681
																1634.33	82.1279	53.732	65.9267	55.6387
																1642.5	82.5606	54.961	60.887
																1657.95	83.3788	54.3836	67.7801	58.5644
																1671.84	84.1144	53.6501	66.9834	57.4373
																1693.97	85.2864	53.7261	67.5178	59.6601
																1708.75	86.0691	54.839	68.1537	58.0887
																1721.03	86.7194	54.7349	67.415	58.7225
																1727.4	87.0568	52.9983	67.6854	57.9816
																1728.29	87.1039	53.0737	62.3499	58.956
																1730	87.1945	55.5752	67.011	57.6064
																1731.38	87.2676	53.4274	67.6677	57.5846
																1732.89	87.3475	54.2345	66.6865	57.8399
																1734.46	87.4307	53.4955	66.7561	57.3934
																1735.4	87.4805	54.3523	67.0412	56.8573
																1737.59	87.5965	54.7773	66.4148	56.8618
																1739.21	87.6822	53.9398	63.0476	58.0136
																1741.48	87.8025	53.967	66.437
																1745.45	88.0127	53.464	67.2388	56.8328
																1745.7	88.0259	59.124	64.151	54.3726
																1767.03	89.1556	54.51	66.8777	57.018
																1790.52	90.3996	56.4077	68.0628	58.3099
																1812.39	91.5578	53.405	67.078	58.9282
																1843.34	93.1969	54.1753	68.5534	59.6682
																1870.68	94.6448	54.4657	67.515	58.2026
																1870.89	94.6559	55.8428	67.294
																1878.06	95.0356	55.93		59.6696
																1878.15	95.0404	55.3767
																1886.15	95.4641	56.2069	68.819
																1912.62	96.8659	54.5385	70.2915	61.6226
																1934.5	98.0246	56.113
																1934.92	98.0469	57.4817	66.184
																1939	98.2629	55.3185	68.2231	56.5424
																1955.67	99.1458	55.9879		61.8024
																1956.5	99.1897	56.6285	72.7737
																1957.56	99.2459	57.2399
																1959.49	99.3481	57.2919
																1960.56	99.4047	58.732
																1961.52	99.4556	57.6758
																1962.68	99.517	58.3249	66.7845	59.6027
																1963.33	99.5514	58.5782	67.6078
																1963.82	99.5774	57.7813		60.4765
																1964.04	99.589	57.8852	69.3695	62.2849
																1964.28	99.6017	59.5347	67.085	59.0624
																1964.3	99.6028		69.4326	59.6646
																1964.57	99.6171	57.843	69.9448	59.5441
																1964.81	99.6298	58.0085	71.2839	63.449
																1965.06	99.6431	58.1307	73.0727	64.1449
																1965.27	99.6542	58.4289	73.875	64.2487
																1965.5	99.6664	58.8763		64.6107
																1965.74	99.6791	58.6881	73.3236	64.052
																1965.99	99.6923	58.2775	73.2195	63.7373
																1966.24	99.7055	59.3083	74.2166	64.6349
																1966.65	99.7273	60.1329	68.3236	60.0549
																1966.95	99.7431	58.8741	73.3939	64.0317
																1967.1	99.7511	59.136	73.7627	63.7102
																1967.21	99.7569	59.1404	68.4967	60.2984
																1967.46	99.7702	57.8312		63.9807
																1967.71	99.7834	56.5039	73.5444
																1967.77	99.7866		72.9917
																1967.99	99.7982	58.0791		64.6466
																1968.25	99.812	57.0173		64.1133
																1968.51	99.8258	57.8774	74.155	64.5957
																1968.71	99.8364	57.5233	72.7464	64.3498
																1969	99.8517	58.4427	74.1206	64.6768
																1969.05	99.8544	59.8412	73.8486	64.7339

## Sheet: Figure6
Collected isotope data for Figure 6a							Collected isotope data for Figure 6b
Sample	Zone	Rock type	Initial 87Sr/86Sr ratio at 2055	epsilon Nd at 2055	Supplementary Reference		Sample	Zone	Rock type	Initial 87Sr/86Sr ratio at 2055	18O	Supplementary Reference
NG2-557.1	LZ	Hz	0.704445	-5.38984	[101] Maier et al., 2000		1532	LZ	pyroxenite	0.705289	6.35	[91] Harris et al., 2005
NG2-171.5	LZ	Px	0.707428	-5.99221	[101] Maier et al., 2000		1532	LZ	pyroxenite	0.705289	6.65	[91] Harris et al., 2005
NG1-528.5	LCZ	Px	0.704802	-5.28381	[101] Maier et al., 2000		1535	LZ	harzburgite	0.705421	6.56	[91] Harris et al., 2005
NG1-327.45	LCZ	Px	0.704858	-5.13277	[101] Maier et al., 2000		1352	LZ	harzburgite	0.704977	7.05	[91] Harris et al., 2005
NG1-25	LCZ	Px	0.70556	-5.32651	[101] Maier et al., 2000		C14	LZ	pyroxenite	0.704445	7.57	[91] Harris et al., 2005
NG3-159.4	UCZ	PX	0.7059	-6.94377	[101] Maier et al., 2000		C17	LZ	pyroxenite	0.704479	7.015	[91] Harris et al., 2005
S-11	UCZ	NORITE	0.7061	-6.37501	[101] Maier et al., 2000		C20	LZ	pyroxenite	0.704712	7.35	[91] Harris et al., 2005
B-235/36	UCZ	PX	0.7067	-6.34871	[101] Maier et al., 2000		MDH22-270	LCZ	leuconorite	0.705763	6.75	[109] Schiffries & Rye, 1989
UA-48	UCZ	AN	0.706484	-6.39657	[101] Maier et al., 2000		MDH22-370	LCZ	pyroxenite	0.705662	6.82	[109] Schiffries & Rye, 1989
UA-41	UCZ	PX	0.707015	-6.34251	[101] Maier et al., 2000		JAG19-180	LCZ	Orthopyroxenite	0.705764	7.18	[109] Schiffries & Rye, 1989
UA-31	UCZ	AN	0.707733	-7.33875	[101] Maier et al., 2000		JAG19-346	LCZ	Orthopyroxenite	0.70514	7.02	[109] Schiffries & Rye, 1989
UA-25	UCZ	PX	0.707622	-6.54685	[101] Maier et al., 2000		HPK016-61	UCZ	anorthosite	0.7064	6.32	[108] Schannor et al., 2018
UA2	UCZ	AN	0.708114	-7.60317	[101] Maier et al., 2000		HPK016-64	UCZ	PX	0.70652	6.63	[108] Schannor et al., 2018
A254	MZ	Gn	0.708405	-7.43422	[101] Maier et al., 2000		HPK016-71a	UCZ	PX	0.70626	6.79	[108] Schannor et al., 2018
A168	MZ	Gn	0.70855	-6.3616	[101] Maier et al., 2000		HPK016-74	UCZ	PX	0.706238	6.57	[108] Schannor et al., 2018
A1	MZ	Gn	0.7082	-7.04907	[101] Maier et al., 2000		HPK016-77	UCZ	PX	0.706194	6.32	[108] Schannor et al., 2018
MZ7	MZ	Gn	0.707053	-6.32133	[101] Maier et al., 2000		HPK016-77a	UCZ	AN	0.70625	6.34	[108] Schannor et al., 2018
2063.66	MZ	Gn	0.70832	-6.74556	[19] Roelofse & Ashwal, 2012		b85-14	UCZ	norite	0.706633	6.5	[91] Harris et al., 2005
2108.08	MZ	Gn	0.707952	-7.70042	[19] Roelofse & Ashwal, 2012		B85-14	UCZ	pegmatoid	0.7069	6.5	[91] Harris et al., 2005
2115.7	MZ	Gn	0.708018	-7.84126	[19] Roelofse & Ashwal, 2012		B85-21	UCZ	pegmatoid	0.707015	6.6	[91] Harris et al., 2005
2150.15	MZ	Gn	0.708198	-6.69117	[19] Roelofse & Ashwal, 2012		B85-17	UCZ	norite	0.70673	6.9	[91] Harris et al., 2005
2169	MZ	Gn	0.708232	-7.06254	[19] Roelofse & Ashwal, 2012		B85-23	UCZ	norite	0.706787	6.9	[91] Harris et al., 2005
2212.63	MZ	Gn	0.70784	-7.23664	[19] Roelofse & Ashwal, 2012		79-156	UCZ	pyroxenite	0.7073	6.97	[109] Schiffries & Rye, 1989
2547.91	MZ	Gn	0.708161	-7.25181	[19] Roelofse & Ashwal, 2012		86-19	UCZ	pyroxenite	0.7073	7.2	[109] Schiffries & Rye, 1989
2577.02	MZ	Gn	0.708366	-7.69685	[19] Roelofse & Ashwal, 2012		R-11	UCZ	pyroxenite	0.7076	6.8	[109] Schiffries & Rye, 1989
2591.7	MZ	Gn	0.707973	-7.86054	[19] Roelofse & Ashwal, 2012		PB1-4398	UCZ	anorthosite	0.7078	6.64	[109] Schiffries & Rye, 1989
2625.7	MZ	Gn	0.708516	-8.53201	[19] Roelofse & Ashwal, 2012		BV-1745	MZ	gabbronorite	0.70755	6.95	[91] Harris et al., 2005
2696.44	MZ	Gn	0.708646	-8.43158	[19] Roelofse & Ashwal, 2012		BV-1966	MZ	melanorite	0.70745	6.71308	[91] Harris et al., 2005
BV-103.88	UZ	Gabbro	0.70761	-6.2	[15] Maier et al., 2013		BV-2901	MZ	troctolite	0.708496	7.18877	[91] Harris et al., 2005
BV-352.1	UZ	Gabbro	0.70745	-6.9	[15] Maier et al., 2013		AMK28-1	MZ	norite	0.70708	6.85	[105] Pronost et al., 2008
BV-806.02	UZ	Gabbro	0.70743	-6.8	[15] Maier et al., 2013		AMK28-2	MZ	norite	0.70745	7.35	[105] Pronost et al., 2008
BV-1216.3	UZ	Gabbro	0.707355	-6.2	[15] Maier et al., 2013		PP1	MZ	norite	0.707898	7.14743	[89] Harris & Chaumba, 2001
BV-1520.33	UZ	Gabbro	0.70755	-6	[15] Maier et al., 2013		PP2	MZ	norite	0.70757	7.41205	[89] Harris & Chaumba, 2001
ECBV16	B1	Peridotite sill	0.705778	-5.54862	[84] Curl, 2001		PP3	MZ	norite	0.707951	6.98765	[89] Harris & Chaumba, 2001
ECBV18	B1	Pyroxenite	0.705622	-5.51288	[84] Curl, 2001		PP5	MZ	norite	0.70778	6.96142	[89] Harris & Chaumba, 2001
ECBV19	B1	Pyroxenite	0.705748	-5.58439	[84] Curl, 2001		PP7	MZ	pyroxenite	0.707752	6.68761	[89] Harris & Chaumba, 2001
ECBV49a	B1	Pyroxenite	0.704833	-6.08972	[84] Curl, 2001		PP8	MZ	pyroxenite	0.706779	7.46691	[89] Harris & Chaumba, 2001
ECBV21	B1	Pyroxenite	0.704961	-6.13119	[84] Curl, 2001		BV-352	UZ	anorthosite	0.70761	7.29009	[91] Harris et al., 2005
ECBV105	B1	pyroxenite	0.705061	-4.57858	[84] Curl, 2001		BV-894	UZ	leucogabbro	0.706981	7.77903	[91] Harris et al., 2005
ECBV106	B1	pyroxenite	0.704706	-4.8705	[84] Curl, 2001		BV-1046	UZ	anorthosite	0.70739	7.27808	[91] Harris et al., 2005
ECBV111	B1	pyroxenite	0.70591	-6.31002	[84] Curl, 2001		BV-1146	UZ	leucogabbro	0.7074	7.3902	[91] Harris et al., 2005
ECBV111	B1	pyroxenite	0.705981	-5.55912	[84] Curl, 2001		BV-1318	UZ	leucogabbro	0.707376	7.31416	[91] Harris et al., 2005
ECBV15	B2	gabbronorite	0.706815	-4.91008	[84] Curl, 2001		BV-1402	UZ	gabbronorite	0.70731	7.59387	[91] Harris et al., 2005
ECBV26	B2	gabbronorite	0.706957	-6.74188	[84] Curl, 2001
ECBV25	B2	gabbronorite	0.707283	-6.58037	[84] Curl, 2001
ECBV58	B2	gabbronorite	0.706177	-6.07167	[84] Curl, 2001
ECBV64	B3	gabbronorite	0.706179	-6.57226	[84] Curl, 2001
ECBV13	B3	gabbronorite	0.706164	-6.43417	[84] Curl, 2001
ECBV63	B3	gabbronorite	0.705998	-6.36501	[84] Curl, 2001

## Sheet: FigureS1
Collected data for Figure S1-a,b																					Collected data for Figure S1-c,d																					Collected data for Figure S1-e,f
Zone	Rock type	Normalised height	SiO2	TiO2	Al2O3	Fe2O3	FeO	FeOt	MnO	MgO	CaO	Na2O	K2O	P2O5	Cr2O3	NiO	LOI	total	Supplementary Reference		Zone	Rock type	Normalised height	SiO2	TiO2	Al2O3	Fe2O3	FeO	FeOt	MnO	MgO	CaO	Na2O	K2O	P2O5	Cr2O3	NiO	LOI	total	Supplementary Reference		Zone	Rock type	height	SiO2	TiO2	Al2O3	Fe2O3	FeO
LZ	Pyrox	41.39	55.69	0.1212	2.26	0.897503	9.0722	9.87978	0.21	29.39	2.01	0.18	0.04	0.008	0.4817	0.0743	-0.23	100.46	[2] Wilson, 2015		LZ	Harz	81.84	43.71	0.0797	1.29	0.915673	12.6168	13.4407	0.2	39.46	0.92	0.13	0.08	0.016	0.8196	0.201	-0.49	100.51	[2] Wilson, 2015		UCZ	PYZ	2030	51.6754	0.131207	11.9096	7.70085
LZ	Pyrox	43.82	55.67	0.1262	2.54	0.908521	9.11229	9.92978	0.2	28.78	2.13	0.22	0.08	0.015	0.5245	0.0686	-0.32	100.41	[2] Wilson, 2015		LZ	Harz	82.99	42.16	0.0547	0.85	0.882697	13.2394	14.0337	0.21	41.7	0.59	0.1	0.09	0.014	0.4771	0.2193	0.17	100.67	[2] Wilson, 2015		UCZ	PYZ	2027	54.3088	0.215186	5.43088	10.1445
LZ	Pyrox	46.66	55.56	0.125	2.48	0.917635	9.23208	10.0578	0.22	28.96	2.09	0.21	0.05	0.009	0.4629	0.0709	-0.26	100.4	[2] Wilson, 2015		LZ	Harz	125.12	48	0.0621	1.07	0.824271	10.3051	11.0467	0.19	38.19	1.1	0.07	0.02	0.011	0.4502	0.1794	-0.17	100.53	[2] Wilson, 2015		UCZ	PYZ	2024	54.92	0.2	5.3	10.64
LZ	Pyrox	51.76	55.24	0.1005	1.59	0.924935	9.46351	10.2958	0.22	30.07	1.65	0.05	0.02	0.012	0.4367	0.0738	-0.36	99.87	[2] Wilson, 2015		LZ	Harz	125.8	40.4	0.0483	1.27	0.756604	12.3149	12.9957	0.2	43.08	0.78	0.16	0.03	0.017	0.6856	0.2544	-0.35	100.07	[2] Wilson, 2015		UCZ	PYZ	2023	54.0098	0.23527	5.42144	10.5565
LZ	Pyrox	53.42	55.43	0.1035	1.73	0.936949	9.5607	10.4038	0.22	29.97	1.73	0.06	0.01	0.007	0.4836	0.0741	-0.23	100.34	[2] Wilson, 2015		LZ	Harz	126.61	40.64	0.0517	1.09	0.773965	12.5853	13.2817	0.2	43.3	0.74	0.16	0.04	0.016	0.5591	0.2518	-0.25	100.49	[2] Wilson, 2015		UCZ	PYZ	2005	52.6369	0.19307	9.14541	9.49091
LZ	Pyrox	55.87	55.31	0.1124	1.85	0.938145	9.53062	10.3748	0.22	29.57	1.75	0.11	0.04	0.005	0.4431	0.0742	-0.32	100	[2] Wilson, 2015		LZ	Harz	129.9	46.28	0.0711	1.32	0.823443	10.6028	11.3437	0.2	38.37	1.07	0.08	0.02	0.015	1.0548	0.1881	-0.34	100.13	[2] Wilson, 2015		UCZ	PYZ	2002	54.6145	0.259974	5.67943	10.5289
LZ	Pyrox	60.37	55.5	0.1189	1.97	0.923164	9.35611	10.1868	0.22	29.49	1.89	0.12	0.04	0.018	0.4503	0.0731	-0.28	100.2	[2] Wilson, 2015		LZ	Harz	137.72	47.7	0.0734	1.31	0.824073	10.1962	10.9377	0.19	37.38	1.2	0.06	0.01	0.006	0.8914	0.1736	-0.18	100.07	[2] Wilson, 2015		UCZ	PYZ	2002	53.4234	0.245625	4.81015	11.3397
LZ	Pyrox	62.91	55.47	0.1285	2.2	0.922243	9.31693	10.1468	0.21	29.23	1.97	0.16	0.05	0.015	0.4705	0.076	-0.32	100.25	[2] Wilson, 2015		LZ	Harz	139.5	41.76	0.0536	1.12	0.776511	12.03	12.7287	0.19	42.61	0.8	0.14	0.05	0.013	0.578	0.2531	-0.35	100.45	[2] Wilson, 2015		UCZ	PYZ	1978	52.8382	0.161031	5.53543	10.316
LZ	Pyrox	66.69	55.4	0.1261	2.32	0.903463	9.12684	9.93978	0.21	29.19	2.04	0.18	0.05	0.009	0.4436	0.0719	-0.24	100.1	[2] Wilson, 2015		LZ	Harz	142.46	39.89	0.08	1.88	0.79	12.62	13.3308	0.19	41.61	0.7	0.19	0.06	0.009	1.93	0.25	-0.87	100.2	[2] Wilson, 2015		UCZ	PYZ	1975	53.7624	0.231995	4.84164	11.4485
LZ	Pyrox	68.66	55.52	0.1187	1.96	0.903516	9.18579	9.99877	0.22	29.74	1.83	0.13	0.04	0.015	0.4858	0.0727	-0.3	100.26	[2] Wilson, 2015		LZ	Harz	169.26	48.26	0.0794	1.58	0.802325	9.71183	10.4338	0.18	36.58	1.39	0.26	0.08	0.008	0.8507	0.2005	-0.29	100.02	[2] Wilson, 2015		UCZ	PYZ	1972	53.0794	0.222853	4.15316	11.406
LZ	Pyrox	70.47	56.02	0.1408	1.77	0.912741	9.16749	9.98877	0.21	29.07	1.61	0.08	0.33	0.032	0.475	0.0766	-0.22	99.92	[2] Wilson, 2015		LZ	Harz	171.32	46.23	0.0631	1.19	0.804194	10.5011	11.2247	0.19	39.05	1.17	0.11	0.03	0.018	0.3351	0.2305	-0.34	99.96	[2] Wilson, 2015		UCZ	PYZ	1970	47.5945	0.134214	5.05885	13.7002
LZ	Pyrox	72.8	55.59	0.1213	2.12	0.891833	9.0673	9.86978	0.21	29.78	1.88	0.17	0.05	0.008	0.4735	0.0766	-0.34	100.45	[2] Wilson, 2015		LZ	Harz	172.3	40.38	0.0463	1.08	0.74459	12.3547	13.0247	0.2	43.76	0.69	0.36	0.12	0.015	0.4432	0.3136	-0.51	100.58	[2] Wilson, 2015		UCZ	PYZ	1965	54.021	0.275201	4.07706	12.1191
LZ	Pyrox	75.56	55.6	0.1189	2.05	0.888519	9.04129	9.84078	0.21	29.85	1.9	0.15	0.04	0.015	0.4932	0.0733	-0.42	100.47	[2] Wilson, 2015		LZ	Harz	174.15	44.03	0.0566	1.13	0.813583	11.4817	12.2137	0.2	40.85	1.06	0.16	0.05	0.016	0.3169	0.2742	-0.47	100.49	[2] Wilson, 2015		UCZ	PYZ	1962	53.5707	0.210042	4.37087	11.9024
LZ	Pyrox	79.35	55.35	0.1145	1.98	0.86812	8.87165	9.65278	0.21	30.04	1.92	0.12	0.03	0.004	0.5187	0.0725	-0.42	100.13	[2] Wilson, 2015		LZ	Harz	175.05	41.72	0.05	1.09	0.79	12.1	12.8108	0.2	41.98	0.96	0.35	0.13	0.017	0.24	0.29	-0.47	99.98	[2] Wilson, 2015		UCZ	PYZ	1959	53.5624	0.222335	4.14351	12.0162
LZ	Pyrox	80.78	54.98	0.1406	2.69	0.880213	8.88976	9.68178	0.19	28.95	2.07	0.22	0.1	0.018	0.8159	0.0847	-0.31	100.04	[2] Wilson, 2015		LZ	Harz	176.67	41.38	0.0701	0.84	0.791941	12.1541	12.8667	0.2	41.85	0.8	0.28	0.18	0.021	0.1557	0.3089	-0.47	99.09	[2] Wilson, 2015		UCZ	PYZ	1955	53.22	0.18	4.87	11.87
LZ	Pyrox	85.3	55.61	0.1161	1.95	0.869919	8.87003	9.65278	0.21	30.01	1.87	0.15	0.04	0.007	0.4757	0.075	-0.35	100.28	[2] Wilson, 2015		LZ	Harz	178.09	41.46	0.09	0.85	0.78	12.21	12.9118	0.2	42.88	0.57	0.2	0.22	0.023	0.2	0.31	-0.05	100.07	[2] Wilson, 2015		UCZ	PYZ	1951	51.4192	0.205677	5.86179	13.4615
LZ	Pyrox	89.91	55.56	0.1048	1.83	0.877114	8.97255	9.76178	0.21	30.23	1.8	0.1	0.03	0.006	0.4374	0.0764	-0.18	100.25	[2] Wilson, 2015		LZ	Harz	179.18	40.65	0.0519	1.33	0.771336	12.2026	12.8967	0.19	42.28	0.83	0.2	0.06	0.016	0.1951	0.3218	-0.41	99.18	[2] Wilson, 2015		UCZ	PYZ	1750	54.4554	0.160016	4.38044	12.2512
LZ	Pyrox	95.77	55	0.1053	1.74	0.892411	9.19578	9.99877	0.21	30.47	1.74	0.09	0.02	0.006	0.3921	0.0809	-0.31	99.99	[2] Wilson, 2015		LZ	Harz	187.55	41.14	0.0439	0.85	0.782417	12.2917	12.9957	0.19	42.52	0.77	0.12	0.04	0.015	0.6235	0.3411	-0.21	99.8	[2] Wilson, 2015		UCZ	PYZ	1666.8	54.712	0.100573	2.41376	12.3705
LZ	Pyrox	99.01	54.28	0.0965	1.64	0.909822	9.54611	10.3648	0.21	31.39	1.63	0.06	0.03	0.011	0.4686	0.1011	-0.14	100.39	[2] Wilson, 2015		LZ	Harz	215.91	42.35	0.0547	0.88	0.766322	11.5642	12.2537	0.2	42.14	0.89	0.12	0.07	0.012	0.3211	0.2922	-0.43	99.73	[2] Wilson, 2015		UCZ	pyroxenite		53.93	0.35	9.16	10.12
LZ	Pyrox	104.79	53.94	0.0941	1.53	0.897307	9.51737	10.3248	0.21	31.97	1.55	0.04	0.01	0.004	0.4362	0.0985	-0.38	100.33	[2] Wilson, 2015		LZ	Harz	216.88	41.25	0.0456	0.93	0.746954	11.9866	12.6587	0.19	43.45	0.68	0.15	0.07	0.011	0.2218	0.3169	-0.6	100.12	[2] Wilson, 2015		UCZ	pyroxenite		51.63	0.15	14.4	8.7
LZ	Pyrox	107.62	55.59	0.1185	2.24	0.884194	8.94618	9.74178	0.21	29.41	1.92	0.22	0.14	0.016	0.5986	0.0771	-0.3	100.39	[2] Wilson, 2015		LZ	Harz	217.85	41.38	0.0402	1.22	0.767088	12.1075	12.7977	0.2	42.95	1.19	0.19	0.03	0.009	0.2059	0.3088	-0.59	100.69	[2] Wilson, 2015		UCZ	pyroxenite		53.1	0.26	5.68	12.14
LZ	Pyrox	110.78	55.52	0.0935	1.56	0.830716	8.60831	9.35579	0.2	31.18	1.69	0.07	0.01	0.006	0.4353	0.0835	-0.25	100.28	[2] Wilson, 2015		LZ	Harz	219.09	40.58	0.0542	1	0.776531	12.742	13.4407	0.2	43.57	0.79	0.17	0.07	0.021	0.18	0.2937	-0.78	100.53	[2] Wilson, 2015		UCZ	pyroxenite		51.38	0.27	6.32	13.33
LZ	Pyrox	113.42	54.89	0.0956	1.63	0.843129	8.80514	9.56378	0.2	31.4	1.73	0.08	0.01	0.003	0.4141	0.0882	-0.24	100.23	[2] Wilson, 2015		LZ	Harz	220.1	42.63	0.0558	1.08	0.818045	11.9726	12.7087	0.2	41.13	1.1	0.13	0.08	0.022	0.2349	0.2579	-0.62	99.77	[2] Wilson, 2015		UCZ	pyroxenite		53.47	0.24	6.23	11.12
LZ	Pyrox	116.37	55.75	0.0989	1.65	0.814529	8.40488	9.13779	0.19	30.99	1.71	0.06	0.02	0.005	0.4616	0.0809	-0.09	100.28	[2] Wilson, 2015		LZ	Harz	223.1	42.25	0.0489	0.79	0.781371	12.0156	12.7187	0.2	42.81	0.8	0.15	0.09	0.015	0.1271	0.2641	-0.75	100.43	[2] Wilson, 2015		UCZ	pyroxenite		53.21	0.28	6.75	11.34
LZ	Pyrox	118.28	54.33	0.1012	1.62	0.835255	8.82222	9.57378	0.2	31.9	1.74	0.08	0.02	0.007	0.4254	0.0954	-0.07	100.19	[2] Wilson, 2015		LZ	Harz	229.32	46.67	0.057	1.03	0.820354	10.6746	11.4127	0.2	39.24	1.12	0.1	0.03	0.014	0.2213	0.2071	-0.48	100.42	[2] Wilson, 2015		UCZ	pyroxenite		52.7	0.21	7.65	11.08
LZ	Pyrox	120.7	55.42	0.0954	1.56	0.798651	8.31117	9.0298	0.2	31.44	1.66	0.06	0	0.008	0.5332	0.0853	-0.2	100.21	[2] Wilson, 2015		LZ	Harz	230.27	48.83	0.0816	1.31	0.820444	9.93252	10.6708	0.19	37.02	1.43	0.14	0.07	0.011	0.2678	0.1789	-0.45	100.32	[2] Wilson, 2015		UCZ	pyroxenite		52.36	0.24	5.52	12.89
LZ	Pyrox	132.84	55.32	0.0934	1.57	0.771844	8.08729	8.7818	0.19	31.89	1.74	0.07	0.01	0.005	0.613	0.094	-0.08	100.48	[2] Wilson, 2015		LZ	Harz	238.2	48.65	0.0641	1.08	0.792797	9.7894	10.5028	0.2	38.01	1.23	0.12	0.03	0.013	0.2846	0.1872	-0.42	100.49	[2] Wilson, 2015		UCZ	pyroxenite	661.3	54.32	0.27	4.67	0.99	9.91
LZ	Pyrox	138.58	53.73	0.0999	1.76	0.793024	8.49423	9.20779	0.19	32.54	1.78	0.11	0.03	0.016	0.6208	0.1078	-0.19	100.3	[2] Wilson, 2015		LZ	Harz	243.33	46.76	0.0621	1.18	0.801966	10.2561	10.9777	0.2	38.41	1.19	0.1	0.02	0.009	0.6616	0.2067	-0.47	99.91	[2] Wilson, 2015		UCZ	pyroxenite	664.3	53.98	0.19	5	1.02	10.18
LZ	Pyrox	142.64	54.05	0.1045	2.1	0.799577	8.46833	9.18779	0.18	31.93	1.94	0.19	0.04	0.006	0.7509	0.1033	-0.13	100.69	[2] Wilson, 2015		LZ	Harz	244.32	41.49	0.0466	1.12	0.755185	11.8512	12.5307	0.2	42.84	0.93	0.17	0.06	0.015	0.3635	0.2952	-0.68	100.21	[2] Wilson, 2015		UCZ	pyroxenite	665.7	53.84	0.22	4.74	1	10.04
LZ	Pyrox	153.53	55.4	0.105	1.82	0.782813	8.03843	8.7428	0.19	30.43	1.9	0.06	0.05	0.005	0.5576	0.0761	-0.07	99.45	[2] Wilson, 2015		LZ	Harz	245.25	42.84	0.058	1.08	0.787464	11.7431	12.4517	0.2	42.13	0.89	0.19	0.09	0.011	0.272	0.2917	-0.7	100.66	[2] Wilson, 2015		UCZ	pyroxenite	667.2	54.85	0.24	4.09	1.04	10.4
LZ	Pyrox	155.25	55.56	0.1057	2.03	0.774154	7.91722	8.6138	0.17	30.21	2.06	0.13	0.05	0.015	0.5105	0.0767	-0.07	99.61	[2] Wilson, 2015		LZ	Harz	246.4	39.99	0.0665	1.28	0.752582	12.4465	13.1237	0.2	43.22	0.72	0.18	0.06	0.021	1.0014	0.3146	-0.78	100.33	[2] Wilson, 2015		UCZ	pyroxenite	668.9	53.65	0.26	4.59	1.06	10.55
LZ	Pyrox	156.63	55.71	0.11	2.1	0.77	7.89	8.58285	0.18	30.05	2.08	0.36	0.08	0.017	0.56	0.08	-0.14	100.01	[2] Wilson, 2015		LZ	Harz	247.22	41.51	0.0535	0.94	0.768647	12.0561	12.7477	0.2	42.84	0.91	0.15	0.08	0.015	0.3344	0.3054	-0.71	100.24	[2] Wilson, 2015		UCZ	pyroxenite	669.6	53.45	0.13	6.06	0.96	9.6
LZ	Pyrox	158	54.41	0.0994	1.92	0.788301	8.27048	8.97979	0.18	31.46	1.94	0.05	0.02	0.005	0.6342	0.1005	-0.1	99.91	[2] Wilson, 2015		LZ	Harz	248.2	42.67	0.0563	0.96	0.797461	11.7932	12.5107	0.2	41.61	1.17	0.11	0.04	0.015	0.6794	0.2898	-0.67	100.47	[2] Wilson, 2015		UCZ	pyroxenite	670.2	49.67	0.19	3.95	1.28	12.84
LZ	Pyrox	226.29	55.19	0.1019	1.57	0.779302	8.14058	8.8418	0.19	31.59	1.83	0.09	0.03	0.006	0.4391	0.0987	-0.21	100.09	[2] Wilson, 2015		LZ	Harz	248.57	42.49	0.0543	0.8	0.79674	12.0118	12.7287	0.2	42.24	0.8	0.1	0.06	0.025	0.4961	0.2965	-0.62	100.43	[2] Wilson, 2015		UCZ	pyroxenite	26	53.53	0.25	5.31	1.04	10.44
LZ	Pyrox	234.25	55.07	0.0885	1.41	0.773863	8.18448	8.8808	0.19	32.43	1.74	0.08	0.01	0.006	0.4394	0.1033	-0.05	100.55	[2] Wilson, 2015		LZ	Harz	249.17	41.85	0.0441	0.9	0.776257	12.0892	12.7877	0.2	42.91	0.93	0.13	0.03	0.014	0.4532	0.3151	-0.64	100.72	[2] Wilson, 2015		UCZ	pyroxenite	49	54.21	0.16	6.23	0.99	9.05
LZ	Pyrox	235.11	54.81	0.0846	1.37	0.765775	8.12275	8.8118	0.19	32.49	1.74	0.07	0	0.005	0.4495	0.1077	-0.21	100.23	[2] Wilson, 2015		LZ	Harz	251.21	41.72	0.0495	0.9	0.771364	11.9746	12.6687	0.2	42.65	0.97	0.12	0.05	0.013	0.5485	0.306	-0.72	100.33	[2] Wilson, 2015		UCZ	pyroxenite	50	53.57	0.2	5.74	0.94	9.39
LZ	Pyrox	257.47	55.04	0.0847	1.23	0.760132	8.10783	8.7918	0.2	33.03	1.71	0.08	0.01	0.004	0.4552	0.1091	0.05	100.83	[2] Wilson, 2015		LZ	Harz	252.2	39.69	0.0509	0.89	0.736711	12.5008	13.1637	0.2	43.8	0.87	0.08	0.04	0.015	0.9978	0.3248	-0.59	100.29	[2] Wilson, 2015		UCZ	pyroxenite	51	54.87	0.26	5.54	0.94	9.48
LZ	Pyrox	259.48	55.82	0.089	1.3	0.756705	7.89392	8.57481	0.19	31.85	1.75	0.07	0	0.007	0.4869	0.0926	-0.16	100.34	[2] Wilson, 2015		LZ	Harz	252.86	40.26	0.052	1.05	0.747675	12.2629	12.9357	0.2	43.21	0.75	0.11	0.04	0.025	0.904	0.321	-0.68	100	[2] Wilson, 2015		UCZ	pyroxenite	52	54.74	0.27	4	1.01	10.1
LZ	Pyrox	314.74	55.27	0.0919	1.47	0.871323	8.96776	9.75178	0.21	30.53	1.62	0.03	0.02	0.006	0.4686	0.093	0.04	99.66	[2] Wilson, 2015		LZ	Harz	253.56	40.05	0.04	0.72	0.725331	12.095	12.7477	0.2	43.58	0.53	0.08	0.02	0.016	1.5698	0.3186	-0.39	100.02	[2] Wilson, 2015		UCZ	pyroxenite	53	53.73	0.223	6.12	0.93	9.49
LZ	Pyrox	318.37	55.56	0.0921	1.48	0.883607	9.05571	9.85078	0.2	30.37	1.62	0.15	0.02	0.005	0.42	0.0808	-0.02	99.97	[2] Wilson, 2015		LZ	Harz	254.58	39.37	0.039	0.77	0.709652	12.3571	12.9957	0.2	44.33	0.41	0.05	0.06	0.013	1.5543	0.3029	-0.45	100.24	[2] Wilson, 2015		UCZ	pyroxenite	54	51.45	0.29	6.6	1.08	10.81
LZ	Pyrox	319.3	55.51	0.0878	1.46	0.888463	9.10034	9.89977	0.2	30.3	1.59	0.13	0.03	0.005	0.4154	0.0796	-0.06	99.82	[2] Wilson, 2015		LZ	Harz	255.63	39.64	0.0426	0.73	0.713951	12.3723	13.0147	0.2	44.47	0.43	0.04	0.08	0.015	1.3236	0.2894	-0.52	100.45	[2] Wilson, 2015		UCZ	pyroxenite	55	49.05	0.2	5.1	1.21	12.11
LZ	Pyrox	320.24	55.64	0.0935	1.45	0.885065	9.08339	9.87977	0.2	30.52	1.55	0.03	0.01	0.004	0.4225	0.0816	-0.03	99.99	[2] Wilson, 2015		LZ	Harz	271.35	43.35	0.0497	0.86	0.796437	11.4181	12.1347	0.2	40.92	0.98	0.11	0.1	0.015	0.6938	0.2401	-0.05	99.79	[2] Wilson, 2015		UCZ	pyroxenite	56	54.45	0.25	4.75	1.03	10.28
LZ	Pyrox	321.27	55.62	0.1	1.5	0.898621	9.22019	10.0288	0.2	30.49	1.59	0.01	0.01	0.003	0.4206	0.0814	0.11	100.19	[2] Wilson, 2015		LZ	Harz	276.34	47.29	0.06	1.18	0.82	10.45	11.1878	0.21	38.53	1.09	0.19	0.05	0.015	0.32	0.2	-0.08	100.46	[2] Wilson, 2015		UCZ	pyroxenite	288.95	49.54	0.19	6.14	1.03	10.29
LZ	Pyrox	322.32	55.79	0.0997	1.63	0.890682	9.10834	9.90978	0.21	30.33	1.63	0.08	0.02	0.005	0.428	0.0776	-0.01	100.32	[2] Wilson, 2015		LZ	Harz	284.55	46.91	0.063	1	0.900927	11.4431	12.2537	0.21	38.17	0.99	0.15	0.06	0.0015	0.3019	0.2078	-0.29	100.49	[2] Wilson, 2015		UCZ	pyroxenite	307.66	53.33	0.17	6.57	0.89	8.93
LZ	Pyrox	323.39	54.9	0.0922	1.48	0.904219	9.32315	10.1368	0.21	30.46	1.55	0	0	0.004	0.4209	0.0776	0.04	99.44	[2] Wilson, 2015		LZ	Harz	287.66	48.49	0.0655	1.14	0.900826	10.8692	11.6797	0.2	36.57	1.09	0.15	0.03	0.009	0.3133	0.1759	-0.41	100.05	[2] Wilson, 2015		UCZ	pyroxenite	310.58	53.68	0.31	4.71	0.96	9.57
LZ	Pyrox	324.45	55.36	0.0945	1.49	0.900916	9.29713	10.1078	0.21	30.78	1.52	0.02	0	0.006	0.4383	0.0702	-0.08	100.22	[2] Wilson, 2015		LZ	Harz	288.82	48.52	0.0667	1.15	0.916745	11.0128	11.8377	0.21	36.34	1.11	0.15	0.03	0.005	0.317	0.1825	-0.32	100.05	[2] Wilson, 2015		UCZ	pyroxenite	313.6	50.25	0.14	5.5	1.04	10.44
LZ	Pyrox	325.42	55.25	0.0844	1.52	0.891356	9.16673	9.96877	0.2	30.46	1.56	0.001	0.01	0.007	0.4414	0.073	0.03	99.67	[2] Wilson, 2015		LZ	Harz	290.03	47.46	0.0574	1.08	0.925182	11.4802	12.3127	0.21	37.35	1.03	0.09	0.03	0.016	0.2987	0.2021	-0.45	100.27	[2] Wilson, 2015		UCZ	pyroxenite	872.5	53.44	0.23	3.68	1.1	10.96
LZ	Pyrox	326.47	55.11	0.0946	1.55	0.891392	9.1277	9.92978	0.2	30.06	1.6	0.05	0.01	0.009	0.4348	0.0711	0.05	99.23	[2] Wilson, 2015		LZ	Harz	291.22	48.24	0.0649	1.18	0.924845	11.1645	11.9967	0.21	36.41	1.12	0.08	0.03	0.004	0.3615	0.1897	-0.37	100.02	[2] Wilson, 2015		UCZ	pyroxenite	877.28	52.24	0.31	3.81	1.12	11.21
LZ	Pyrox	327.57	55.1	0.0922	1.51	0.89719	9.26048	10.0678	0.2	30.65	1.57	0.001	0	0.006	0.4479	0.0688	0.22	99.81	[2] Wilson, 2015		LZ	Harz	330.44	44.68	0.0465	0.93	0.959407	12.8044	13.6677	0.2	38.81	0.69	0.27	0.11	0.016	0.1831	0.2553	0.34	100.01	[2] Wilson, 2015		UCZ	pyroxenite	880.5	53.89	0.18	1.73	1.14	11.38
LZ	Pyrox	328.4	55.25	0.0889	1.49	0.900238	9.29774	10.1078	0.2	30.78	1.51	0.03	0	0.007	0.4519	0.0729	0.03	100.1	[2] Wilson, 2015		LZ	Hz		50.4576	0.100513	2.61334	10.9559		9.85815	0.201026	33.2699	1.90975	0.402053	0.0699371	0.019982			0.535581	100	[15] Maier et al., 2013		UCZ	pyroxenite	851.9	51.94	0.47	5.4	1.38	13.79
LZ	Pyrox	333.26	55.25	0.0973	1.52	0.897173	9.1715	9.97877	0.21	30.01	1.62	-0.01	0.01	0.006	0.4037	0.0969	0.18	99.3	[2] Wilson, 2015		LZ	Hz		46.4275	0.100929	3.12881	12.1115		10.8979	0.201859	35.5271	1.91766	0.504646	0.0600125	0.0200042			0.952425	100	[15] Maier et al., 2013		UCZ	pyroxenite	853.95	51.83	0.39	4.21	1.36	13.58
LZ	Pyrox	336.41	55.45	0.0939	1.55	0.899769	9.20916	10.0188	0.21	30.21	1.58	0.07	0.01	0.007	0.3965	0.0985	-0.05	99.81	[2] Wilson, 2015		LZ	Hz		54.1766	0.100887	3.02662	10.9314		9.83604	0.201775	28.7777	2.30623	0.290785	0.16029	0.0300544			-0.0147536	100.002	[15] Maier et al., 2013		UCZ	pyroxenite	854.84	52.55	0.31	5.27	1.14	11.41
LZ	Pyrox	337.36	55.73	0.0922	1.63	0.887661	9.04206	9.84078	0.21	30	1.65	0.27	0.04	0.005	0.4078	0.0958	-0.06	100.08	[2] Wilson, 2015		LZ	Hz		49.3002	0.100818	2.92373	11.3925		10.2509	0.201637	33.4717	1.91555	0.504092	0.159858	0.0299733			0.196745	100	[15] Maier et al., 2013		UCZ	pyroxenite	1256.75	54.63	0.24	5.46	1.04	10.5
LZ	Pyrox	338.38	55.68	0.09	1.61	0.89	9.11	9.91082	0.2	30.21	1.68	0.22	0.05	0.004	0.4	0.1	-0.14	100.28	[2] Wilson, 2015		LZ	Harz	410.59	41.57	0.0426	0.76	0.784341	12.3489	13.0547	0.19	43.05	0.61	0.05	0.05	0.024	0.1654	0.3131	-0.89	100.04	[2] Wilson, 2015		UCZ	pyroxenite	1263.6	54.88	0.3	3.18	1.09	11.02
LZ	Pyrox	339.52	56.02	0.0979	1.64	0.876429	8.96317	9.75178	0.2	30.46	1.57	0.1	0.01	0.004	0.4251	0.0957	-0.02	100.49	[2] Wilson, 2015		LZ	Harz	410.74	42.14	0.0449	1.1	0.792751	12.0744	12.7877	0.19	42.31	0.83	0.17	0.03	0.014	0.1766	0.3094	-0.42	100.26	[2] Wilson, 2015		UCZ	pyroxenite	1192.1	52.54	0.12	11.14	0.76	7.6
LZ	Pyrox	340.56	55.74	0.0975	1.52	0.887331	9.13135	9.92977	0.2	30.78	1.54	0.03	0	0.005	0.4197	0.0953	0.04	100.49	[2] Wilson, 2015		LZ	Harz	412.22	43.78	0.0572	1.04	0.82064	11.5843	12.3227	0.19	40.63	0.86	0.14	0.04	0.013	0.2705	0.2576	-0.42	99.76	[2] Wilson, 2015		UCZ	pyroxenite	1289.65	54.07	0.21	5.5	1.02	10.2
LZ	Pyrox	341.55	55.52	0.0966	1.52	0.889797	9.15813	9.95877	0.2	30.67	1.57	0.02	0.01	0.006	0.4192	0.0964	-0.12	100.19	[2] Wilson, 2015		LZ	Harz	412.64	42.61	0.0423	0.89	0.814435	12.2229	12.9557	0.19	42.17	0.69	0.07	0.03	0.014	0.179	0.2885	-0.82	100.29	[2] Wilson, 2015		UCZ	pyroxenite	1297.4	50.12	0.32	4.58	1.12	11.23
LZ	Pyrox	342.71	55.595	0.0974	1.555	0.890345	9.13814	9.93927	0.205	30.5	1.57	0.115	0.015	0.008	0.43535	0.09865	-0.03	100.245	[2] Wilson, 2015		LZ	Harz	413	41.72	0.0444	0.86	0.793692	12.4785	13.1927	0.2	43.15	0.69	0.17	0.05	0.015	0.152	0.3114	0.2	100.71	[2] Wilson, 2015		UCZ	upper pyroxenite		52.72	0.18	9.38	1.15	9.31
LZ	Pyrox	344.5	55.26	0.09735	1.53	0.893259	9.18502	9.98877	0.2	30.455	1.56	0.02	0	0.006	0.4225	0.10125	-0.03	99.765	[2] Wilson, 2015		LZ	Harz	414.64	42.3	0.0422	1.31	0.814356	12.2919	13.0247	0.19	42.1	0.82	0.2	0.03	0.015	0.3939	0.289	-0.49	100.87	[2] Wilson, 2015		UCZ	upper pyroxenite		52.55	0.18	8.71	1.18	9.56
LZ	Pyrox	345.57	55.66	0.0975	1.5	0.890228	9.16775	9.96877	0.2	30.79	1.55	0.06	0	0.005	0.4472	0.1011	0.17	100.49	[2] Wilson, 2015		LZ	Harz	415.93	40.02	0.0401	0.84	0.771391	13.0136	13.7077	0.2	43.96	0.4	0.02	0.06	0.007	0.6836	0.309	-0.34	100.4	[2] Wilson, 2015		UCZ	upper pyroxenite		52.49	0.19	8.29	1.2	9.71
LZ	Pyrox	346.71	55.75	0.0977	1.56	0.886108	9.10246	9.89977	0.2	30.65	1.61	0.08	0	0.007	0.4447	0.0982	0.15	100.51	[2] Wilson, 2015		LZ	Harz	416.29	39.5	0.042	0.83	0.756808	13.0067	13.6877	0.2	44.03	0.41	0.11	0.05	0.013	0.6715	0.2949	-0.43	100.01	[2] Wilson, 2015		UCZ	upper pyroxenite		52.48	0.18	7.91	1.23	9.95
LZ	Pyrox	347.77	55.645	0.09725	1.635	0.89406	9.1548	9.95927	0.21	30.35	1.605	0.13	0.01	0.009	0.43075	0.09715	-0.035	100.295	[2] Wilson, 2015		LZ	Harz	417.02	40.41	0.0554	0.98	0.777289	12.7903	13.4897	0.2	43.49	0.46	0.14	0.14	0.019	0.5025	0.2993	-0.22	100.34	[2] Wilson, 2015		UCZ	upper pyroxenite		52.43	0.2	6.49	1.32	10.67
LZ	Pyrox	348.83	55.88	0.0987	1.58	0.884156	9.09421	9.88977	0.2	30.82	1.57	0.08	0	0.005	0.4515	0.0974	0.08	100.79	[2] Wilson, 2015		LZ	Harz	417.66	40.2	0.0351	1.1	0.774414	12.8229	13.5197	0.2	43.49	0.56	0.16	0.09	0.025	0.4518	0.3114	-0.61	100.3	[2] Wilson, 2015		UCZ	upper pyroxenite		52.99	0.21	6.5	1.29	10.43
LZ	Pyrox	349.92	55.43	0.1021	1.62	0.891674	9.16644	9.96877	0.21	30.53	1.61	0.11	0.02	0.006	0.4431	0.0973	-0.21	100.28	[2] Wilson, 2015		LZ	Harz	418.44	39.95	0.0389	0.78	0.768193	13.0065	13.6977	0.2	44.01	0.45	0.13	0.09	0.015	0.4221	0.3165	-0.51	100.26	[2] Wilson, 2015		UCZ	upper pyroxenite		53.27	0.22	5.37	1.35	10.91
LZ	Pyrox	351.1	55.2	0.1004	1.64	0.88375	9.08458	9.87977	0.21	30.4	1.62	0.11	0.02	0.008	0.4395	0.0995	-0.21	99.84	[2] Wilson, 2015		LZ	Harz	419.2	39.88	0.0416	0.75	0.76264	13.0905	13.7767	0.2	44.41	0.36	0.03	0.08	0.014	0.52	0.332	-0.8	100.54	[2] Wilson, 2015		UCZ	upper pyroxenite		53.39	0.21	5.59	1.33	10.73
LZ	Pyrox	352.16	55.63	0.1006	1.72	0.883335	9.04595	9.84078	0.21	30.35	1.68	0.13	0.03	0.009	0.434	0.0978	-0.24	100.36	[2] Wilson, 2015		LZ	Harz	419.55	40.07	0.0356	0.75	0.761602	12.9234	13.6087	0.19	44.22	0.42	0.13	0.06	0.015	0.4628	0.3304	-0.49	100.45	[2] Wilson, 2015		UCZ	upper pyroxenite		53.55	0.22	5.24	1.33	10.81
LZ	Pyrox	357.3	55.625	0.1029	1.65	0.884397	9.05	9.84578	0.21	30.29	1.62	0.285	0.045	0.01	0.4018	0.10015	-0.19	100.295	[2] Wilson, 2015		LZ	Harz	76.34	45.54	0.0595	1.44	0.87467	11.5157	12.3027	0.2	38.88	1.01	0.17	0.05	0.011	0.5361	0.2135	-0.42	100.55	[2] Wilson, 2015		UCZ	upper pyroxenite		53.6	0.2	5.5	1.31	10.6
LZ	Pyrox	358.27	55.685	0.09505	1.56	0.882293	9.05139	9.84528	0.21	30.515	1.61	0.05	0.015	0.008	0.40425	0.10105	0.095	100.215	[2] Wilson, 2015		LZ	Harz	77.07	42.01	0.0365	1	0.821185	12.5138	13.2527	0.1992	42.2	0.74	0.24	0.04	0.013	0.2575	0.2585	0.12	100.4	[2] Wilson, 2015		UCZ	upper pyroxenite		53.54	0.19	6.3	1.27	10.24
LZ	Pyrox	359.35	55.74	0.1005	1.58	0.882827	9.07541	9.86977	0.21	30.7	1.58	0.08	0.01	0.007	0.4037	0.099	0.03	100.5	[2] Wilson, 2015		LZ	Harz	78.76	45.07	0.0525	1.24	0.848062	11.4406	12.2037	0.2	39.67	0.94	0.11	0.02	0.007	0.2468	0.2314	-0.41	100.08	[2] Wilson, 2015		UCZ	upper pyroxenite		53.44	0.19	7.88	1.12	9.03
LZ	Pyrox	360.24	55.82	0.0997	1.69	0.876502	8.9921	9.78078	0.2	30.59	1.63	0.09	0.01	0.006	0.4028	0.101	-0.06	100.54	[2] Wilson, 2015		BUS	FhZB	1209	45.78	0.15	6.14		10.86	10.86	0.15	31.53	3.7	0.36	0.27	0.07	0.71	0.209	n/a	99.929	[4] Yudoyskaya et al., 2013		UCZ	upper pyroxenite		53.81	0.19	5.84	1.2	9.7
LZ	Pyrox	361.43	55.52	0.1	1.76	0.87	8.86	9.64283	0.2	30.24	1.66	0.14	0.04	0.015	0.4	0.1	-0.33	99.94	[2] Wilson, 2015		BUS	HZB	1228	46.09	0.13	4.49		12.04	12.04	0.17	32.84	2.69	0.24	0.21	0.06	0.75	0.228	n/a	99.938	[4] Yudoyskaya et al., 2013		UCZ	upper pyroxenite		53.04	0.2	5.51	1.29	10.38
LZ	Pyrox	362.51	56.005	0.10085	1.68	0.873768	8.88106	9.66728	0.2	29.98	1.635	0.29	0.065	0.014	0.41155	0.10065	-0.215	100.25	[2] Wilson, 2015		BUS	HZB	1237	44.61	0.13	4.28		11.4	11.4	0.19	35.68	2	0.1	0.14	0.06	1.13	0.224	n/a	99.944	[4] Yudoyskaya et al., 2013		UCZ	upper pyroxenite		52.56	0.19	5.27	1.33	10.77
LZ	Pyrox	363.55	55.5	0.1	1.65	0.86	8.86	9.63383	0.2	30.57	1.62	0.11	0.01	0.007	0.42	0.1	-0.35	100.04	[2] Wilson, 2015		BUS	HZB	1314.9	46.02	0.08	3.34		12.07	12.07	0.19	34.68	1.69	0.04	0.05	0.03	0.83	0.157	n/a	99.177	[4] Yudoyskaya et al., 2013		UCZ	upper pyroxenite		52.42	0.17	5.73	1.32	10.68
LZ	Pyrox	364.72	55.69	0.1	1.64	0.86	8.88	9.65383	0.2	30.57	1.61	0.1	0.02	0.011	0.42	0.1	-0.29	100.2	[2] Wilson, 2015		BUS	HZB	1360	43.04	0.06	2.64		10.25	10.25	0.09	40.65	0.64	0.01	0.04	0.03	1.4	0.24	n/a	99.09	[4] Yudoyskaya et al., 2013		UCZ	upper pyroxenite		52	0.19	5.91	1.36	11.03
LZ	Pyrox	365.94	55.92	0.1	1.65	0.87	8.92	9.70283	0.2	30.69	1.61	0.1	0.02	0.01	0.42	0.1	-0.34	100.64	[2] Wilson, 2015		BUS	HZB	1390	43.32	0.04	1.92		9.58	9.58	0.15	42.27	0.77	0.03	0.06	0.02	0.95	0.306	n/a	99.416	[4] Yudoyskaya et al., 2013		UCZ	upper pyroxenite		50.99	0.2	6.53	1.34	10.82
LZ	Pyrox	366.97	56.11	0.1124	1.88	0.84312	8.62715	9.38579	0.19	30.55	1.73	0.16	0.03	0.01	0.41	0.0969	-0.24	100.78	[2] Wilson, 2015		BUS	HZB	1428.4	39.1783	0.0340197	1.38265		11.1543	11.1543	0.153243	45.7098	0.846871	0.0806993	0.0469055	0.00599774	1.70744	0.490683	0.2096	100.791	[4] Yudoyskaya et al., 2013		UCZ	upper pyroxenite		50.14	0.21	6.86	1.32	10.71
LZ	Pyrox	367.98	55.93	0.11445	2.26	0.846065	8.5995	9.36079	0.2	29.94	1.885	0.26	0.05	0.009	0.4009	0.0955	-0.29	100.62	[2] Wilson, 2015		BUS	HZB	1449	41.15	0.04	1.6		12.19	12.19	0.17	41.24	1.11	0.05	0.07	0.02	1.4	0.349	n/a	99.389	[4] Yudoyskaya et al., 2013		UCZ	lower pyroxenite		51.52	0.19	7.34	1.24	10.03
LZ	Pyrox	369.11	55.74	0.1226	2.07	0.85171	8.66842	9.43479	0.2	29.94	1.83	0.2	0.16	0.011	0.4048	0.0941	-0.23	100.3	[2] Wilson, 2015		BUS	HZB	1449.45	43.8972	0.0218541	0.989468		10.9975	10.9975	0.140185	42.4101	0.658569	0.0345667	0.136202	0.0059985	1.33966	0.428861	0.281347	101.06	[4] Yudoyskaya et al., 2013		UCZ	lower pyroxenite		52.54	0.18	5.52	1.31	10.55
LZ	Pyrox	370.14	55.77	0.1112	2.13	0.860577	8.76944	9.54378	0.2	30.05	1.83	0.22	0.03	0.014	0.418	0.094	-0.24	100.51	[2] Wilson, 2015		BUS	HZB	1480	54.81	0.11	4.38		8.08	8.08	0.14	27.27	2.73	0.43	0.18	0.01	0.51	0.086	n/a	98.736	[4] Yudoyskaya et al., 2013		UCZ	lower pyroxenite		52.58	0.27	4.35	1.48	12
LZ	Pyrox	370.9	56.06	0.1122	1.93	0.850859	8.69918	9.46479	0.2	30.46	1.73	0.15	0.03	0.015	0.4221	0.0965	0.12	100.78	[2] Wilson, 2015		BUS	HZB	1496	39.57	0.05	1.56		16.66	16.66	0.24	38.89	0.95	0.06	0.03	0.03	0.83	0.7	n/a	99.57	[4] Yudoyskaya et al., 2013		UCZ	lower pyroxenite		52.09	0.38	3.34	1.62	13.09
LZ	Pyrox	371.8	55.92	0.1078	1.84	0.85317	8.7361	9.50378	0.21	30.5	1.7	0.12	0.02	0.009	0.4271	0.0963	-0.09	100.55	[2] Wilson, 2015		BUS	HZB	1517	42.61	0.04	1.05		11.11	11.11	0.17	42.25	0.33	0.01	0.05	0.01	0.98	0.386	n/a	98.996	[4] Yudoyskaya et al., 2013		UCZ	lower pyroxenite		51.83	0.33	4.9	1.48	11.98
LZ	Pyrox	372.67	55.9	0.1105	1.87	0.855957	8.76359	9.53378	0.2	30.48	1.72	0.13	0.02	0.008	0.4266	0.0951	0.09	100.61	[2] Wilson, 2015		BUS	HZB	1528	43.21	0.07	1.6		16.02	16.02	0.23	35.58	0.77	0.03	0.07	0.02	1.36	0.342	n/a	99.302	[4] Yudoyskaya et al., 2013		UCZ	lower pyroxenite		51.89	0.18	8.9	1.16	9.39
LZ	Pyrox	373.55	56.015	0.11625	1.92	0.860546	8.76946	9.54378	0.205	30.185	1.72	0.17	0.065	0.013	0.4267	0.099	-0.17	100.59	[2] Wilson, 2015		BUS	HZB	1569	42.53	0.03	1		10.06	10.06	0.19	43.53	0.57	0.04	0.08	0.01	1.33	0.214	n/a	99.584	[4] Yudoyskaya et al., 2013		UCZ	lower pyroxenite		52.02	0.14	9.77	1.05	8.5
LZ	Pyrox	374.28	55.91	0.11235	1.96	0.837952	8.5573	9.31129	0.2	30.29	1.825	0.175	0.09	0.009	0.42925	0.0987	0.175	100.52	[2] Wilson, 2015		BUS	HZB	1620	37.76	0.03	1.25		19.27	19.27	0.21	38.54	0.59	0.02	0.02	0.01	1.31	0.249	n/a	99.259	[4] Yudoyskaya et al., 2013		UCZ	lower pyroxenite		52.21	0.16	8.67	1.13	9.17
LZ	Pyrox	375.05	56.06	0.13	1.77	0.83	8.48	9.22683	0.2	30.31	1.72	0.13	0.14	0.007	0.42	0.1	-0.14	100.32	[2] Wilson, 2015		BUS	HZB	1743.45	44.6956	0.0318921	1.05392		11.1866	11.1866	0.16491	41.537	0.954466	0.0451409	0.140105	0.00207829	1.30423	0.338915	0	101.455	[4] Yudoyskaya et al., 2013		UCZ	lower pyroxenite		52.32	0.22	6.9	1.33	10.77
LZ	Pyrox	375.96	55.99	0.1173	1.75	0.828883	8.49096	9.23679	0.2	30.57	1.68	0.14	0.1	0.011	0.4314	0.098	-0.28	100.44	[2] Wilson, 2015		BUS	HZB	1908.44	45.8368	0.0293642	1.09621		11.9823	11.9823	0.16189	38.6777	0.91361	0.0113275	0.0981865	0.00989688	0.893949	0.390757	1.01021	100.102	[4] Yudoyskaya et al., 2013		UCZ	lower pyroxenite		52.41	0.24	5.73	1.46	11.77
LZ	Pyrox	376.98	55.9	0.1156	1.88	0.825092	8.44537	9.18779	0.2	30.46	1.75	0.16	0.05	0.009	0.4264	0.0957	-0.32	100.34	[2] Wilson, 2015		BUS	HZB	1916	45.63	0.07	2.62		10.21	10.21	0.14	38.1	1.73	0.22	0.09	0.01	0.7	0.299	n/a	99.819	[4] Yudoyskaya et al., 2013		UCZ	lower pyroxenite		52.18	0.24	6.45	1.43	11.57
LZ	Pyrox	377.46	56	0.1211	1.75	0.822448	8.42775	9.16779	0.19	30.6	1.68	0.13	0.1	0.015	0.4329	0.0952	-0.31	100.38	[2] Wilson, 2015		BUS	HZB	1917.2	42.97	0.04	1.7		8.74	8.74	0.18	43.8	1.03	0.14	0.08	0.01	0.74	0.387	n/a	99.817	[4] Yudoyskaya et al., 2013		UCZ	upper pyroxenite		52.88	0.18	7.47	1.17	9.48
LZ	Pyrox	377.93	56.075	0.1162	1.81	0.839037	8.58582	9.34079	0.2	30.535	1.715	0.12	0.08	0.015	0.4283	0.09835	-0.22	100.64	[2] Wilson, 2015		BUS	HZB	1927	48.64	0.05	1.78		8.66	8.66	0.14	38.02	1.24	0.09	0.05	0.02	0.83	0.302	n/a	99.822	[4] Yudoyskaya et al., 2013		UCZ	upper pyroxenite		53.44	0.19	5.92	1.23	9.96
LZ	Pyrox	378.6	56.01	0.11145	1.74	0.826245	8.47383	9.21729	0.195	30.67	1.7	0.245	0.045	0.015	0.43535	0.1011	-0.17	100.585	[2] Wilson, 2015		BUS	HZB	1932.2	46.9578	0.0380052	1.94227		9.86834	9.86834	0.145785	38.1761	1.34221	0.0788037	0.286462	0.0116435	0.992826	0.340018	0	100.18	[4] Yudoyskaya et al., 2013		UCZ	upper pyroxenite		53.5	0.2	5.91	1.22	9.86
LZ	Pyrox	379.24	56.04	0.122	1.65	0.813781	8.33655	9.06879	0.19	30.6	1.59	0.12	0.16	0.014	0.4385	0.097	-0.14	100.19	[2] Wilson, 2015		BUS	HZB	1941	43.81	0.08	2.59		9.83	9.83	0.15	39.42	2.1	0.13	0.23	0.03	0.74	0.492	n/a	99.602	[4] Yudoyskaya et al., 2013		UCZ	upper pyroxenite		53.42	0.2	5.75	1.22	9.87
LZ	Pyrox	380.48	55.94	0.1156	1.96	0.804367	8.24603	8.9698	0.2	30.6	1.72	0.16	0.09	0.016	0.436	0.0928	-0.19	100.4	[2] Wilson, 2015		BUS	HZB	1953.15	47.0891	0.0669997	2.87079		9.64932	9.64932	0.129187	34.4561	1.8166	0.0830319	0.180238		2.71968	0.368	0.316429	99.429	[4] Yudoyskaya et al., 2013		UCZ	upper pyroxenite		53.08	0.21	5.55	1.22	9.89
LZ	Pyrox	381.18	56.05	0.1193	2.05	0.811582	8.28953	9.0198	0.19	30.38	1.79	0.2	0.08	0.017	0.4366	0.0968	-0.22	100.52	[2] Wilson, 2015		BUS	HZB	865.6	49.04	0.11	1.8		11.09	11.09	0.21	34.47	1.91	0.25	0.05	0.01	0.81	0.241		99.991	[4] Yudoyskaya et al., 2013		UCZ	upper pyroxenite		53.03	0.2	5.44	1.24	10.02
LZ	Pyrox	382.04	56.04	0.11975	1.805	0.813916	8.33193	9.06429	0.195	30.545	1.69	0.115	0.08	0.013	0.44115	0.10325	-0.18	100.325	[2] Wilson, 2015		BUS	HZB	927.4	45.71	0.09	0.75		12.41	12.41	0.22	37.76	1.51	0.23	0.03	0	0.94	0.319		99.969	[4] Yudoyskaya et al., 2013		UCZ	upper pyroxenite		53.29	0.19	5.59	1.25	10.12
LZ	Pyrox	382.85	55.88	0.1144	2.06	0.798188	8.16259	8.8808	0.19	30.38	1.8	0.19	0.03	0.015	0.4376	0.0965	-0.16	100.18	[2] Wilson, 2015		BUS	Harz	506.37	46.59	0.0721	2.85	0.855956	8.5956	9.36579	0.1617	37.95	1.62	0.21	0.13	0.009	0.8187	0.2903	n.d.	100.135	[2] Wilson, 2015		UCZ	upper pyroxenite		53.31	0.19	5.9	1.24	10.04
LZ	Pyrox	383.53	55.995	0.1154	1.99	0.799721	8.18121	8.9008	0.2	30.47	1.775	0.195	0.04	0.016	0.44105	0.0984	-0.195	100.33	[2] Wilson, 2015		BUS	Harz	507.4	44.33	0.0566	2.36	0.789796	9.12012	9.83077	0.1696	40.15	1.51	0.28	0.08	0.004	0.9879	0.3115	0.04	100.126	[2] Wilson, 2015		UCZ	upper pyroxenite		53.41	0.2	5.85	1.23	9.97
LZ	Pyrox	384.28	55.77	0.1175	1.97	0.799338	8.19155	8.9108	0.19	30.48	1.75	0.18	0.05	0.011	0.4515	0.0968	0.14	100.08	[2] Wilson, 2015		BUS	Harz	509.82	44.62	0.0517	1.88	0.739806	8.71011	9.37578	0.166	40.94	1.25	0.11	0.06	0.008	1.2254	0.3301	n.d.	100.063	[2] Wilson, 2015		UCZ	upper pyroxenite		53.37	0.2	5.95	1.24	10.03
LZ	Pyrox	384.9	55.655	0.1145	2.015	0.796784	8.15385	8.8708	0.195	30.31	1.785	0.175	0.04	0.015	0.44335	0.09845	-0.185	99.805	[2] Wilson, 2015		BUS	Harz	509.93	45.7029	0.0813559	2.05384	0.806235	8.76985	9.4953	0.149551	39.671	0.817547	0.159521	0.239282	0.012	1.09521	0.338584	0.02	99.8835	[2] Wilson, 2015		UCZ	upper pyroxenite		53.31	0.21	5.82	1.25	10.12
LZ	Pyrox	385.53	55.83	0.1178	2.07	0.800138	8.19083	8.9108	0.19	30.43	1.83	0.19	0.04	0.009	0.46	0.0958	-0.13	100.28	[2] Wilson, 2015		BUS	Harz	511.32	44.666	0.056331	1.91426	0.72586	8.71455	9.36768	0.149551	41.5055	1.13659	0.189432	0.0299103	0.001	1.33011	0.356431	-0.39	100.763	[2] Wilson, 2015		UCZ	upper pyroxenite		53.52	0.21	5.35	1.24	10
LZ	Pyrox	385.58	56.04	0.119	1.93	0.795535	8.15498	8.8708	0.19	30.65	1.72	0.13	0.07	0.015	0.4614	0.0976	-0.3	100.38	[2] Wilson, 2015		BUS	Harz	514.07	38.03	0.049	2.88	0.565283	8.92614	9.43478	0.1595	40.85	1.17	0.28	0.06	0.004	6.9235	0.3311	0.64	100.222	[2] Wilson, 2015		UCZ	upper pyroxenite		53.63	0.2	5.53	1.23	9.9
LZ	Pyrox	385.83	56.03	0.1241	2.04	0.797183	8.12449	8.8418	0.19	30.2	1.75	0.22	0.18	0.016	0.4602	0.0952	-0.05	100.25	[2] Wilson, 2015		BUS	Harz	515.21	40.9571	0.0515454	2.12363	0.53456	8.13695	8.61794	0.149551	43.2802	1.15653	0.179462	0.0299103	0.011	2.5326	0.391326	0.2	99.5208	[2] Wilson, 2015		UCZ	upper pyroxenite		53.57	0.19	5.91	1.23	9.94
LZ	Pyrox	386.59	54.81	0.12	1.92	0.8	8.29	9.00984	0.19	30.87	1.75	0.19	0.04	0.011	0.47	0.1	-0.09	99.59	[2] Wilson, 2015		BUS	Harz	516.82	40.59	0.0426	1.92	0.51336	8.32987	8.79179	0.149	44.11	1.04	0.01	0.04	0.003	2.8905	0.3907	n.d.	100.013	[2] Wilson, 2015		UCZ	upper pyroxenite		53.55	0.19	6.14	1.22	9.89
LZ	Pyrox	387.45	55.81	0.1159	1.91	0.796527	8.18408	8.9008	0.19	30.7	1.72	0.1	0.04	0.016	0.4694	0.0979	-0.37	100.17	[2] Wilson, 2015		BUS	Harz	517.76	38.6939	0.066999	2.87139	0.603743	9.02083	9.56408	0.169492	40.5384	1.07677	0.139581	0.0598205	0.005	5.41396	0.338883	0.06	99.0093	[2] Wilson, 2015		UCZ	upper pyroxenite		53.61	0.18	6.4	1.21	9.8
LZ	Pyrox	387.57	55.7	0.1185	2	0.798797	8.20204	8.9208	0.19	30.59	1.76	0.21	0.05	0.018	0.4593	0.0978	-0.07	100.21	[2] Wilson, 2015		BUS	Harz	520.86	42.6122	0.0530409	1.75474	0.620113	8.68109	9.23907	0.149551	43.2403	1.03689	0.209372	0.0199402	0.001	1.22682	0.359721	-0.45	99.955	[2] Wilson, 2015		UCZ	upper pyroxenite		53.57	0.19	6.02	1.2	9.69
LZ	Pyrox	388.52	55.52	0.1172	2.08	0.795226	8.16525	8.8808	0.18	30.49	1.8	0.21	0.05	0.006	0.4681	0.0979	0.22	100	[2] Wilson, 2015		BUS	Harz	522.57	41.34	0.0504	1.9	0.583671	9.00859	9.53378	0.156	43.96	1.23	0.17	0.08	0.007	1.2014	0.3752	n.d.	100.038	[2] Wilson, 2015		UCZ	upper pyroxenite		53.5	0.2	5.69	1.21	9.8
LZ	Pyrox	389.34	55.96	0.1122	1.86	0.797303	8.21338	8.9308	0.2	30.98	1.67	0.07	0.03	0.007	0.4882	0.0993	-0.38	100.51	[2] Wilson, 2015		BUS	Harz	525.28	41.5753	0.0542373	1.76471	0.550964	8.57582	9.07157	0.139581	44.3769	1.04686	0.199402	0.0299103	0.017	1.40758	0.403888	-0.37	100.118	[2] Wilson, 2015		UCZ	upper pyroxenite		53.51	0.2	5.72	1.23	9.92
LZ	Pyrox	389.79	55.5	0.1154	1.87	0.791534	8.16858	8.8808	0.19	30.86	1.7	0.15	0.03	0.004	0.4855	0.1016	-0.1	99.99	[2] Wilson, 2015		BUS	Harz	528.01	42.004	0.0569292	1.92423	0.562317	8.42702	8.93299	0.139581	44.0678	1.15653	0.219342	0.0398804	0.008	1.22522	0.361615	-0.22	100.187	[2] Wilson, 2015		UCZ	upper pyroxenite		53.53	0.19	5.73	1.22	9.87
LZ	Pyrox	390.57	55.6	0.1137	2.02	0.788732	8.1121	8.8218	0.18	30.66	1.8	0.2	0.04	0.005	0.4855	0.0996	0.1	100.14	[2] Wilson, 2015		BUS	Harz	528.45	41	0.0532	2.08	0.533636	8.62862	9.10879	0.1439	44.49	1.19	0.34	0.12	0.011	1.1743	0.3813	n.d.	100.119	[2] Wilson, 2015		UCZ	upper pyroxenite		53.34	0.19	5.53	1.27	10.3
LZ	Pyrox	391.76	55.83	0.1138	1.89	0.787999	8.10276	8.8118	0.18	30.77	1.7	0.15	0.04	0.015	0.4819	0.1022	-0.09	100.19	[2] Wilson, 2015		BUS	Harz	536.82	40.44	0.04	1.83	0.47	8.27	8.69291	0.15	45.29	1.14	0.27	0.1	0.012	1.56	0.4	0.16	99.97	[2] Wilson, 2015		UCZ	upper pyroxenite		52.79	0.19	4.57	1.39	11.24
LZ	Pyrox	392.33	55.85	0.1147	1.94	0.785838	8.0847	8.7918	0.19	30.82	1.71	0.11	0.04	0.016	0.4818	0.1014	-0.36	100.27	[2] Wilson, 2015		BUS	Harz	536.94	42.28	0.043	1.53	0.517053	7.98056	8.4458	0.1414	44.96	1.08	0.08	0.04	0.005	1.3488	0.3895	n.d.	100.373	[2] Wilson, 2015		UCZ	upper pyroxenite		52.77	0.19	4.23	1.39	11.23
LZ	Pyrox	392.57	55.67	0.1205	2.07	0.781291	8.0198	8.7228	0.19	30.55	1.76	0.18	0.06	0.011	0.4702	0.0998	-0.14	100	[2] Wilson, 2015		BUS	Harz	540.46	41.5753	0.0527418	1.72483	0.500092	7.94065	8.39063	0.129611	44.7657	0.967099	0.199402	0.0498504	0.013	1.40947	0.41346	-0.45	99.7227	[2] Wilson, 2015		UCZ	upper pyroxenite		52.76	0.17	7.4	1.17	9.49
LZ	Pyrox	393.12	55.97	0.1193	2.01	0.783126	8.03814	8.7428	0.18	30.71	1.73	0.2	0.06	0.009	0.4775	0.0997	-0.13	100.4	[2] Wilson, 2015		BUS	Harz	542.47	40.71	0.047	1.84	0.485531	8.17692	8.6138	0.1447	44.92	0.92	0.18	0.06	0.006	2.4473	0.4077	n.d.	100.325	[2] Wilson, 2015		UCZ	upper pyroxenite		52.81	0.15	8.07	1.11	9.03
LZ	Pyrox	394.08	55.94	0.1172	1.99	0.78099	8.02007	8.7228	0.18	30.73	1.74	0.18	0.05	0.006	0.4681	0.0994	-0.08	100.33	[2] Wilson, 2015		BUS	Harz	544.44	40.36	0.0389	1.63	0.504418	8.42693	8.8808	0.1391	44.39	0.82	0.14	0.1	0.011	2.568	0.4037	-0.12	99.5081	[2] Wilson, 2015		UCZ	upper pyroxenite		53.13	0.16	5.89	1.2	9.75
LZ	Pyrox	394.32	55.92	0.114	1.96	0.788125	8.11264	8.8218	0.19	30.9	1.73	0.1	0.05	0.007	0.4729	0.0997	-0.24	100.48	[2] Wilson, 2015		BUS	Harz	546.95	39.88	0.046	1.86	0.484956	8.57342	9.00979	0.1453	44.84	0.83	0.16	0.05	0.005	3.0748	0.4108	n.d.	100.343	[2] Wilson, 2015		UCZ	lower pyroxenite		51.14	0.28	8.24	1.17	9.46
LZ	Pyrox	394.88	55.83	0.116	2.01	0.775278	7.95621	8.6538	0.19	30.62	1.75	0.19	0.06	0.018	0.4691	0.1018	-0.06	100.11	[2] Wilson, 2015		BUS	Harz	549.93	40.5683	0.063011	2.20339	0.536155	8.36183	8.84426	0.149551	43.34	1.05683	0.219342	0.0498504	0.015	2.53559	0.397208	-0.46	99.4789	[2] Wilson, 2015		UCZ	lower pyroxenite		51.88	0.28	4.47	1.62	13.06
LZ	Pyrox	395.85	56.025	0.11045	1.955	0.779023	7.99234	8.6933	0.19	30.705	1.72	0.22	0.045	0.012	0.44565	0.1041	0.035	100.32	[2] Wilson, 2015		BUS	Harz	552.84	38.82	0.062	2.42	0.476556	8.46199	8.89079	0.1563	43.72	0.99	0.1	0.03	0.001	4.4388	0.3954	n.d.	100.064	[2] Wilson, 2015		UCZ	lower pyroxenite		52.23	0.23	5.67	1.47	11.86
LZ	Pyrox	396.58	55.33	0.11255	2.1	0.792856	8.17289	8.8863	0.19	30.68	1.86	0.165	0.165	0.015	0.46255	0.1049	0.175	100.17	[2] Wilson, 2015		BUS	Harz	553.32	41.1366	0.0535394	1.63509	0.508086	8.2495	8.70668	0.129611	44.7159	1.02692	0.199402	0.0398804	0.008	1.36919	0.429113	-0.51	99.4976	[2] Wilson, 2015		UCZ	lower pyroxenite		52.56	0.19	6.21	1.35	10.96
LZ	Pyrox	396.7	56.2	0.1165	2.12	0.77801	7.95375	8.6538	0.19	30.53	1.76	0.16	0.11	0.016	0.4545	0.0984	-0.08	100.52	[2] Wilson, 2015		BUS	Harz	555.63	39.87	0.039	1.73	0.479286	8.35956	8.79082	0.1399	44.6	0.93	0.27	0.05	0.003	2.5017	0.4077	-0.08	99.3656	[2] Wilson, 2015		UCZ	lower pyroxenite		52.62	0.27	4.99	1.46	11.78
LZ	Pyrox	397.36	56.09	0.1064	1.88	0.77362	7.9577	8.6538	0.19	30.94	1.69	0.17	0.03	0.017	0.4641	0.1022	0.26	100.42	[2] Wilson, 2015		BUS	Harz	558.76	42.01	0.0584	2.06	0.572083	8.37603	8.89079	0.1519	43.59	1.28	0.14	0.09	0.003	1.5233	0.3853	n.d.	100.221	[2] Wilson, 2015		UCZ	lower pyroxenite		52.19	0.28	6.37	1.37	11.1
LZ	Pyrox	397.92	56.21	0.1127	2.04	0.775518	7.93599	8.6338	0.18	30.61	1.73	0.2	0.06	0.018	0.4632	0.1004	0.24	100.46	[2] Wilson, 2015		BUS	Harz	559.27	42.3729	0.0684945	2.24327	0.586823	8.35612	8.88414	0.139581	43.3699	1.59521	0.319043	0.139581	0.018	0.550947	0.411964	-0.53	100.157	[2] Wilson, 2015		UCZ	lower pyroxenite		52.13	0.26	5.07	1.39	11.23
LZ	Pyrox	398.43	55.65	0.1128	1.89	0.78435	8.04704	8.7528	0.19	30.5	1.7	0.39	0.08	0.011	0.4516	0.1024	0.23	99.94	[2] Wilson, 2015		BUS	Harz	562.98	41.8744	0.0500499	1.79462	0.548752	8.33155	8.82532	0.139581	44.1974	1.10668	0.209372	0.0398804	0.004	1.15364	0.422134	-0.48	99.8612	[2] Wilson, 2015		UCZ	lower pyroxenite		52.31	0.25	4.08	1.44	11.64
LZ	Pyrox	398.88	56.02	0.1096	1.88	0.77087	7.95017	8.6438	0.19	31.1	1.69	0.1	0.05	0.015	0.4611	0.0997	-0.03	100.46	[2] Wilson, 2015		BUS	Harz	564.63	41.4257	0.0555334	1.97408	0.541027	8.35744	8.84426	0.129611	44.0678	1.1665	0.239282	0.0997009	0.015	1.2328	0.426421	-0.45	99.7204	[2] Wilson, 2015		UCZ	lower pyroxenite		52.73	0.21	3.96	1.39	11.23
LZ	Pyrox	399.31	55.675	0.10745	1.875	0.781566	8.05905	8.7623	0.185	30.895	1.71	0.145	0.035	0.005	0.4746	0.1053	0.165	100.09	[2] Wilson, 2015		BUS	Harz	566.64	42.84	0.042	1.67	0.559452	8.05141	8.5548	0.144	44.08	1.13	0.06	0.05	0.008	1.1394	0.4007	n.d.	100.149	[2] Wilson, 2015		UCZ	lower pyroxenite		53.02	0.18	4.65	1.27	10.24
LZ	Pyrox	400	55.945	0.11095	1.815	0.780301	8.04019	8.7423	0.19	30.99	1.695	0.205	0.045	0.012	0.47045	0.10325	0.17	100.42	[2] Wilson, 2015		BUS	Harz	568.88	42.9312	0.0468594	1.70489	0.570953	8.0055	8.51924	0.139581	43.5992	1.05683	0.169492	0.0299103	0.013	1.22074	0.408475	-0.45	99.8759	[2] Wilson, 2015		UCZ	lower pyroxenite		53.09	0.17	5.73	1.22	9.83
LZ	Pyrox	400.72	55.655	0.11085	1.84	0.780599	8.04492	8.7473	0.19	30.845	1.76	0.205	0.045	0.011	0.4669	0.10215	0.24	100.075	[2] Wilson, 2015		BUS	Harz	570.63	41.85	0.04	1.91	0.53	8.03	8.50689	0.14	44.21	1.24	0.28	0.08	0.006	1.17	0.41	-0.13	99.9	[2] Wilson, 2015		UCZ	lower pyroxenite		53.09	0.2	6.35	1.22	9.82
LZ	Pyrox	401.44	55.89	0.11945	1.91	0.786925	8.08872	8.7968	0.185	30.775	1.75	0.345	0.075	0.009	0.46625	0.09995	0.01	100.52	[2] Wilson, 2015		BUS	Harz	571.99	42.17	0.041	1.67	0.501764	7.64832	8.09981	0.1397	44.59	1.12	0.15	0.07	0.008	1.2443	0.4374	n.d.	99.7667	[2] Wilson, 2015		UCZ	lower pyroxenite		53.05	0.19	7.77	1.17	9.46
LZ	Pyrox	401.95	55.61	0.1177	1.89	0.780327	8.05066	8.7528	0.19	30.9	1.7	0.08	0.03	0.015	0.4667	0.1011	-0.29	99.95	[2] Wilson, 2015		BUS	Harz	573.43	41.9043	0.0484546	1.75474	0.516424	7.86713	8.33181	0.139581	44.2971	1.03689	0.189432	0.0199402	0.002	1.52652	0.426022	-0.53	99.721	[2] Wilson, 2015		UCZ	lower pyroxenite		52.7	0.16	8.44	1.16	9.35
LZ	Pyrox	402.11	55.44	0.1213	2.08	0.800211	8.19077	8.9108	0.19	30.21	1.79	0.19	0.06	0.007	0.4735	0.0998	-0.08	99.69	[2] Wilson, 2015		BUS	Harz	576.25	43.4297	0.0499501	1.71486	0.570557	7.92709	8.44048	0.129611	43.8983	1.13659	0.219342	0.0797607	0.016	0.461615	0.427218	-0.5	100.035	[2] Wilson, 2015		UCZ	lower pyroxenite		52.62	0.14	9.09	1.11	8.98
LZ	PYX		55.8797	0.100503	1.90956	8.44226		7.59635	0.201006	31.558	1.60805	0.201006	0.0799201	0.01998			-0.00853971	100	[15] Maier et al., 2013		BUS	Harz	578.33	41.49	0.057	2.28	0.506051	7.84246	8.29781	0.1414	44.2	1.43	0.18	0.1	0.009	1.5559	0.3913	n.d.	100.17	[2] Wilson, 2015		UCZ	lower pyroxenite		53.13	0.16	7.19	1.21	9.78
LZ	PYX		55.0403	0.100806	2.21774	10.1815		9.16127	0.201613	30.3427	1.71371	0.201613	<0,2	<0,2			na	100	[15] Maier et al., 2013		BUS	Harz	578.85	42.6702	0.0529289	2.01209	0.549202	7.80874	8.30291	0.138765	43.6416	1.20924	0.227971	0.0396471	0.007	1.39657	0.404797	-0.53	100.145	[2] Wilson, 2015		UCZ	lower pyroxenite		53.64	0.2	4.03	1.36	10.96
LZ	PYX		55.4836	0.100332	3.31095	9.83253		8.84731	0.200664	27.9926	2.30763	0.601992	0.149745	0.0199661			0.0881446	100	[15] Maier et al., 2013		BUS	Harz	584.29	42.43	0.0585	2.43	0.583757	8.17753	8.7028	0.1481	43.07	1.46	0.27	0.14	0.014	1.025	0.394	n.d.	100.181	[2] Wilson, 2015		UCZ	lower pyroxenite		53.62	0.19	4.62	1.33	10.71
LZ	pyroxenite		55.9	0.1	2.1	0.8	7.7	8.41984	0.2	28.6	3.5	0.4	0	0					[5] Teigler, 1990		BUS	Harz	582.52	42.1137	0.0761715	2.72183	0.594685	8.2304	8.7655	0.139581	42.4826	1.69492	0.338983	0.159521	0.019	1.10249	0.388833	-0.57	100.049	[2] Wilson, 2015		UCZ	lower pyroxenite		53.26	0.16	6.35	1.26	10.13
LZ	pyroxenite		56	0.1	2.3	0.9	8.6	9.40982	0.2	27.7	3.2	0.3	0.1	0					[5] Teigler, 1990		BUS	Harz	585.6	41.9342	0.0642074	2.11366	0.597235	8.54415	9.08154	0.149551	43.0209	1.27617	0.209372	0.0598205	0.015	1.59093	0.411665	-0.51	99.9658	[2] Wilson, 2015		UCZ	lower pyroxenite		53.09	0.17	6.56	1.22	9.85
LZ	pyroxenite		55.6	0.1	1.9	0.8	7.6	8.31984	0.2	31.4	1.6	0.2	0	0					[5] Teigler, 1990		BUS	Harz	586.42	41.8245	0.068993	2.36291	0.635079	8.875	9.44644	0.139581	42.4028	1.23629	0.249252	0.109671	0.016	1.50907	0.407478	-0.64	99.8247	[2] Wilson, 2015		UCZ	lower pyroxenite		53.04	0.16	6.59	1.21	9.76
LZ	pyroxenite		44.5	0.1	1.9	1.1	10.7	11.6898	0.2	38.9	1.5	0.2	0	0					[5] Teigler, 1990		BUS	Harz	588.46	42.41	0.0543	2.41	0.591358	8.22069	8.7528	0.1456	42.88	1.47	0.33	0.13	0.021	1.1354	0.339	n.d.	100.11	[2] Wilson, 2015		UCZ	lower pyroxenite		53.04	0.18	6.12	1.23	9.95
LZ	pyroxenite		54.6	0.1	2.2	0.9	9.2	10.0098	0.2	30.1	1.7	0.2	0	0					[5] Teigler, 1990		BUS	Harz	590.7	42.1037	0.0663011	2.333	0.651258	8.81059	9.39659	0.149551	41.9641	1.40578	0.259222	0.109671	0.016	1.43918	0.40668	-0.59	99.7031	[2] Wilson, 2015		UCZ	lower pyroxenite		53.27	0.21	4.65	1.27	10.29
LZ	pyroxenite		55.3	0.1	3.3	0.9	8.9	9.70982	0.2	27.9	2.3	0.6	0	0					[5] Teigler, 1990		BUS	Harz	592.53	43.02	0.0718	2.64	0.658971	8.51585	9.10879	0.1521	41.8	1.57	0.23	0.21	0.025	0.9311	0.3374	n.d.	100.13	[2] Wilson, 2015		UCZ	lower pyroxenite		53.79	0.23	2.88	1.34	10.85
LZ	pyroxenite		54.8	0.1	2.5	0.8	8.3	9.01984	0.2	30.5	1.9	0.3	0	0					[5] Teigler, 1990		BUS	Harz	593.72	41.94	0.0632	2.38	0.681608	8.99632	9.60963	0.16	41.24	1.41	0.4	0.13	0.018	1.459	0.3637	-0.32	99.2189	[2] Wilson, 2015		UCZ	lower pyroxenite		54.04	0.23	1.78	1.43	11.55
LZ	pyroxenite		56	0.1	3	0.9	8.8	9.60982	0.2	27.6	2.4	0.5	0	0					[5] Teigler, 1990		BUS	Harz	594.42	43.4596	0.0858425	3.01097	0.72222	8.60916	9.25901	0.149551	40.1994	1.68495	0.378863	0.219342	0.031	1.04217	0.319342	-0.54	99.895	[2] Wilson, 2015		UCZ	lower pyroxenite		54.09	0.22	2.31	1.44	11.66
LZ	pyroxenite		55.2	0.1	3.6	0.9	8.9	9.70982	0.2	27.2	2.6	0.5	0	0					[5] Teigler, 1990		BUS	Harz	596.53	42.8315	0.0859422	2.7318	0.702612	8.66568	9.29789	0.149551	40.4786	1.48554	0.269192	0.0997009	0.022	1.95833	0.397408	-0.54	99.8605	[2] Wilson, 2015		UCZ	lower pyroxenite		53.67	0.2	4.37	1.33	10.77
LZ	pyroxenite		55.4	0.1	3.1	0.9	8.8	9.60982	0.2	27.9	2.4	0.5	0	0					[5] Teigler, 1990		BUS	Harz	597.94	42.8	0.0661	2.65	0.667147	8.62649	9.22679	0.1569	41.6	1.66	0.25	0.15	0.018	1.0809	0.3621	n.d.	100.063	[2] Wilson, 2015		UCZ	lower pyroxenite		53.46	0.2	4.57	1.32	10.69
LZ	pyroxenite		55.6	0.1	2.3	0.9	8.5	9.30982	0.2	29.8	1.9	0.3	0	0					[5] Teigler, 1990		BUS	Harz	599.52	42.15	0.06	2.75	0.68	9.09	9.70186	0.17	41.62	1.77	0.39	0.15	0.018	0.83	0.39	-0.3	100.07	[2] Wilson, 2015		UCZ	lower pyroxenite		53.91	0.22	2.8	1.42	11.48
LZ	pyroxenite		55.2	0.1	4.14	0.8	8.4	9.11984	0.2	27.4	2.7	0.5	0.1	0					[5] Teigler, 1990		BUS	Harz	600.5	43.011	0.0717846	2.96112	0.723711	8.83413	9.48532	0.149551	40.3888	1.88435	0.338983	0.0997009	0.021	0.908873	0.339482	-0.54	99.7153	[2] Wilson, 2015		UCZ	lower pyroxenite		53.83	0.21	3.26	1.4	11.33
LZ	pyroxenite		53.8	0.1	5.7	0.9	8.7	9.50982	0.2	25.8	3.2	0.6	0	0					[5] Teigler, 1990		BUS	Harz	602.89	42.91	0.0631	2.66	0.743136	9.2311	9.89977	0.1712	40.73	1.65	0.29	0.13	0.021	1.1844	0.3426	n.d.	100.098	[2] Wilson, 2015		UCZ	lower pyroxenite		53.48	0.18	5.34	1.3	10.51
LZ	pyroxenite		54	0.1	5.7	0.9	8.9	9.70982	0.2	25.3	3.3	0.6	0.1	0					[5] Teigler, 1990		BUS	Harz	603.54	43.5095	0.0615155	2.60219	0.727131	8.72238	9.37665	0.149551	40.4088	1.57527	0.279163	0.0997009	0.022	1.12014	0.365404	-0.5	99.6235	[2] Wilson, 2015		UCZ	lower pyroxenite		53.1	0.2	5.98	1.26	10.15
LZ	pyroxenite		54.4	0.1	6	0.8	8.4	9.11984	0.2	25.3	3.6	0.6	0	0					[5] Teigler, 1990		BUS	Harz	605.46	44.1276	0.0790628	3.13061	0.738651	8.32818	8.99282	0.149551	39.3121	1.70489	0.309073	0.0697906	0.015	1.76361	0.375972	-0.4	100.093	[2] Wilson, 2015		UCZ	lower pyroxenite		53.77	0.21	4.09	1.43	11.57
LZ	pyroxenite		54.3	0.1	3.4	1	9.7	10.5998	0.2	27.1	2.5	0.4	0	0					[5] Teigler, 1990		BUS	Harz	606.91	43.988	0.0768694	2.87139	0.792564	8.98952	9.70267	0.159521	39.3519	1.665	0.309073	0.0797607	0.021	1.27747	0.364307	-0.59	99.9279	[2] Wilson, 2015		UCZ	upper pyroxenite		53.05	0.21	5.61	1.17	9.48
LZ	pyroxenite		55.2	0.1	4.1	0.9	9	9.80982	0.2	26.4	2.8	0.6	0.1	0					[5] Teigler, 1990		BUS	Harz	608.27	43.68	0.0772	2.69	0.848423	9.78935	10.5528	0.1788	39.54	1.65	0.2	0.18	0.026	1.008	0.3458	n.d.	100.178	[2] Wilson, 2015		UCZ	upper pyroxenite		53.19	0.18	5.11	1.26	10.17
LZ	pyroxenite		54.7	0.1	4.4	0.9	8.6	9.40982	0.2	26.6	2.7	0.6	0.1	0					[5] Teigler, 1990		BUS	Harz	608.9	43.7891	0.0868	2.92	0.942125	10.288	11.1357	0.17	38.12	1.65	0.32	0.16	0.018	0.9317	0.3446	-0.1	99.7821	[2] Wilson, 2015		UCZ	upper pyroxenite		53.43	0.19	5.18	1.24	10.05
LZ	pyroxenite		55.6	0.1	4.1	0.8	8.3	9.01984	0.2	26.4	2.8	0.8	0.2	0					[5] Teigler, 1990		BUS	Harz	609.34	44.5862	0.0675972	2.67198	0.98724	10.5102	11.3985	0.179462	38.0758	1.62512	0.299103	0.0598205	0.007	1.0005	0.33988	-0.7	100.391	[2] Wilson, 2015		UCZ	upper pyroxenite		53.61	0.2	5.01	1.24	9.99
LZ	pyroxenite		54.8	0.2	3.5	0.8	8.1	8.81984	0.2	28.1	2.7	0.6	0.2	0					[5] Teigler, 1990		BUS	Harz	610.7	44.8654	0.0667996	2.85145	0.774967	8.5617	9.25901	0.149551	39.3918	1.7348	0.329013	0.0498504	0.009	1.02423	0.360419	-0.47	100.152	[2] Wilson, 2015		UCZ	upper pyroxenite		53.48	0.2	5.15	1.23	9.94
LZ	pyroxenite		55.6	0.2	3.5	0.8	7.9	8.61984	0.2	27.9	2.5	0.6	1	0					[5] Teigler, 1990		BUS	Harz	612.03	44.0578	0.0670987	3.58923	1.04432	10.745	11.6847	0.179462	36.6201	1.99402	0.279163	0.0299103	0.003	1.13779	0.323729	-0.53	100.06	[2] Wilson, 2015		UCZ	upper pyroxenite		53.39	0.2	5.32	1.24	10.04
LZ	pyroxenite		55.1	0.2	3.3	0.8	7.9	8.61984	0.2	28.7	2.5	0.3	0.1	0					[5] Teigler, 1990		BUS	Harz	619.19	45.92	0.0803	4.7	0.978295	8.85533	9.7356	0.1734	33.96	3.04	0.41	0.12	0.016	0.6535	0.238	-0.08	99.1263	[2] Wilson, 2015		UCZ	upper pyroxenite		53.49	0.2	5.44	1.25	10.14
LZ	pyroxenite		46	0.1	3.1	1.1	10.9	11.8898	0.2	35.2	1.9	0.5	0.1	0					[5] Teigler, 1990		BUS	Harz	619.64	46.7099	0.101196	4.37687	0.943334	8.60761	9.45642	0.159521	34.8255	2.79163	0.388833	0.0697906	0.025	0.783549	0.270189	-0.43	100.033	[2] Wilson, 2015		UCZ	upper pyroxenite		53.57	0.2	5.43	1.24	10.01
LZ	pyroxenite		55.5	0.1	2.9	0.8	8	8.71984	0.2	29	2.2	0.6	0.1	0					[5] Teigler, 1990		BUS	Harz	620.22	46.03	0.0987	4.86	0.898852	8.39901	9.20779	0.1577	35.13	3.04	0.35	0.14	0.017	0.8955	0.2866	n.d.	100.273	[2] Wilson, 2015		UCZ	upper pyroxenite		53.69	0.22	5.3	1.23	9.95
LZ	pyroxenite		52.4	0.2	2.9	0.9	8.8	9.60982	0.2	31	2.2	0.7	0.1	0					[5] Teigler, 1990		BUS	Harz	620.94	45.3739	0.103091	4.24726	0.934296	9.03946	9.88014	0.159521	35.7727	2.49252	0.438684	0.109671	0.011	0.907079	0.306281	-0.42	99.8794	[2] Wilson, 2015		UCZ	upper pyroxenite		53.86	0.22	5.39	1.23	9.92
LZ	pyroxenite		53.7	0.1	3	0.9	9	9.80982	0.2	29.5	2.2	0.6	0.1	0					[5] Teigler, 1990		BUS	Harz	644.7	44.72	0.0878	6.76	1.44979	11.8192	13.1237	0.197	29.39	3.72	0.43	0.07	0.011	1.1007	0.2314	n.d.	99.9691	[2] Wilson, 2015		UCZ	upper pyroxenite		53.84	0.21	5.58	1.19	9.63
LZ	pyroxenite		55	0.2	5.1	0.8	8.1	8.81984	0.2	24.7	4	1.1	0	0					[5] Teigler, 1990		BUS	Harz	692.87	41.53	0.1123	3.35	1.22508	13.3463	14.4487	0.2188	36.09	2.03	0.27	0.04	0.004	1.5887	0.2959	n.d.	100.093	[2] Wilson, 2015		UCZ	upper pyroxenite		53.79	0.21	5.82	1.16	9.39
LZ	pyroxenite		55.5	0.3	7.1	0.8	8.5	9.21984	0.2	21	4.5	1.2	0	0					[5] Teigler, 1990		BUS	Harz	701.39	43.49	0.1746	3.53	0.990546	10.2445	11.1357	0.1815	36.3	2	0.47	0.15	0.016	2.3837	0.2782	n.d.	100.189	[2] Wilson, 2015		UCZ	upper pyroxenite		53.87	0.21	5.74	1.17	9.48
LZ	Ol pyrox	83.79	49.11	0.0908	1.87	0.936388	10.8572	11.6997	0.21	34.68	1.43	0.15	0.04	0.019	0.6973	0.1376	-0.55	100.26	[2] Wilson, 2015		BUS	Harz	705.12	44.57	0.1262	4.1	0.929668	9.27126	10.1078	0.1633	36.09	1.93	0.15	0.67	0.04	0.8337	0.3099	n.d.	99.19	[2] Wilson, 2015		UCZ	upper pyroxenite		53.8	0.21	5.75	1.18	9.5
LZ	Ol pyrox	101.88	49.11	0.0712	1.26	0.954058	11.2373	12.0957	0.21	35.62	1.17	0.07	0.02	0.018	0.434	0.144	-0.22	100.37	[2] Wilson, 2015		BUS	Harz	709.45	42.56	0.1098	3.61	1.06377	11.2865	12.2437	0.2017	36.25	2.33	0.39	0.08	0.008	1.8895	0.3119	n.d.	100.069	[2] Wilson, 2015		UCZ	upper pyroxenite		53.57	0.19	6.46	1.15	9.27
LZ	Ol pyrox	123.36	53	0.0871	1.41	0.811219	8.90285	9.63278	0.19	33.77	1.53	0.07	0.01	0.016	0.4276	0.1146	-0.28	100.36	[2] Wilson, 2015		BUS	Harz	716.76	41.47	0.0761	3.73	1.11138	12.4997	13.4997	0.2139	36.88	2.29	0.4	0.09	0.012	1.0181	0.2962	n.d.	100.061	[2] Wilson, 2015		UCZ	upper pyroxenite		53.71	0.19	6.39	1.15	9.29
LZ	Ol pyrox	128.62	51.915	0.086	1.45	0.809985	9.10195	9.83078	0.195	34.64	1.46	0.035	0.02	0.015	0.55515	0.12855	-0.245	100.44	[2] Wilson, 2015		BUS	Harz	729.51	44.92	0.102	3.42	1.33925	12.4526	13.6577	0.217	34.12	2.06	0.31	0.1	0.016	0.9654	0.2251	n.d.	100.222	[2] Wilson, 2015		UCZ	upper pyroxenite		53.92	0.22	5.49	1.18	9.54
LZ	Ol pyrox	131.11	51.325	0.0772	1.29	0.802531	9.20715	9.92927	0.19	35.575	1.37	0.04	0.015	0.014	0.4533	0.1447	-0.265	100.535	[2] Wilson, 2015		BUS	Harz	797.33	45.49	0.1063	4.3	0.985357	9.33914	10.2258	0.1668	35.19	2.79	0.42	0.26	0.02	0.8336	0.242	n.d.	100.118	[2] Wilson, 2015		UCZ	upper pyroxenite		53.89	0.22	5.25	1.19	9.63
LZ	Ol pyrox	135.86	52.44	0.08	1.3	0.79	8.78	9.49084	0.19	34.42	1.47	0.02	0	0.003	0.51	0.12	-0.18	100.18	[2] Wilson, 2015		BUS	Harz	801.53	44.11	0.1222	5.05	0.946575	9.32504	10.1768	0.1652	35.34	3.1	0.55	0.29	0.037	0.9883	0.2579	n.d.	100.263	[2] Wilson, 2015		UCZ	upper pyroxenite		54.03	0.22	4.34	1.24	10.05
LZ	Ol pyrox	140.88	48.3	0.08	1.34	0.82	10	10.7378	0.19	37.21	1.26	0.11	0.03	0.012	0.52	0.17	-0.38	100.09	[2] Wilson, 2015		BUS	Harz	804.48	45.92	0.0772	3.45	0.848882	8.57196	9.33579	0.1656	37.58	2.26	0.27	0.15	0.016	0.5662	0.2729	n.d.	100.125	[2] Wilson, 2015		UCZ	upper pyroxenite		53.94	0.23	3.43	1.33	10.74
LZ	Ol pyrox	141.88	49.47	0.083	1.42	0.829481	9.84539	10.5918	0.19	36.34	1.37	0.11	0.04	0.015	0.709	0.1626	-0.24	100.62	[2] Wilson, 2015		BUS	Harz	817.4	43.91	0.0941	4.14	1.02835	10.5074	11.4327	0.1738	36.29	2.19	0.27	0.35	0.024	0.804	0.2749	n.d.	100.026	[2] Wilson, 2015		UCZ	upper pyroxenite		53.43	0.21	4	1.36	11.02
LZ	Ol pyrox	159.65	53.87	0.0902	1.53	0.784913	8.39253	9.09879	0.18	32.5	1.71	0.06	0.03	0.006	0.4624	0.1153	0.17	99.77	[2] Wilson, 2015		BUS	Harz	840.75	44.81	0.1271	4.38	0.841451	8.52965	9.28679	0.1561	36.79	2.56	0.65	0.41	0.035	0.6754	0.3058	n.d.	100.242	[2] Wilson, 2015		UCZ	upper pyroxenite		52.74	0.23	3.65	1.45	11.75
LZ	Ol pyrox	161.23	54.23	0.1006	1.98	0.789225	8.34865	9.05879	0.18	31.95	1.95	0.19	0.05	0.007	0.7148	0.1161	0.02	100.63	[2] Wilson, 2015		BUS	Harz	843.47	46.3	0.095	2.96	0.915057	8.97741	9.80078	0.1741	36.96	1.87	0.31	0.18	0.018	1.2428	0.3298	n.d.	100.305	[2] Wilson, 2015		UCZ	upper pyroxenite		52.28	0.26	2.97	1.53	12.43
LZ	Ol pyrox	162.97	53.82	0.1004	1.65	0.784608	8.4418	9.14779	0.18	32.91	1.76	0.15	0.05	0.016	0.4464	0.1275	-0.03	100.46	[2] Wilson, 2015		BUS	Harz	844.9	41.23	0.1159	4.1	0.87707	9.91157	10.7008	0.1831	36.79	1.82	0.36	0.14	0.012	4.4654	0.3049	n.d.	100.3	[2] Wilson, 2015		UCZ	lower pyroxenite		51.58	0.61	3.53	1.52	12.3
LZ	Ol pyrox	164.38	52.17	0.08	1.42	0.79	8.8	9.51084	0.18	34.41	1.56	0.07	0.02	0.009	0.49	0.15	-0.2	100.19	[2] Wilson, 2015		BUS	Harz	929.45	46.29	0.0782	3.66	1.19234	10.8539	11.9267	0.191	34.43	1.92	0.27	0.24	0.019	0.8418	0.2554	n.d.	100.213	[2] Wilson, 2015		UCZ	lower pyroxenite		53.65	0.25	1.86	1.5	12.09
LZ	Ol pyrox	166.12	54.69	0.0954	1.63	0.751528	7.94758	8.6238	0.18	32.2	1.82	0.17	0.04	0.005	0.7131	0.1114	0	100.37	[2] Wilson, 2015		BUS	Harz	975.74	44.99	0.1043	4.09	1.10604	10.5465	11.5417	0.1873	35	2.14	0.57	0.17	0.026	0.8161	0.2821	n.d.	99.9957	[2] Wilson, 2015		UCZ	lower pyroxenite		53.86	0.27	2.11	1.47	11.91
LZ	Ol pyrox	168	50.86	0.0838	1.59	0.797	8.98464	9.70178	0.18	34.14	1.47	0.12	0.02	0.007	1.3503	0.1574	-0.15	99.8	[2] Wilson, 2015		BUS	Harz	1044.96	45.03	0.1895	3.6	1.19211	11.1911	12.2637	0.1803	34.52	2.05	0.6	0.34	0.045	1.0663	0.2503	n.d.	100.232	[2] Wilson, 2015		UCZ	lower pyroxenite		53.36	0.3	2.42	1.47	11.91
LZ	Ol pyrox	212.36	49.86	0.0818	1.4	0.806334	9.45123	10.1768	0.19	35.87	1.53	0.09	0.04	0.014	0.7018	0.1791	-0.29	100.25	[2] Wilson, 2015		BUS	Harz	1050.9	42.75	0.1418	3.7	0.972978	10.4483	11.3237	0.184	36.75	1.69	0.24	0.15	0.018	2.6022	0.293	n.d.	99.9185	[2] Wilson, 2015		UCZ	lower pyroxenite		52.82	0.3	3.36	1.46	11.84
LZ	Ol pyrox	213.46	50.91	0.0801	1.37	0.808972	9.26086	9.98877	0.19	35.15	1.64	0.1	0.03	0.015	0.368	0.1723	-0.5	100.13	[2] Wilson, 2015		BUS	Harz	1054.72	44.88	0.1649	3.82	0.852617	8.6576	9.42479	0.1597	36.9	2.16	0.55	0.32	0.033	0.6815	0.2707	n.d.	99.4223	[2] Wilson, 2015		UCZ	lower pyroxenite		53.44	0.32	4.19	1.42	11.52
LZ	Ol pyrox	214.42	48.72	0.0745	1.28	0.809527	9.80434	10.5328	0.18	36.96	1.43	0.11	0.04	0.016	0.2954	0.2027	-0.51	99.96	[2] Wilson, 2015		BUS	Harz	1057.94	43.92	0.1377	3.53	0.906927	9.71671	10.5328	0.1694	37.69	1.9	0.27	0.22	0.026	1.4503	0.3049	n.d.	100.219	[2] Wilson, 2015		UCZ	lower pyroxenite		53.43	0.32	3.42	1.5	12.1
LZ	Ol pyrox	221.12	48.53	0.0823	1.73	0.842153	10.091	10.8487	0.19	36.2	1.73	0.2	0.05	0.017	0.5091	0.1796	-0.39	100.4	[2] Wilson, 2015		BUS	Harz	1058.66	44.4048	0.12588	3.2808	0.919803	9.73015	10.5578	0.1685	37.7342	1.64536	0.455942	0.178412	0.017	1.28794	0.302309	-0.51	100.246	[2] Wilson, 2015		UCZ	lower pyroxenite		53.26	0.27	2.88	1.46	11.82
LZ	Ol pyrox	222.13	47.72	0.0773	1.45	0.834485	10.3259	11.0767	0.19	37.4	1.5	0.16	0.06	0.014	0.4924	0.1928	-0.52	100.47	[2] Wilson, 2015		BUS	Harz	1060.64	46.4169	0.18654	4.27198	1.00678	9.20092	10.1068	0.148677	34.6615	2.32927	0.703737	0.44603	0.063	0.414511	0.259193	-0.13	100.09	[2] Wilson, 2015		UCZ	lower pyroxenite		53.96	0.24	3.31	1.31	10.57
LZ	Ol pyrox	224	51.51	0.0772	1.21	0.812428	9.25775	9.98877	0.19	35.27	1.41	0.06	0.01	0.003	0.5115	0.147	-0.37	100.53	[2] Wilson, 2015		BUS	Harz	1060.7	47.1404	0.168996	4.88651	1.00955	8.84557	9.75397	0.148677	33.6902	2.32927	0.792943	0.44603	0.055	0.322629	0.2472	0.31	100.063	[2] Wilson, 2015		UCZ	lower pyroxenite		54.27	0.24	3.02	1.32	10.65
LZ	Ol pyrox	224.96	52.46	0.0874	1.38	0.810994	8.96205	9.69178	0.19	33.89	1.53	0.06	0.01	0.015	0.6641	0.1304	-0.31	100.22	[2] Wilson, 2015		BUS	Harz	1060.77	46.4565	0.129051	5.85787	0.981135	8.46873	9.35156	0.138765	32.6593	3.56824	0.83259	0.287442	0.035	0.31014	0.246407	0.15	99.9555	[2] Wilson, 2015		UCZ	lower pyroxenite		54.17	0.23	2.26	1.41	11.4
LZ	Ol pyrox	227.28	52.42	0.0944	1.51	0.819796	9.03312	9.77078	0.19	33.67	1.67	0.14	0.04	0.014	0.3642	0.1284	-0.19	100.12	[2] Wilson, 2015		BUS	Harz	1060.84	47.7054	0.127366	4.14313	0.980979	8.74342	9.62611	0.158589	34.721	2.41848	0.634354	0.247795	0.036	0.311131	0.246704	0.09	100.451	[2] Wilson, 2015		UCZ	lower pyroxenite		54.24	0.29	2.89	1.39	11.25
LZ	Ol pyrox	231.34	47.63	0.0722	1.19	0.817153	10.2525	10.9877	0.19	38.09	1.37	0.11	0.05	0.003	0.2469	0.1981	-0.49	100.29	[2] Wilson, 2015		BUS	Harz	1060.98	48.5479	0.136485	4.32154	0.979123	8.3526	9.23361	0.158589	33.6802	2.52751	0.634354	0.287442	0.035	0.31688	0.233125	-0.04	100.19	[2] Wilson, 2015		UCZ	lower pyroxenite		53.8	0.3	3.3	1.34	10.86
LZ	Ol pyrox	232.4	49.82	0.0781	1.34	0.815132	9.61131	10.3448	0.19	36.2	1.52	0.11	0.03	0.015	0.2979	0.1665	-0.41	100.24	[2] Wilson, 2015		BUS	Harz	1061.05	47.9532	0.176628	4.04401	0.993473	8.63406	9.52799	0.158589	33.9677	2.33918	0.624442	0.436119	0.055	0.454852	0.243632	-0.01	100.06	[2] Wilson, 2015		UCZ	lower pyroxenite		54.28	0.25	3.3	1.34	10.81
LZ	Ol pyrox	233.36	51.42	0.08	1.51	0.81	9.1	9.82884	0.19	34.45	1.56	0.13	0.05	0.015	0.35	0.14	-0.22	99.84	[2] Wilson, 2015		BUS	Harz	1061.12	44.6526	0.143225	3.90524	0.940981	9.51485	10.3615	0.158589	36.5844	2.15086	0.604619	0.38656	0.046	0.511349	0.295371	-0.16	99.8722	[2] Wilson, 2015		UCZ	lower pyroxenite		54.81	0.28	3.6	1.34	10.82
LZ	Ol pyrox	235.98	54.51	0.0867	1.39	0.765535	8.16297	8.8518	0.2	32.69	1.71	0.08	0.01	0.007	0.4533	0.1088	-0.21	100.22	[2] Wilson, 2015		BUS	Harz	1061.18	44.7022	0.161661	5.11448	0.971814	9.14417	10.0186	0.158589	34.3443	2.69601	0.703737	0.346912	0.046	1.33026	0.274358	-0.16	99.9866	[2] Wilson, 2015		UCZ	lower pyroxenite		53.82	0.28	4.67	1.34	10.85
LZ	Ol pyrox	237.16	55.11	0.0906	1.39	0.753435	7.96586	8.6438	0.19	32.43	1.74	0.08	0	0.003	0.4623	0.1013	-0.19	100.35	[2] Wilson, 2015		BUS	Harz	1061.22	41.1835	0.179899	4.92616	0.940217	10.1231	10.9691	0.1685	35.4743	2.01209	0.584795	0.356824	0.054	3.18446	0.310536	-0.31	99.5071	[2] Wilson, 2015		UCZ	lower pyroxenite		53.19	0.27	5.36	1.35	10.9
LZ	Ol pyrox	239.31	53.66	0.079	1.31	0.785307	8.55017	9.25679	0.19	33.64	1.61	0.08	0.01	0.005	0.5021	0.1205	-0.17	100.56	[2] Wilson, 2015		BUS	Harz	1061.26	44.831	0.162851	6.60125	1.00168	8.46016	9.36147	0.1685	30.7464	3.31054	0.743384	0.198236	0.033	3.10487	0.244326	-0.17	99.5984	[2] Wilson, 2015		UCZ	lower pyroxenite		52.95	0.24	4.1	1.39	11.25
LZ	Ol pyrox	240.25	50.56	0.0701	1.2	0.813646	9.47465	10.2068	0.19	35.97	1.32	0.06	0.01	0.016	0.7029	0.1614	-0.42	100.59	[2] Wilson, 2015		BUS	Harz	1061.39	45.6735	0.0957478	3.24115	0.823518	8.32609	9.06709	0.158589	37.417	2.01209	0.426207	0.1685	0.026	1.01953	0.292199	-0.07	99.6676	[2] Wilson, 2015		UCZ	lower pyroxenite		50.94	0.2	3.77	1.47	11.92
LZ	Ol pyrox	241.25	51.9	0.077	1.31	0.798924	8.93391	9.65278	0.19	34.31	1.5	0.06	0.01	0.016	0.7232	0.1373	-0.35	99.99	[2] Wilson, 2015		BUS	Harz	1061.48	44.494	0.118347	3.65745	0.813402	8.46305	9.19495	0.158589	37.3179	1.88324	0.44603	0.198236	0.031	1.89454	0.295569	0.77	99.756	[2] Wilson, 2015		UCZ	lower pyroxenite		50.95	0.25	4.04	1.48	11.99
LZ	Ol pyrox	242.28	50.9	0.0774	1.25	0.807532	9.28215	10.0088	0.2	35.4	1.48	0.08	0.01	0.015	0.6675	0.1549	-0.36	100.36	[2] Wilson, 2015		BUS	Harz	1063.58	45.3861	0.10001	3.7863	0.798457	8.12365	8.8421	0.148677	37.3773	2.03192	0.505501	0.198236	0.032	1.39895	0.28764	-0.35	100.158	[2] Wilson, 2015		UCZ	lower pyroxenite		52.07	0.25	3.73	1.42	11.46
LZ	Ol pyrox	256.58	43.57	0.0431	0.69	0.764563	11.1498	11.8377	0.19	41.88	0.86	0.08	0.02	0.011	0.4615	0.2456	-0.53	100.02	[2] Wilson, 2015		BUS	Harz	1066.43	44.17	0.0967	3.77	0.910747	9.52527	10.3448	0.1687	37.2	2.18	0.48	0.26	0.032	1.116	0.2929	n.d.	100.164	[2] Wilson, 2015		UCZ	lower pyroxenite		47.48	0.17	5.07	1.55	12.51
LZ	Ol pyrox	258.5	55.3	0.082	1.24	0.766449	8.10215	8.7918	0.19	32.53	1.72	0.06	0.01	0.005	0.4652	0.1005	-0.25	100.58	[2] Wilson, 2015		BUS	Harz	1073.33	44.6	0.1298	3.04	0.80909	8.84576	9.57378	0.1598	38.86	1.42	0.34	0.53	0.053	1.1959	0.2755	n.d.	100.218	[2] Wilson, 2015		UCZ	lower pyroxenite		44.2	0.16	6.25	1.62	13.14
LZ	Ol pyrox	260.89	53.65	0.0921	1.51	0.79029	8.56569	9.27679	0.19	33.32	1.63	0.1	0.02	0.012	0.482	0.1205	-0.04	100.53	[2] Wilson, 2015		BUS	Harz	1077.03	45.86	0.1316	4.18	1.09387	9.6865	10.6708	0.17	33.15	1.87	0.68	0.26	0.036	3.0559	0.2625	-0.31	100.417	[2] Wilson, 2015		UCZ	lower pyroxenite		47.28	0.22	4.23	1.55	12.57
LZ	Ol pyrox	261.86	49.51	0.0763	1.25	0.821958	9.84216	10.5818	0.2	36.89	1.28	0.11	0.03	0.015	0.4525	0.171	-0.17	100.69	[2] Wilson, 2015		BUS	Harz	1077.83	43.37	0.1027	3.26	0.923808	9.75052	10.5818	0.17	36.79	1.33	0.48	0.22	0.026	3.4138	0.3041	-0.24	100.121	[2] Wilson, 2015		UCZ	lower pyroxenite		50.72	0.27	3.75	1.45	11.77
LZ	Ol pyrox	262.67	51.58	0.0819	1.36	0.803834	9.11749	9.84078	0.2	35.02	1.49	0.12	0.03	0.016	0.4002	0.1438	-0.07	100.39	[2] Wilson, 2015		BUS	Harz	1077.83	43.17	0.0979	3.18	0.898927	9.6939	10.5028	0.1783	37.23	1.34	0.34	0.22	0.021	3.4668	0.2953	n.d.	100.107	[2] Wilson, 2015		UCZ	lower pyroxenite		51.85	0.29	3.75	1.45	11.73
LZ	Ol pyrox	263.44	52.29	0.0929	1.68	0.796511	8.82708	9.54378	0.2	33.97	1.64	0.14	0.03	0.015	0.4934	0.1333	0.09	100.34	[2] Wilson, 2015		BUS	Harz	1078.95	45.59	0.1093	3.22	0.891412	9.01868	9.82078	0.16	37.37	1.51	0.36	0.2	0.028	2.0794	0.3112	-0.24	100.822	[2] Wilson, 2015		UCZ	lower pyroxenite		51.57	0.3	4.68	1.44	11.64
LZ	Ol pyrox	264.65	51.71	0.0868	1.42	0.800999	9.03104	9.75178	0.2	34.72	1.48	0.09	0.02	0.011	0.6002	0.1393	-0.22	100.35	[2] Wilson, 2015		BUS	Harz	1080.61	47.69	0.1018	3.38	0.923127	8.37716	9.20779	0.16	35.36	1.8	0.34	0.3	0.034	0.7758	0.2989	-0.19	99.51	[2] Wilson, 2015		UCZ	lower pyroxenite		50.76	0.23	9.91	1.18	9.54
LZ	Ol pyrox	266.02	50.54	0.0774	1.41	0.828741	9.60906	10.3548	0.21	35.69	1.41	0.12	0.04	0.005	0.5113	0.1563	-0.08	100.64	[2] Wilson, 2015		BUS	Harz	1081.28	46.02	0.0939	3.26	0.939782	9.03416	9.87978	0.16	36.07	1.64	0.35	0.21	0.026	1.5775	0.3141	-0.33	99.6726	[2] Wilson, 2015		UCZ	lower pyroxenite		47.5	0.17	10.06	1.29	10.48
LZ	Ol pyrox	267.15	51.58	0.0878	1.61	0.80548	9.056	9.78078	0.2	34.45	1.55	0.1	0.03	0.016	0.5184	0.1447	-0.06	100.18	[2] Wilson, 2015		BUS	Harz	1083.63	44.49	0.093	3.13	0.777362	8.30032	8.99979	0.15	38.08	1.23	0.29	0.52	0.032	1.9236	0.314	-0.25	99.2937	[2] Wilson, 2015		UCZ	lower pyroxenite		43.68	0.13	8.83	1.52	12.31
LZ	Ol pyrox	268.15	47.54	0.0825	1.66	0.799346	9.82351	10.5428	0.19	36.88	1.3	0.1	0.33	0.024	0.6502	0.1829	0.35	99.59	[2] Wilson, 2015		BUS	Harz	1087	47.47	0.105	3.45	0.999503	8.98043	9.87978	0.16	34.84	1.7	0.27	0.23	0.035	1.8239	0.3362	-0.11	100.378	[2] Wilson, 2015		UCZ	lower pyroxenite		42.9	0.11	9.82	1.48	11.99
LZ	Ol pyrox	269.62	49.63	0.1041	1.32	0.819113	9.69672	10.4338	0.21	36.3	1.2	0.17	0.1	0.011	0.5197	0.1711	0.37	100.28	[2] Wilson, 2015		BUS	Harz	1087.35	42.23	0.0995	3.54	0.858101	9.64164	10.4138	0.16	37.53	1.36	0.2	0.1	0.012	3.5727	0.3375	-0.27	99.6277	[2] Wilson, 2015		UCZ	lower pyroxenite		44.45	0.1	9.3	1.42	11.51
LZ	Ol pyrox	270.4	47.56	0.0842	1.22	0.811649	10.1584	10.8887	0.21	37.9	1.18	0.19	0.05	0.014	0.5549	0.1928	-0.06	100.17	[2] Wilson, 2015		BUS	Harz	1087.93	41.78	0.0757	3.12	0.77	9.34	10.0328	0.1701	39.23	1.23	0.17	0.09	0.007	4.3895	0.3439	n.d.	100.72	[2] Wilson, 2015		UCZ	lower pyroxenite		45.33	0.09	10.71	1.33	10.73
LZ	Ol pyrox	272.11	51.17	0.0762	1.26	0.829101	9.44074	10.1868	0.2	34.99	1.39	0.06	0.01	0.005	0.5307	0.1454	-0.14	100.15	[2] Wilson, 2015		BUS	Harz	1088.98	44.9	0.0951	3.32	0.848226	8.77055	9.53378	0.15	37.47	1.75	0.34	0.23	0.031	1.4626	0.3351	-0.27	99.6756	[2] Wilson, 2015		UCZ	lower pyroxenite		44.87	0.12	11.99	1.33	10.72
LZ	Ol pyrox	275.34	52.09	0.0837	1.38	0.854376	9.507	10.2758	0.21	34.11	1.45	0.08	0.02	0.002	0.6026	0.1383	0	100.55	[2] Wilson, 2015		BUS	Harz	1089.95	43.41	0.09485	3.05	0.748687	8.72161	9.39528	0.15	39.55	1.49	0.365	0.22	0.029	1.7071	0.35345	-0.29	99.8652	[2] Wilson, 2015		UCZ	lower pyroxenite		46.31	0.15	10.59	1.34	10.78
LZ	Ol pyrox	277.32	52.38	0.0949	1.69	0.81175	8.98136	9.71178	0.2	33.92	1.63	0.23	0.04	0.006	0.4463	0.1375	0.12	100.59	[2] Wilson, 2015		BUS	Harz	1090.31	42.61	0.1024	3.28	0.763282	8.84698	9.53378	0.15	38.69	1.48	0.46	0.18	0.022	2.8873	0.3448	-0.33	99.7921	[2] Wilson, 2015		UCZ	lower pyroxenite		47.86	0.17	9.59	1.34	10.8
LZ	Ol pyrox	278.37	52.39	0.0863	1.69	0.813481	8.87081	9.60278	0.2	32.95	1.66	0.13	0.03	0.005	0.407	0.1298	0.01	99.39	[2] Wilson, 2015		BUS	Harz	1091.31	46.01	0.1	2.95	0.81	8.15	8.87884	0.15	37.6	1.71	0.29	0.15	0.021	1.54	0.31	-0.02	99.79	[2] Wilson, 2015		UCZ	lower pyroxenite		48.57	0.18	8.85	1.37	11.11
LZ	Ol pyrox	279.12	51.96	0.0902	1.56	0.854787	9.51663	10.2858	0.21	34.06	1.55	0.13	0.04	0.008	0.4157	0.1438	0.13	100.57	[2] Wilson, 2015		BUS	Harz	1091.69	44.68	0.1289	3.98	0.882916	9.19432	9.98877	0.15	37.5	1.85	0.43	0.31	0.033	0.5733	0.3631	-0.2	100.046	[2] Wilson, 2015		UCZ	lower pyroxenite		47.37	0.19	9.67	1.33	10.78
LZ	Ol pyrox	280.46	52.19	0.0928	1.56	0.849839	9.38208	10.1468	0.2	33.65	1.57	0.11	0.03	0.003	0.4074	0.1364	-0.08	100.21	[2] Wilson, 2015		BUS	Harz	1091.78	46.77	0.1511	4.4	0.931673	8.54747	9.38579	0.15	35.06	2.47	0.62	0.44	0.049	0.4382	0.3214	-0.02	100.325	[2] Wilson, 2015		UCZ	lower pyroxenite		44.79	0.16	10.19	1.39	11.28
LZ	Ol pyrox	281.52	48.2	0.0743	1.17	0.873704	10.5676	11.3537	0.21	36.49	1.19	0.08	0.04	0.004	0.2985	0.182	-0.31	99.43	[2] Wilson, 2015		BUS	Harz	1091.86	46.495	0.18075	3.51	0.89939	8.73951	9.54878	0.15	36.8	1.81	0.48	0.555	0.062	0.74465	0.33155	-0.1	100.728	[2] Wilson, 2015		UCZ	lower pyroxenite		45.12	0.11	9.54	1.44	11.62
LZ	Ol pyrox	282.24	51.54	0.089	1.56	0.875495	9.74499	10.5328	0.2	33.77	1.46	0.15	0.03	0.004	0.3855	0.138	-0.26	99.98	[2] Wilson, 2015		BUS	Harz	1091.93	43.92	0.1567	3.79	0.872873	8.91637	9.70178	0.16	36.29	2.67	0.44	0.23	0.026	2.3984	0.3124	-0.29	100.164	[2] Wilson, 2015		UCZ	lower pyroxenite		44.73	0.1	11.24	1.44	11.59
LZ	Ol pyrox	283.03	52.55	0.0944	1.67	0.870223	9.47274	10.2558	0.2	32.93	1.57	0.23	0.06	0.015	0.4111	0.1335	-0.17	100.24	[2] Wilson, 2015		BUS	Harz	1092.01	45.055	0.11415	4.23	0.845234	8.34325	9.10379	0.15	36.16	2.485	0.415	0.19	0.026	1.7588	0.29615	-0.18	100.05	[2] Wilson, 2015		UCZ	lower pyroxenite		43.18	0.09	12.19	1.51	12.2
LZ	Ol pyrox	283.58	51.31	0.0821	1.56	0.883248	9.88601	10.6808	0.21	33.98	1.45	0.18	0.04	0.014	0.3849	0.1451	-0.24	100.15	[2] Wilson, 2015		BUS	Harz	1092.1	43.97	0.1277	4.03	0.863218	8.72706	9.50378	0.15	36.02	2.09	0.56	0.21	0.025	3.1836	0.2867	-0.24	100.227	[2] Wilson, 2015		UCZ	upper pyroxenite		53.16	0.17	11.54	0.94	7.58
LZ	Ol pyrox	285.51	48.97	0.06	1.16	0.9	10.61	11.4198	0.21	35.62	1.19	0.12	0.12	0.01	0.41	0.18	0.27	99.61	[2] Wilson, 2015		BUS	Harz	1092.17	44.96	0.1175	3.95	0.850381	8.51162	9.27679	0.16	36.52	2.32	0.48	0.21	0.028	2.0168	0.2949	-0.19	100.397	[2] Wilson, 2015		UCZ	upper pyroxenite		54.04	0.21	8.68	1.05	8.54
LZ	Ol pyrox	292.51	49.99	0.0713	1.25	0.890437	10.2855	11.0867	0.21	35.07	1.25	0.04	0.02	0.006	0.4008	0.1571	-0.6	99.69	[2] Wilson, 2015		BUS	Harz	1092.51	41.97	0.0989	3.29	0.750637	8.94735	9.62278	0.16	38.82	1.41	0.23	0.11	0.017	2.9561	0.3416	-0.23	99.0832	[2] Wilson, 2015		UCZ	upper pyroxenite		54.05	0.23	6.16	1.18	9.57
LZ	Ol pyrox	293.65	47.45	0.0582	1.05	0.920597	11.3464	12.1747	0.21	36.97	1.01	0.04	0.02	0.008	0.5098	0.2006	-0.32	99.83	[2] Wilson, 2015		BUS	Harz	1092.9	41.55	0.0938	3.16	0.739006	9.14582	9.81077	0.16	39.35	1.25	0.17	0.12	0.021	4.093	0.3541	-0.23	100.184	[2] Wilson, 2015		UCZ	upper pyroxenite		54.23	0.23	5.75	1.2	9.66
LZ	Ol pyrox	294.68	48.59	0.06	1.14	0.91	10.89	11.7088	0.21	36.13	1.15	0.09	0.02	0.006	0.45	0.18	-0.25	99.85	[2] Wilson, 2015		BUS	Harz	1095.35	43.0004	0.0873542	2.71925	0.7014	8.63621	9.26733	0.157087	40.5962	1.58868	0.345764	0.155873	0.021	1.87103	0.355627	-0.14	100.209	[2] Wilson, 2015		UCZ	upper pyroxenite		54.04	0.24	5.81	1.2	9.7
LZ	Ol pyrox	295.6	50.5	0.074	1.29	0.878035	9.9897	10.7798	0.2	34.48	1.28	0.15	0.04	0.008	0.423	0.1587	0.19	99.52	[2] Wilson, 2015		BUS	Harz	1099.78	41.64	0.095	3.135	0.651721	8.30438	8.89079	0.1467	40.13	1.495	0.225	0.155	0.025	3.7594	0.3701	0.34	100.112	[2] Wilson, 2015		UCZ	upper pyroxenite		53.65	0.24	5.85	1.22	9.86
LZ	Ol pyrox	296.67	50.01	0.0763	1.26	0.88982	10.2861	11.0867	0.21	35.13	1.24	0.14	0.03	0.007	0.4101	0.1523	-0.23	99.89	[2] Wilson, 2015		BUS	Harz	1100.66	42.4031	0.0928564	3.00887	0.656531	8.05108	8.64183	0.149447	39.9323	1.52436	0.31882	0.149447	0.023	2.86042	0.369433	-0.14	99.5248	[2] Wilson, 2015		UCZ	upper pyroxenite		53.62	0.24	5.87	1.22	9.84
LZ	Ol pyrox	297.75	51.29	0.085	1.34	0.841254	9.5088	10.2658	0.21	34.6	1.34	0.08	0.02	0.003	0.4471	0.1218	-0.12	99.94	[2] Wilson, 2015		BUS	Harz	1101.3	42.0145	0.0895686	2.93913	0.65728	8.24667	8.83809	0.149447	40.1216	1.44465	0.288931	0.139484	0.026	2.94092	0.3785	-0.21	99.419	[2] Wilson, 2015		UCZ	upper pyroxenite		53.64	0.26	5.84	1.19	9.64
LZ	Ol pyrox	298.75	51.29	0.0824	1.33	0.853176	9.63607	10.4038	0.21	34.55	1.33	0.1	0.03	0.006	0.3858	0.1149	-0.12	99.96	[2] Wilson, 2015		BUS	Harz	1102.54	41.68	0.08755	2.975	0.664635	8.47125	9.06929	0.15355	40.175	1.435	0.355	0.125	0.025	3.6068	0.37395	0.09	100.106	[2] Wilson, 2015		UCZ	upper pyroxenite		53.76	0.26	5.95	1.18	9.56
LZ	Ol pyrox	299.75	50.39	0.0756	1.16	0.855141	9.9113	10.6808	0.21	35.56	1.21	0.11	0.02	0.008	0.3613	0.1215	0.09	100.02	[2] Wilson, 2015		BUS	Harz	1103.61	41.76	0.0851	3.12	0.679154	8.54669	9.15779	0.15	39.95	1.45	0.26	0.04	0.025	3.291	0.3622	-0.17	99.7027	[2] Wilson, 2015		UCZ	upper pyroxenite		54.03	0.24	6.16	1.19	9.59
LZ	Ol pyrox	300.72	52.86	0.0795	1.29	0.850856	9.36117	10.1268	0.21	33.85	1.37	0.13	0.01	0.009	0.4222	0.1036	-0.11	100.57	[2] Wilson, 2015		BUS	Harz	1105.24	43.26	0.099	3.1	0.781106	8.97894	9.68178	0.16	39.06	1.47	0.24	0.14	0.026	3.111	0.3434	-0.12	100.748	[2] Wilson, 2015		UCZ	upper pyroxenite		54.24	0.23	6.18	1.19	9.58
LZ	Ol pyrox	301.79	52.62	0.0799	1.27	0.855034	9.33841	10.1078	0.21	33.2	1.33	0.16	0.01	0.008	0.4213	0.1091	-0.08	99.65	[2] Wilson, 2015		BUS	Harz	1106.56	42.14	0.0891	2.92	0.769174	9.48466	10.1768	0.16	39.82	1.32	0.27	0.13	0.026	2.9266	0.3276	0.42	100.362	[2] Wilson, 2015		UCZ	upper pyroxenite		53.98	0.23	6.43	1.16	9.4
LZ	Ol pyrox	302.79	52.97	0.0811	1.36	0.866581	9.36702	10.1468	0.21	32.71	1.42	0.05	0	0.007	0.4324	0.1068	-0.04	99.6	[2] Wilson, 2015		BUS	Harz	1118.9	47.2552	0.122945	4.59301	0.964073	8.51261	9.38008	0.149447	34.054	2.22178	0.50812	0.468267	0.044	0.943708	0.276975	0.3	100.086	[2] Wilson, 2015		UCZ	upper pyroxenite		53.8	0.24	6.24	1.16	9.38
LZ	Ol pyrox	304.99	52.92	0.0799	1.35	0.871354	9.49172	10.2758	0.21	33.21	1.41	0.07	0.01	0.005	0.4481	0.1091	0.01	100.21	[2] Wilson, 2015		BUS	Harz	1124.2	44.7444	0.116469	5.02142	0.903608	8.34086	9.15392	0.15941	33.7451	2.79964	0.518083	0.249078	0.028	2.73966	0.289529	-0.19	99.6386	[2] Wilson, 2015		UCZ	upper pyroxenite		53.95	0.29	6.01	1.17	9.5
LZ	Ol pyrox	305.86	51.86	0.0801	1.29	0.887196	9.83346	10.6318	0.2	33.7	1.33	0.05	0.01	0.006	0.4657	0.1097	-0.09	99.85	[2] Wilson, 2015		BUS	Harz	1125.76	45.81	0.1002	3.98	0.85865	8.32118	9.09379	0.15625	36.17	2.11	0.42	0.245	0.025	1.4127	0.28615	-0.14	99.8707	[2] Wilson, 2015		UCZ	upper pyroxenite		53.98	0.27	6.18	1.15	9.28
LZ	Ol pyrox	306.34	50.11	0.0713	1.25	0.891174	10.1859	10.9877	0.21	34.5	1.23	0.04	0.03	0.005	0.4561	0.1204	-0.16	99.14	[2] Wilson, 2015		BUS	Harz	1127.73	48.26	0.0971	3.74	1.01391	8.78947	9.70178	0.17	34.09	2.03	0.34	0.22	0.025	1.3849	0.2454	-0.14	100.384	[2] Wilson, 2015		UCZ	upper pyroxenite		53.88	0.22	6.13	1.12	9.05
LZ	Ol pyrox	307.47	48.32	0.0677	1.12	0.911734	10.8694	11.6897	0.21	35.75	1.11	0.03	0.01	0.009	0.447	0.1247	-0.33	99.01	[2] Wilson, 2015		BUS	Harz	1144.85	44.79	0.081	3.12	1.03744	10.4303	11.3637	0.1823	36.52	1.7	0.31	0.18	0.017	1.7635	0.2579	n.d.	100.354	[2] Wilson, 2015		UCZ	upper pyroxenite		54.08	0.24	5.91	1.14	9.21
LZ	Ol pyrox	309.28	54.28	0.0864	1.43	0.860103	9.08585	9.85977	0.21	31.88	1.5	0.14	0.02	0.011	0.4825	0.0853	-0.13	100.09	[2] Wilson, 2015		BUS	Harz	1145.57	45.96	0.0824	3.56	0.957696	9.25604	10.1178	0.17	36.2	2	0.4	0.25	0.033	0.644	0.2953	-0.34	99.7779	[2] Wilson, 2015		UCZ	upper pyroxenite		54.13	0.25	5.87	1.15	9.32
LZ	Ol pyrox	310.27	53.91	0.0926	1.54	0.865812	9.14072	9.91977	0.21	31.62	1.55	0.04	0.02	0.009	0.5086	0.092	0.09	99.63	[2] Wilson, 2015		BUS	Harz	1145.77	48.19	0.0839	3.42	0.919498	8.29143	9.1188	0.16	35.5	1.96	0.37	0.21	0.026	0.6267	0.3259	-0.27	100.06	[2] Wilson, 2015		UCZ	upper pyroxenite		54.11	0.25	5.73	1.16	9.39
LZ	Ol pyrox	311.46	53.96	0.0853	1.42	0.862576	9.14363	9.91977	0.21	31.94	1.51	0.12	0.06	0.012	0.4431	0.0932	0.54	99.89	[2] Wilson, 2015		BUS	Harz	1145.85	47.5	0.0929	3.7	0.908158	8.32063	9.13779	0.16	35.56	2.16	0.42	0.27	0.041	0.6485	0.3231	-0.24	100.097	[2] Wilson, 2015		UCZ	upper pyroxenite		54.33	0.29	5.04	1.19	9.58
LZ	Ol pyrox	312.93	48.68	0.064	1.05	0.916908	10.9637	11.7887	0.21	36.19	0.91	0.07	0.06	0.016	0.8552	0.1405	0.18	100.17	[2] Wilson, 2015		BUS	Harz	1145.94	49.01	0.0869	3.48	0.894926	7.85855	8.66381	0.15	35.11	2.04	0.39	0.24	0.023	0.6186	0.2859	0	100.158	[2] Wilson, 2015		UCZ	upper pyroxenite		53.82	0.27	4.9	1.23	9.9
LZ	Ol pyrox	314.07	55.17	0.0945	1.61	0.864493	8.86491	9.64278	0.2	30.2	1.7	0.01	0.1	0.006	0.4595	0.1375	0.48	99.46	[2] Wilson, 2015		BUS	Harz	1146.04	44.16	0.1508	4.9	0.868207	8.85157	9.63278	0.15	36.43	2.31	0.62	0.69	0.052	0.5834	0.3494	0.03	100.091	[2] Wilson, 2015		UCZ	upper pyroxenite		52.91	0.22	5.4	1.27	10.25
LZ	Ol pyrox	315.54	53.31	0.0846	1.4	0.905721	9.69779	10.5128	0.21	32.26	1.44	0.04	0.06	0.005	0.4504	0.114	0.51	100	[2] Wilson, 2015		BUS	Harz	1147.62	47.89	0.1039	4.44	0.95481	8.40765	9.26679	0.1671	34.41	2.64	0.32	0.29	0.033	0.6562	0.2908	n.d.	100.565	[2] Wilson, 2015		UCZ	upper pyroxenite		52.28	0.26	4.84	1.36	11.01
LZ	Ol pyrox	317.5	55.35	0.0929	1.53	0.902441	9.32475	10.1368	0.21	30.87	1.59	0.19	0.04	0.006	0.4127	0.0852	0.41	100.6	[2] Wilson, 2015		BUS	Harz	1201.38	47.4	0.1227	5.4	0.989348	8.33658	9.22679	0.1622	32.42	2.89	0.69	0.5	0.048	0.8769	0.271	n.d.	100.087	[2] Wilson, 2015		UCZ	upper pyroxenite		51.99	0.33	4.03	1.44	11.69
LZ	Ol pyrox	330.28	48.32	0.0676	1.27	0.962965	11.4662	12.3327	0.21	35.68	1.13	0.05	0.09	0.012	0.2961	0.1855	0.35	99.78	[2] Wilson, 2015		BUS	Harz	1203.63	45.62	0.1287	4.78	0.999233	9.07967	9.97878	0.1772	33.87	2.78	0.68	0.48	0.051	1.2613	0.2615	n.d.	100.145	[2] Wilson, 2015		UCZ	lower pyroxenite		53.23	0.32	8.34	1.15	9.31
LZ	Ol pyrox	330.57	54.09	0.11	2.18	0.91	9.37	10.1888	0.21	30.06	1.82	0.34	0.21	0.022	0.4	0.1	0.51	99.83	[2] Wilson, 2015		BUS	Harz	1206.75	46.21	0.1492	5.35	1.18711	9.99859	11.0668	0.1904	31.59	3.12	0.66	0.57	0.052	0.89	0.2707	n.d.	100.205	[2] Wilson, 2015		UCZ	lower pyroxenite		51	0.16	7.03	1.18	9.54
LZ	Ol pyrox	331.53	51.75	0.0785	1.62	0.944867	10.3256	11.1757	0.21	32.69	1.4	0.07	0.12	0.013	0.3542	0.1497	0.42	99.76	[2] Wilson, 2015		BUS	Harz	1629.7	38.88	0.03	0.7	0.65	11.87	12.4549	0.18	45.2	0.32	0.02	0.05	0.01	1.62	0.27	-0.29	99.8	[2] Wilson, 2015		UCZ	lower pyroxenite		51.09	0.14	6.59	1.19	9.59
LZ	Ol pyrox	332.43	49.57	0.0694	1.24	0.962385	11.1798	12.0457	0.2	35.12	1.11	0.1	0.06	0.007	0.2672	0.1857	0.45	100.13	[2] Wilson, 2015		BUS	Harz	1633.93	38.53	0.03	0.62	0.65	12.06	12.6449	0.17	45.25	0.33	0.01	0.03	0.01	1.62	0.29	-0.25	99.6	[2] Wilson, 2015		UCZ	lower pyroxenite		50.39	0.12	9.09	1.1	8.91
LZ	Ol pyrox	343.8	53.24	0.0872	1.35	0.927706	10.034	10.8688	0.21	32.92	1.31	0.05	0.01	0.009	0.3269	0.1532	0.18	100.64	[2] Wilson, 2015		BUS	Harz	1636.7	38.98	0.02	0.54	0.62	11.62	12.1779	0.17	45.69	0.26	0.02	0.02	0.01	1.45	0.21	-0.38	99.62	[2] Wilson, 2015		UCZ	lower pyroxenite		50.29	0.15	9.82	1.11	8.95
LZ	Ol pyrox	360.85	52.74	0.08	1.38	0.9	9.81	10.6198	0.2	32.94	1.34	0.04	0.001	0.007	0.32	0.15	-0.45	99.94	[2] Wilson, 2015		BUS	Harz	1640.23	39.52	0.02	0.54	0.61	11.28	11.8289	0.16	46.06	0.07	0.02	0.03	0.01	1.3	0.31	0.15	99.95	[2] Wilson, 2015		UCZ	lower pyroxenite		52.53	0.21	7.85	1.13	9.16
LZ	PYX		55.46	0.14	2.88	1.02	8.31	9.2278	0.18	28.09	2.29	0.39	0.16	0.03	0.6		0.2	98.95	[15] Maier et al., 2013		BUS	Harz	1641.78	44.2	0.03	0.71	0.76	10.8	11.4838	0.17	41.32	0.3	0.03	0.03	0.01	1.15	0.52	0.37	100.03	[2] Wilson, 2015		UCZ	lower pyroxenite		54.04	0.26	6.64	1.15	9.29
LZ	PYX		54.68	0.15	4.44	0.9	8.6	9.40982	0.21	26.6	2.71	0.53	0.05	0.02	0.98		n.d.	98.89	[15] Maier et al., 2013		BUS	Harz	1665.4	41.36	0.03	0.92	0.57	9.4	9.91289	0.16	44.24	0.33	0.01	0.04	0.01	2.26	0.19	-0.29	99.52	[2] Wilson, 2015		UCZ	lower pyroxenite		54.66	0.28	5.59	1.18	9.54
LZ	PYX		55.58	0.09	1.91	0.8	7.6	8.31984	0.19	31.4	1.58	0.15	0	0	0.56		-0.01	99.3	[15] Maier et al., 2013		BUS	Harz	1665.81	40.64	0.03	0.85	0.6	10.14	10.6799	0.16	44.29	0.17	0.02	0.03	0.01	2.36	0.3	-0.29	99.59	[2] Wilson, 2015		UCZ	lower pyroxenite		55.03	0.34	4.57	1.21	9.77
LZ	PYX		55.7348	0.100604	3.11873	9.75862		8.78081	0.201209	28.0686	2.4145	0.503022	0.0799201	0.01998			0.197655	100	[15] Maier et al., 2013		BUS	Harz	1668.85	39.22	0.03	0.91	0.51	9.87	10.3289	0.16	46.49	0.05	0.01	0.04	0.01	2.56	0.35	-0.37	100.21	[2] Wilson, 2015		UCZ	lower pyroxenite		54.72	0.34	4.75	1.19	9.64
LZ	PYX		54.7621	0.150225	4.44667	10.4757		9.42605	0.210315	26.64	2.71407	0.530796	0.0500751	0.02			na	100	[15] Maier et al., 2013		BUS	Harz	1670.4	37.55	0.03	1.19	0.5	10.16	10.6099	0.17	45.94	0.03	0.03	0.02	0.01	3.95	0.29	-0.34	99.87	[2] Wilson, 2015		UCZ	lower pyroxenite		53.67	0.22	6.85	1.1	8.91
LZ	PYX		53.0088	0.100777	3.62798	9.77538		8.79589	0.201554	30.1324	2.41865	0.604663	0.0998702	0.0299611			0.499604	100	[15] Maier et al., 2013		BUS	Harz	1681	48.13	0.03	0.96	0.63	8.11	8.67687	0.16	39.6	0.62	0.01	0.05	0.01	1.25	0.26	0.18	99.82	[2] Wilson, 2015		UCZ	lower pyroxenite		54.33	0.29	6.13	1.13	9.15
LZ	PYX		48.2461	0.134234	2.67386	11.9237		10.7289	0.164727	34.4285	1.90052	0.299646	0.178067	0.0506485			-0.0147536	100	[15] Maier et al., 2013		BUS	Harz	1741.87	46.7	0.04	1.3	0.7	9.07	9.69986	0.18	39.05	0.96	0.01	0.11	0.01	1.54	0.21	-0.23	99.89	[2] Wilson, 2015		UCZ	lower pyroxenite		55.31	0.42	3.98	1.22	9.88
LZ	PYX		55.233	0.200847	5.12161	8.93771		8.04215	0.200847	24.8047	4.01695	1.10466	0.319749	0.0599529			0.63857	100	[15] Maier et al., 2013																							UCZ	lower pyroxenite		54.71	0.39	3.94	1.23	9.91
LZ	Pyrox	402.8	56.03	0.1204	2.12	0.790287	8.1007	8.8118	0.19	30.64	1.81	0.19	0.03	0.018	0.4761	0.0983	0.01	100.64	[2] Wilson, 2015																							UCZ	lower pyroxenite		54.16	0.32	4.74	1.2	9.69
LZ	Pyrox	403.45	55.69	0.12275	2.04	0.79866	8.18716	8.9058	0.18	30.46	1.755	0.175	0.04	0.014	0.46355	0.10345	0.085	100.05	[2] Wilson, 2015																							UCZ	lower pyroxenite		54.06	0.3	4.82	1.19	9.65
LZ	Pyrox	403.7	55.79	0.1198	2.07	0.795648	8.18487	8.9008	0.19	30.78	1.78	0.07	0.03	0.009	0.4579	0.1071	-0.27	100.4	[2] Wilson, 2015																							UCZ	lower pyroxenite		54.05	0.32	3.99	1.24	10.04
LZ	Pyrox	403.89	55.685	0.12095	2.235	0.790626	8.0859	8.7973	0.185	30.28	1.87	0.27	0.04	0.012	0.46365	0.0988	0.04	100.15	[2] Wilson, 2015																							UCZ	lower pyroxenite		53.94	0.3	4.28	1.25	10.1
LZ	Pyrox	404.42	55.505	0.1318	2.29	0.795051	8.11591	8.8313	0.19	30.04	1.905	0.21	0.105	0.013	0.4709	0.0971	-0.005	99.88	[2] Wilson, 2015																							UCZ	lower pyroxenite		53.93	0.26	5.46	1.19	9.61
LZ	Pyrox	405.69	55.71	0.1227	2.42	0.787142	8.02453	8.7328	0.185	30.05	1.975	0.245	0.045	0.012	0.4729	0.1	0.075	100.175	[2] Wilson, 2015																							UCZ	lower pyroxenite		53.89	0.25	5.62	1.17	9.46
LZ	Pyrox	405.77	55.67	0.1202	1.98	0.793339	8.17695	8.8908	0.19	30.86	1.77	0.08	0.03	0.008	0.4853	0.0952	-0.32	100.28	[2] Wilson, 2015																							UCZ	lower pyroxenite		54.06	0.3	4.1	1.23	9.98
LZ	Pyrox	406.12	55.675	0.1187	2.195	0.794432	8.12647	8.8413	0.185	30.29	1.885	0.225	0.045	0.013	0.475	0.09755	-0.105	100.14	[2] Wilson, 2015																							UCZ	lower pyroxenite		54.01	0.27	4.58	1.22	9.86
LZ	Pyrox	406.88	55.4	0.1186	2.11	0.789439	8.10646	8.8168	0.185	30.43	1.865	0.15	0.02	0.007	0.48165	0.1009	-0.065	99.785	[2] Wilson, 2015																							UCZ	lower pyroxenite		53.31	0.17	6.63	1.14	9.21
LZ	Pyrox	407.56	55.15	0.1253	2.02	0.800312	8.25967	8.9798	0.2	30.67	1.88	0.2	0.1	0.005	0.4907	0.0981	0.46	100.03	[2] Wilson, 2015																							UCZ	lower pyroxenite		53.29	0.17	6.81	1.12	9.08
LZ	Pyrox	410.09	55.58	0.1259	2.66	0.788854	8.02299	8.7328	0.18	29.8	2.15	0.26	0.07	0.006	0.5027	0.0966	-0.07	100.27	[2] Wilson, 2015																							UCZ	lower pyroxenite		53.63	0.19	6.65	1.11	8.98
LZ	Pyrox	411.64	55.4	0.1176	2.63	0.779001	7.93286	8.6338	0.19	29.8	2.17	0.27	0.07	0.015	0.5046	0.0927	0.05	99.98	[2] Wilson, 2015																							UCZ	lower pyroxenite		53.57	0.21	6.7	1.11	8.98
LZ	Pyrox	414.46	55.42	0.1156	3	0.801289	8.1308	8.8518	0.19	29.54	2.26	0.23	0.06	0.007	0.6831	0.0918	-0.33	100.56	[2] Wilson, 2015																							UCZ	lower pyroxenite		53.73	0.25	5.6	1.17	9.44
LZ	Pyrox	415.2	53.12	0.1458	2.48	0.841438	8.94465	9.70178	0.19	31.64	1.66	0.25	0.3	0.035	0.7041	0.1218	0.23	100.47	[2] Wilson, 2015																							UCZ	lower pyroxenite		54.02	0.35	3.54	1.25	10.08
LZ	Pyrox		55.91	0.0997	1.65	0.872578	8.95663	9.74178	0.2	30.68	1.58	0.09	0.02	0.002	0.4821	0.1018	-0.18	100.68	[2] Wilson, 2015																							UCZ	lower pyroxenite		53.91	0.29	4.87	1.2	9.67
LZ	Pyrox		56.01	0.1014	1.73	0.865221	8.86426	9.64278	0.2	30.59	1.63	0.11	0.02	0.004	0.4863	0.1014	-0.24	100.75	[2] Wilson, 2015																							UCZ	lower pyroxenite		54.13	0.27	5.44	1.19	9.65
LZ	Pyrox		55.887	0.0999224	1.85925	0.819955	8.41708	9.15487	0.198851	30.6727	1.64052	0.109368	0.0198851	0.007	0.468591	0.123884	0	100.327	[2] Wilson, 2015																							UCZ	lower pyroxenite		54.05	0.26	5.42	1.2	9.73
LZ	Pyrox		56.01	0.1044	1.84	0.811671	8.34845	9.07879	0.19	30.89	1.64	0.11	0.02	0.009	0.4628	0.1089	-0.16	100.57	[2] Wilson, 2015																							UCZ	lower pyroxenite		53.64	0.18	7.48	1.1	8.88
LZ	Pyrox	420.73	54.71	0.1163	1.73	0.820518	8.59748	9.33579	0.21	31.54	1.68	0.04	0.04	0.004	0.4883	0.1344	0.74	100.14	[2] Wilson, 2015																							UCZ	lower pyroxenite		53.68	0.2	6.83	1.11	9.02
LZ	Pyrox	422.01	55.66	0.1165	2.21	0.806913	8.26374	8.9898	0.19	30.37	1.93	0.1	0.03	0.004	0.466	0.0914	-0.41	100.27	[2] Wilson, 2015																							UCZ	lower pyroxenite		53.74	0.21	6.1	1.15	9.29
LZ	Pyrox	43.81	52.96	0.0783	1.56	0.851584	9.23252	9.99877	0.1993	32.91	1.48	0.1	0.02	0.002	0.6164	0.12	-0.001	100.18	[2] Wilson, 2015																							UCZ	lower pyroxenite		53.85	0.23	5.63	1.18	9.56
LZ	Pyrox	44.59	46.48	0.0546	1.28	0.873687	11.1606	11.9467	0.2021	38.12	1.01	0.22	0.04	0.02	0.7162	0.2052	0.12	100.41	[2] Wilson, 2015																							UCZ	lower pyroxenite		53.83	0.24	5.87	1.17	9.45
LZ	Pyrox	46.31	55.24	0.1021	2.13	0.826356	8.49323	9.23679	0.19	30.41	1.85	0.11	0.04	0.008	0.4248	0.0959	-0.07	99.95	[2] Wilson, 2015																							UCZ	lower pyroxenite		53.85	0.24	5.84	1.17	9.45
LZ	Pyrox	50.32	55.65	0.0953	1.96	0.826213	8.49336	9.23679	0.19	30.65	1.75	0.14	0.04	0.008	0.4821	0.0924	-0.26	100.4	[2] Wilson, 2015																							UCZ	lower pyroxenite		53.92	0.31	3.77	1.27	10.29
LZ	Pyrox	52.81	55.32	0.093	1.98	0.822977	8.48627	9.22679	0.2	30.7	1.74	0.13	0.03	0.007	0.5055	0.1055	-0.23	100.14	[2] Wilson, 2015																							UCZ	lower pyroxenite		53.67	0.26	5.64	1.18	9.57
LZ	Pyrox	55.25	55.74	0.1	2.22	0.822799	8.38844	9.12879	0.19	30.07	1.79	0.14	0.13	0.013	0.4563	0.0911	-0.18	100.15	[2] Wilson, 2015																							UCZ	lower pyroxenite		53.67	0.2	7.41	1.11	9.01
LZ	Pyrox	57.28	55.28	0.0915	1.87	0.820536	8.47947	9.21779	0.2027	30.84	1.8	0.28	0.03	0.004	0.4558	0.095	-0.08	100.29	[2] Wilson, 2015																							UCZ	lower pyroxenite		53.89	0.24	7.07	1.12	9.07
LZ	Pyrox	59.19	55.59	0.0948	1.88	0.815929	8.41362	9.14779	0.19	30.85	1.72	0.13	0.02	0.003	0.4471	0.0934	-0.41	100.27	[2] Wilson, 2015																							UCZ	lower pyroxenite		53.6	0.21	8	1.05	8.46
LZ	Pyrox	62.58	55.63	0.1104	2.49	0.819484	8.34142	9.07879	0.18	29.89	2	0.22	0.07	0.009	0.4532	0.088	-0.19	100.31	[2] Wilson, 2015																							UCZ	lower pyroxenite		53.37	0.16	8.58	1.02	8.26
LZ	Pyrox	64.27	55.28	0.0997	2.21	0.807639	8.27308	8.9998	0.19	30.18	1.88	0.15	0.02	0.004	0.488	0.0899	-0.24	99.69	[2] Wilson, 2015																							UCZ	lower pyroxenite		53.68	0.2	8.13	1.06	8.55
LZ	Pyrox	68.28	55.3	0.1018	2.45	0.813641	8.33668	9.06879	0.19	30.21	1.9	0.18	0.07	0.008	0.4632	0.099	-0.19	100.14	[2] Wilson, 2015																							UCZ	lower pyroxenite		53.6	0.21	7.99	1.06	8.61
LZ	Pyrox	79.91	55.27	0.1022	2.36	0.79815	8.20262	8.9208	0.1912	30.42	1.96	0.17	0.08	0.014	0.4412	0.1015	-0.12	100.13	[2] Wilson, 2015																							UCZ	lower pyroxenite		53.26	0.17	8.19	1.06	8.57
LZ	Pyrox	81.54	55.54	0.1074	2.25	0.814154	8.34622	9.07879	0.19	30.38	1.81	0.16	0.04	0.01	0.4803	0.087	-0.2	100.23	[2] Wilson, 2015																							UCZ	lower pyroxenite		53.37	0.22	6.12	1.16	9.38
LZ	Pyrox	85.61	55.66	0.1034	2.15	0.816503	8.3741	9.10879	0.2	30.48	1.81	0.12	0.05	0.006	0.4737	0.0831	-0.22	100.34	[2] Wilson, 2015																							UCZ	lower pyroxenite		53.54	0.26	5.44	1.2	9.69
LZ	Pyrox	88.33	55.71	0.0988	2.01	0.809244	8.34064	9.06879	0.19	30.88	1.74	0.16	0.05	0.005	0.4892	0.0852	-0.22	100.6	[2] Wilson, 2015																							UCZ	lower pyroxenite		53.52	0.23	6.73	1.14	9.25
LZ	Pyrox	94.47	55.87	0.102	1.93	0.801078	8.24899	8.9698	0.19	30.9	1.81	0.2	0.04	0.006	0.4853	0.0863	-0.01	100.69	[2] Wilson, 2015																							UCZ	lower pyroxenite		53.71	0.25	6.89	1.12	9.06
LZ	Pyrox	99.93	56.17	0.1492	2.17	0.835646	8.42588	9.17779	0.19	29.45	2.01	0.17	0.16	0.018	0.4625	0.0843	-0.17	100.31	[2] Wilson, 2015																							UCZ	lower pyroxenite		54.06	0.28	6.09	1.16	9.39
LZ	Pyrox	102.95	55.58	0.1031	2.48	0.829254	8.45163	9.19779	0.19	29.96	2.15	0.27	0.03	0.009	0.4829	0.0867	-0.21	100.65	[2] Wilson, 2015																							UCZ	lower pyroxenite		53.95	0.27	5.29	1.21	9.78
LZ	Pyrox	103.91	55.52	0.108	2.32	0.829831	8.46111	9.20779	0.19	29.96	2.12	0.23	0.03	0.007	0.4841	0.0874	-0.19	100.37	[2] Wilson, 2015																							UCZ	lower pyroxenite		53.6	0.22	6.41	1.15	9.32
LZ	Pyrox	104.74	55.27	0.1047	2.24	0.819668	8.40025	9.13779	0.1929	30.21	2.17	0.24	0.03	0.006	0.4866	0.0898	-0.18	100.29	[2] Wilson, 2015																							UCZ	lower pyroxenite		53.33	0.17	7.96	1.08	8.76
LZ	Pyrox	106.56	55.5	0.1028	2.24	0.838542	8.55227	9.30679	0.19	29.97	2.12	0.26	0.03	0.009	0.4654	0.0968	-0.23	100.39	[2] Wilson, 2015																							UCZ	lower pyroxenite		53.42	0.21	7.04	1.14	9.23
LZ	Pyrox	111.2	55.3	0.0944	2.37	0.825837	8.4247	9.16779	0.19	29.88	2.17	0.16	0.02	0.001	0.4707	0.0847	-0.21	100.02	[2] Wilson, 2015																							UCZ	lower pyroxenite		53.58	0.25	5.93	1.18	9.56
LZ	Pyrox	118.45	55.58	0.1077	2.07	0.893711	9.06561	9.86978	0.21	29.6	2.12	0.2	0.05	0.009	0.45	0.0827	-0.28	100.45	[2] Wilson, 2015																							UCZ	lower pyroxenite		53.64	0.25	6.35	1.14	9.22
LZ	Pyrox	119.96	55.06	0.0935	2.7	0.914947	9.2245	10.0478	0.2101	28.86	2.51	0.26	0.03	0.011	0.4379	0.0826	-0.31	100.41	[2] Wilson, 2015																							UCZ	lower pyroxenite		53.88	0.25	5.94	1.18	9.55
LZ	Pyrox	121.61	55.43	0.1022	2.11	0.938302	9.49048	10.3348	0.21	29.3	2.13	0.17	0.05	0.006	0.4579	0.0809	-0.33	100.5	[2] Wilson, 2015																							UCZ	lower pyroxenite		53.7	0.23	6.2	1.17	9.49
LZ	Pyrox	124.83	55.23	0.0859	2.1	0.969116	9.82875	10.7008	0.22	29.4	2.12	0.1	0.01	0.001	0.4589	0.0811	-0.34	100.63	[2] Wilson, 2015																							UCZ	lower pyroxenite		53.35	0.19	7.5	1.1	8.87
LZ	Pyrox	128.4	55	0.0898	2.02	0.972514	9.85569	10.7308	0.22	29.22	2.09	0.16	0.02	0.01	0.4589	0.0804	-0.34	100.23	[2] Wilson, 2015																							UCZ	lower pyroxenite		53.19	0.17	7.64	1.08	8.72
LZ	Pyrox	132.51	55.12	0.0886	2.17	0.993892	10.0044	10.8988	0.22	28.77	2.25	0.13	0.03	0.007	0.4195	0.0841	-0.39	100.32	[2] Wilson, 2015																							UCZ	lower pyroxenite		53.15	0.14	7.41	1.09	8.84
LZ	Pyrox	135.61	54.65	0.0849	2.83	0.97894	9.82991	10.7108	0.2324	28.34	2.66	0.17	0.03	0.009	0.3983	0.0817	-0.32	100.31	[2] Wilson, 2015																							UCZ	lower pyroxenite		53.28	0.16	6.94	1.14	9.21
LZ	Pyrox	136.65	54.91	0.0854	2.07	0.987733	9.96999	10.8588	0.22	28.87	2.21	0.24	0.02	0.01	0.4181	0.0825	-0.37	100.13	[2] Wilson, 2015																							UCZ	lower pyroxenite		53.45	0.18	6.47	1.18	9.55
LZ	Pyrox	139.91	54.88	0.0794	2.49	1.00678	10.1309	11.0367	0.23	28.62	2.35	0.07	0.009	0.007	0.4199	0.0841	-0.4	100.39	[2] Wilson, 2015																							UCZ	lower pyroxenite		53.53	0.23	5.25	1.24	10.03
LZ	Pyrox	143.25	54.84	0.0836	1.93	1.01587	10.2617	11.1757	0.23	28.89	2.15	0.1	0.01	0.01	0.4218	0.0863	-0.38	100.05	[2] Wilson, 2015																							UCZ	lower pyroxenite		52.43	0.23	7.57	1.16	9.35
LZ	Pyrox	145.49	54.83	0.0855	1.92	1.00433	10.1231	11.0267	0.24	28.72	2.21	0.15	0.02	0.005	0.4048	0.0755	-0.41	99.81	[2] Wilson, 2015																							UCZ	olivine pyroxenite		50.27	0.23	6.03	14.95
LZ	Pyrox	149.21	55.01	0.0978	2.34	1.01571	10.1728	11.0867	0.24	28.33	2.45	0.37	0.05	0.006	0.3047	0.0766	-0.44	100.49	[2] Wilson, 2015																							UCZ	pyroxenite		54.31	0.33	4.11	12.58
LZ	Pyrox	149.89	54.85	0.0913	2.21	1.01316	10.1851	11.0967	0.2446	28.53	2.53	0.32	0.04	0.007	0.3068	0.0773	-0.18	100.45	[2] Wilson, 2015																							UCZ	pyroxenite		53.76	0.18	7.46	11.41
LZ	Pyrox	153.72	54.72	0.09	2.2	1.01	10.19	11.0988	0.24	28.46	2.52	0.21	0.04	0.011	0.2738	0.0769	-0.17	100.04	[2] Wilson, 2015																							UCZ	pyroxenite		55.02	0.22	4.88	12.4
LZ	Pyrox	157.23	53.0539	0.111848	2.8598	0.934049	9.53702	10.3775	0.234076	28.7303	3.98947	0.101772	0.0203545	0.009	0.243236	0.0734796	-0.132304	99.92	[2] Wilson, 2015																							UCZ	pyroxenite		54.82	0.16	5.84	11.74
LZ	Pyrox	182.59	50.62	0.0837	6.4	0.876046	9.04251	9.83078	0.18	28.16	3.92	0.25	0.02	0.007	0.5961	0.1688	-0.14	100.35	[2] Wilson, 2015																							UCZ	olivine pyroxenite		52.1	0.16	7.98	11.31
LZ	Pyrox	186.32	55.27	0.109	1.9	0.946577	9.56	10.4117	0.22	29.52	1.98	0.16	0.05	0.012	0.4377	0.0857	-0.38	100.25	[2] Wilson, 2015																							UCZ	pyroxenite		53.21	0.21	4.78	11.96
LZ	Pyrox	189.2	55.44	0.1299	2.06	0.9265	9.3631	10.1968	0.21	29.24	2.13	0.16	0.09	0.008	0.4231	0.087	-0.33	100.3	[2] Wilson, 2015																							UCZ	pyroxenite		53.31	0.15	7.87	10.71
LZ	Pyrox	191.79	55.33	0.1202	2.15	0.890339	9.04965	9.85078	0.2	29.62	2.06	0.16	0.03	0.002	0.4393	0.0868	-0.3	100.16	[2] Wilson, 2015																							UCZ	pyroxenite		55.03	0.23	5	11.68
LZ	Pyrox	192.68	55.5	0.1215	2.19	0.89121	9.04887	9.85078	0.2152	29.63	2.13	0.15	0.06	0.005	0.4517	0.0886	-0.24	100.5	[2] Wilson, 2015																							UCZ	pyroxenite		54.14	0.21	5.73	11.15
LZ	Pyrox	194.91	53.3632	0.118479	1.97288	0.873696	9.16923	9.95538	0.212137	30.8766	2.04713	0.201531	0.0318206	0.007	0.455989	0.0872945	-0.21	99.4205	[2] Wilson, 2015																							UCZ	pyroxenite	-124.98	54.2	0.1	4.2	1.1	11.3
LZ	Pyrox	198.56	55.61	0.1255	2.32	0.869283	8.8206	9.60278	0.2	29.64	2.1	0.16	0.05	0.005	0.4601	0.0873	-0.1	100.47	[2] Wilson, 2015																							UCZ	pyroxenite	-149.62	53.9	0.1	5.9	1.1	10.6
LZ	Pyrox	200.66	55.33	0.1185	2.12	0.857995	8.77176	9.54378	0.2	30.06	1.99	0.17	0.05	0.017	0.468	0.0914	-0.23	100.25	[2] Wilson, 2015																							UCZ	pyroxenite	-176	54.6	0.1	3.3	1.1	11.2
LZ	Pyrox	207.57	55.76	0.1156	1.9	0.87188	8.87826	9.66278	0.2	29.99	1.95	0.12	0.05	0.011	0.4495	0.082	-0.17	100.39	[2] Wilson, 2015																							UCZ	pyroxenite	-200.6	54.3	0.1	3	1.1	11.4
LZ	Pyrox	209.72	55.31	0.1168	1.89	0.863718	8.84561	9.62278	0.2113	30.18	1.99	0.1	0.05	0.007	0.4704	0.0853	-0.18	100.16	[2] Wilson, 2015																							UCZ	pyroxenite	-220.6	54.1	0.1	4.3	1.1	10.9
LZ	Pyrox	211.51	55.58	0.1229	2.11	0.862871	8.75737	9.53378	0.2	29.64	2.03	0.14	0.06	0.008	0.4521	0.0829	-0.19	100.07	[2] Wilson, 2015																							UCZ	pyroxenite	-247.05	54.4	0.1	2.7	1.1	11.3
LZ	Pyrox	216.3	55.78	0.1262	2.14	0.865995	8.77456	9.55378	0.2	29.62	2.07	0.2	0.09	0.021	0.4543	0.0835	-0.15	100.44	[2] Wilson, 2015																							UCZ	pyroxenite	-267.5	54.4	0.1	2.4	1.1	11.2
LZ	Pyrox	218.74	56.11	0.1224	2.57	0.857191	8.58449	9.35579	0.19	28.89	2.08	0.22	0.17	0.02	0.4351	0.0788	-0.17	100.35	[2] Wilson, 2015																							UCZ	pyroxenite	-274.15	53	0.2	5.2	1	10.4
LZ	Pyrox	219.71	55.72	0.1198	2.12	0.865427	8.78507	9.56378	0.19	29.73	2.01	0.14	0.06	0.012	0.4548	0.0829	-0.15	100.31	[2] Wilson, 2015																							UCZ	pyroxenite	-280.4	52.2	0.2	5	1.1	10.9
LZ	Pyrox	221.73	55.69	0.1248	2.11	0.871254	8.85883	9.64278	0.2	29.84	2.06	0.27	0.07	0.02	0.4469	0.0873	-0.23	100.67	[2] Wilson, 2015																							UCZ	pyroxenite	-302.7	52.8	0.1	10.6	0.8	7.8
LZ	Pyrox	223.2	54.91	0.1215	2.14	0.851891	8.68825	9.45479	0.2	29.65	2.1	0.17	0.06	0.005	0.4591	0.0846	-0.16	99.46	[2] Wilson, 2015																							UCZ	pyroxenite	-335.25	54.4	0.2	3.6	1	10
LZ	Pyrox	226.2	55.38	0.126	2.46	0.848418	8.60238	9.36579	0.2071	29.46	2.19	0.28	0.09	0.016	0.4602	0.0832	-0.018	100.23	[2] Wilson, 2015																							UCZ	pyroxenite	-341.17	55.6	0.3	4.5	0.8	8.3
LZ	Pyrox	227.55	55.22	0.128233	2.14565	0.845421	8.59794	9.35865	0.192298	29.6038	2.04444	0.151815	0.0708468	0.009	0.437631	0.0862307	-0.25	99.5345	[2] Wilson, 2015																							UCZ	pyroxenite	-341.2	54.2	0.2	4.1	1	9.9
LZ	Pyrox	230.42	55.75	0.1239	2.19	0.855215	8.68526	9.45479	0.2	29.78	2	0.18	0.07	0.014	0.4663	0.0829	-0.3	100.41	[2] Wilson, 2015																							UCZ	pyroxenite	-353	54.9	0.2	3.8	1	9.9
LZ	Pyrox	235.9	55.43	0.1223	2.34	0.860874	8.72917	9.50378	0.2	29.49	2.11	0.2	0.06	0.009	0.4472	0.0873	-0.27	100.09	[2] Wilson, 2015																							UCZ	pyroxenite	-381.05	53.2	0.3	3.7	1	10.4
LZ	Pyrox	238.85	55.47	0.1181	2.3	0.863049	8.73721	9.51378	0.2	29.39	2.03	0.18	0.07	0.013	0.4535	0.0863	-0.23	99.93	[2] Wilson, 2015																							UCZ	pyroxenite	-279.66	47.9	0.5	5.9	0.9	9.4
LZ	Pyrox	240.77	55.28	0.1118	2.25	0.867131	8.84254	9.62278	0.2139	29.84	2.14	0.23	0.04	0.006	0.4836	0.0861	-0.025	100.41	[2] Wilson, 2015																							UCZ	pyroxenite	189.83	52.25	0.195	7.17	13.29
LZ	Pyrox	242.66	55.12	0.1228	2.46	0.875859	8.85468	9.64278	0.2	29.1	2.15	0.24	0.07	0.015	0.4594	0.0841	-0.29	99.79	[2] Wilson, 2015																							UCZ	pyroxenite	189.69	52.95	0.205	6.25	12.89
LZ	Pyrox	244.2	55.43	0.1201	2.91	0.877341	8.83335	9.62278	0.21	28.95	2.31	0.25	0.06	0.008	0.4581	0.0811	-0.29	100.52	[2] Wilson, 2015																							UCZ	pyroxenite	189.58	52	0.247	5.33	13.56
LZ	Pyrox	249.21	55.57	0.1403	2.46	0.87869	8.81214	9.60278	0.2	28.72	2.17	0.28	0.16	0.02	0.4315	0.0799	-0.22	99.94	[2] Wilson, 2015																							UCZ	pyroxenite	189.43	51.6	0.234	6.78	12.87
LZ	Pyrox	252.91	55.49	0.1236	2.97	0.863085	8.66818	9.44479	0.2085	28.79	2.46	0.42	0.06	0.014	0.4329	0.0835	-0.2	100.6	[2] Wilson, 2015																							UCZ	pyroxenite	189.34	51.84	0.255	6.01	12.91
LZ	Pyrox	254.34	55.65	0.1321	2.38	0.85821	8.65257	9.42479	0.2	29.17	2.07	0.2	0.12	0.014	0.4475	0.0874	-0.18	100.02	[2] Wilson, 2015																							UCZ	pyroxenite	189.21	52.46	0.234	5.31	12.58
LZ	Harz	257.04	44.06	0.0554	1.25	0.90049	12.3634	13.1737	0.2037	39.61	0.97	0.16	0.04	0.02	0.4695	0.2293	-0.14	100.39	[2] Wilson, 2015																							UCZ	pyroxenite	189.08	52.2	0.214	6.44	12.62
LZ	Pyrox	261.45	55.52	0.1114	1.9	0.864559	8.85485	9.63278	0.2	30.3	1.94	0.07	0.02	0.001	0.4557	0.084	-0.06	100.34	[2] Wilson, 2015																							UCZ	pyroxenite	188.94	52.28	0.165	7.25	11.49
LZ	Pyrox	263.21	55.55	0.1164	1.89	0.872034	8.92712	9.71178	0.2	30.28	1.95	0.11	0.02	0.003	0.4579	0.0942	-0.11	100.49	[2] Wilson, 2015																							UCZ	pyroxenite	188.8	52.02	0.222	6.28	11.57
LZ	Pyrox	263.79	55.3	0.1264	2.88	0.869979	8.75098	9.53378	0.2012	28.81	2.39	0.38	0.06	0.008	0.4524	0.0899	-0.12	100.36	[2] Wilson, 2015																							UCZ	pyroxenite	188.65	52.38	0.347	5.44	12.71
LZ	Pyrox	267.74	55.18	0.1122	3.02	0.876278	8.83431	9.62278	0.2033	28.92	2.51	0.24	0.08	0.014	0.3601	0.1046	-0.28	100.46	[2] Wilson, 2015																							UCZ	pyroxenite	188.5	52.72	0.19	6.58	10.97
LZ	Pyrox	268.2	54.65	0.1134	4.29	0.869126	8.60375	9.38579	0.19	27.26	3.22	0.28	0.03	0.004	0.403	0.0758	-0.31	99.99	[2] Wilson, 2015																							UCZ	pyroxenite	188.37	53.2	0.244	6.54	11.08
LZ	Pyrox	272.22	54.3	0.1043	4.69	0.861936	8.50122	9.27679	0.19	26.8	3.31	0.32	0.04	0.01	0.3972	0.0739	-0.2	99.62	[2] Wilson, 2015																							UCZ	pyroxenite	188.2	52.94	0.355	4.11	12.22
LZ	Pyrox	274.87	54.25	0.1066	5.23	0.855606	8.36792	9.13779	0.18	26.13	3.54	0.34	0.04	0.011	0.3882	0.0718	-0.05	99.53	[2] Wilson, 2015																							UCZ	pyroxenite	188.14	53.12	0.254	5.18	11.88
LZ	Pyrox	277.92	55.18	0.1456	2.14	0.953671	9.59565	10.4538	0.21	28.77	2.17	0.23	0.07	0.015	0.4527	0.0806	-0.3	100.03	[2] Wilson, 2015																							UCZ	pyroxenite	187.96	54.02	0.28	4.82	12.2
LZ	Pyrox	282.8	54.35	0.1107	5.17	0.881942	8.62121	9.41479	0.19	26.14	3.53	0.37	0.04	0.008	0.4017	0.0722	-0.34	99.9	[2] Wilson, 2015																							UCZ	pyroxenite	187.79	53.35	0.166	6.62	11.04
LZ	Pyrox	284.68	55.56	0.1602	2.93	0.964313	9.50708	10.3748	0.2183	27.39	2.37	0.35	0.29	0.031	0.4181	0.0773	-0.3	100.3	[2] Wilson, 2015																							UCZ	pyroxenite	187.66	52.9	0.14	7.5	10.34
LZ	Pyrox	285.37	55.46	0.1607	2.31	0.973715	9.65661	10.5328	0.21	27.8	2.16	0.2	0.23	0.024	0.4163	0.0816	-0.34	99.7	[2] Wilson, 2015																							UCZ	pyroxenite	187.53	53.4	0.176	6.49	11.4
LZ	Pyrox	288.44	55.28	0.145	2.29	0.959073	9.57079	10.4338	0.21	28.19	2.35	0.21	0.11	0.023	0.3906	0.0797	-0.37	99.82	[2] Wilson, 2015																							UCZ	pyroxenite	187.38	53.59	0.193	6.28	11.39
LZ	Feld pyrox	292.6	53.44	0.1351	4.31	0.905386	8.89711	9.71178	0.19	26.1	3.36	0.37	0.09	0.013	0.342	0.0824	-0.31	98.26	[2] Wilson, 2015																							UCZ	pyroxenite	187.24	54.78	0.322	4.62	11.77
LZ	Pyrox	295.49	55.09	0.1543	3.35	0.952895	9.39835	10.2558	0.2	27.19	2.79	0.27	0.1	0.011	0.3642	0.0844	-0.45	99.97	[2] Wilson, 2015																							UCZ	pyroxenite	187.08	54.53	0.221	5.74	11.6
LZ	Pyrox	300.42	54.91	0.1571	3.54	0.954127	9.38724	10.2458	0.2125	26.91	2.91	0.28	0.14	0.018	0.4956	0.0905	-0.14	100.03	[2] Wilson, 2015																							UCZ	pyroxenite	186.9	53.49	0.201	5.87	11.3
LZ	Pyrox	305.48	54.7	0.1594	2.18	0.950239	9.45974	10.3148	0.2	27.71	2.21	0.19	0.17	0.019	0.3869	0.0831	-0.32	98.44	[2] Wilson, 2015																							UCZ	pyroxenite	186.48	52.93	0.152	6.65	11
LZ	Pyrox	309.69	55.06	0.1474	2.46	0.965048	9.62441	10.4928	0.21	28.03	2.36	0.16	0.1	0.008	0.3974	0.0871	-0.35	99.63	[2] Wilson, 2015																							UCZ	pyroxenite	186.36	53.81	0.216	6.26	11.55
LZ	Pyrox	311.73	54.95	0.1382	2.7	0.970058	9.6499	10.5228	0.2	27.78	2.47	0.21	0.11	0.017	0.3948	0.0845	-0.33	99.7	[2] Wilson, 2015																							UCZ	pyroxenite	186.22	54.03	0.364	6.12	11.87
LZ	Pyrox	314.88	55.34	0.1412	2.33	0.988357	9.85143	10.7408	0.2233	28.13	2.34	0.28	0.14	0.014	0.4113	0.0864	-0.34	100.31	[2] Wilson, 2015																							UCZ	pyroxenite	186.08	53.49	0.278	4.97	11.65
LZ	Pyrox	317.67	54.2	0.1037	4.44	0.949929	9.34202	10.1968	0.2	26.53	3.21	0.25	0.03	0.005	0.3892	0.0784	-0.38	99.75	[2] Wilson, 2015																							UCZ	pyroxenite	185.94	54.93	0.285	5.22	12.14
LZ	Pyrox	319.59	55.15	0.1355	1.95	1.00912	10.1387	11.0467	0.23	28.64	2.08	0.15	0.07	0.004	0.3966	0.0833	-0.42	100.04	[2] Wilson, 2015																							UCZ	pyroxenite	185.8	52.74	0.513	5.15	11.32
LZ	Pyrox	323.23	55.18	0.1223	2.21	0.98097	9.83808	10.7208	0.22	28.52	2.26	0.2	0.07	0.004	0.3379	0.0799	-0.39	100.06	[2] Wilson, 2015																							UCZ	pyroxenite	185.68	53.34	0.514	5.11	11.53
LZ	Pyrox	325.65	54.9532	0.134696	2.09929	0.983252	9.85355	10.7383	0.210933	28.3454	2.11938	0.140622	0.100444	0.009	0.356477	0.0821636	-0.37	99.3895	[2] Wilson, 2015																							UCZ	pyroxenite	185.57	54.19	0.31	2.98	13.32
LZ	Pyrox	329.51	55.03	0.1224	1.72	0.979506	9.9284	10.8098	0.22	29.25	1.94	0.08	0.03	0.003	0.3743	0.0875	-0.42	99.78	[2] Wilson, 2015																							UCZ	pyroxenite	185.47	53.12	0.183	7.66	10.98
LZ	Pyrox	330.58	55.33	0.116	1.94	0.958275	9.70051	10.5628	0.2262	29.31	2.05	0.16	0.04	0.011	0.3724	0.0875	-0.4	100.31	[2] Wilson, 2015																							UCZ	pyroxenite	185.33	52.27	0.205	7.21	11
LZ	Pyrox	331.2	54.72	0.1175	1.61	0.957359	9.76033	10.6218	0.22	29.52	1.83	0.08	0.02	0.002	0.3802	0.0875	-0.28	99.34	[2] Wilson, 2015																							UCZ	pyroxenite	185.2	53.14	0.3	4.97	12.52
LZ	Feld pyrox	333.61	55.2	0.1574	3.73	0.88866	8.75417	9.55378	0.19	27.15	2.9	0.37	0.1	0.017	0.4166	0.0806	-0.33	99.99	[2] Wilson, 2015																							UCZ	pyroxenite	185.08	55.29	0.315	4.63	11.66
LZ	Feld pyrox	339.25	55.63	0.185	3.28	0.898122	8.82465	9.63278	0.18	27.16	2.72	0.36	0.19	0.023	0.422	0.083	-0.24	99.98	[2] Wilson, 2015																							UCZ	pyroxenite	184.96	54.06	0.192	7.02	10.97
LZ	Feld pyrox	343.76	54.81	0.1529	5.22	0.8852	8.54929	9.34579	0.18	25.42	3.54	0.51	0.12	0.011	0.3756	0.0761	-0.27	99.88	[2] Wilson, 2015																							UCZ	pyroxenite	184.58	53.42	0.172	6.96	11.14
LZ	Feld pyrox	345.19	56.11	0.1923	3.14	0.927169	9.04551	9.87978	0.2077	26.83	2.66	0.44	0.29	0.033	0.3982	0.0798	-0.19	100.37	[2] Wilson, 2015																							UCZ	pyroxenite	184.46	53.5	0.238	5.39	12.17
LZ	Feld pyrox	350.49	55.3	0.1722	3.46	0.924231	9.06815	9.89978	0.2	26.89	2.87	0.33	0.16	0.014	0.3681	0.0786	-0.17	99.84	[2] Wilson, 2015																							UCZ	pyroxenite	184.32	53.09	0.14	7.4	10.86
LZ	Feld pyrox	353.79	55.62	0.1789	3.09	0.928679	9.09415	9.92978	0.19	26.89	2.7	0.34	0.24	0.021	0.3903	0.0789	-0.28	99.79	[2] Wilson, 2015																							UCZ	pyroxenite	184.2	54.63	0.27	5.75	11.83
LZ	Feld pyrox	358.21	54.4635	0.15257	4.76972	0.907901	8.83724	9.65417	0.191595	25.8654	3.40838	0.463862	0.110924	0.013	0.389443	0.08047	-0.34	99.6611	[2] Wilson, 2015																							UCZ	pyroxenite	184.08	53.18	0.187	6.73	11.39
LZ	Feld pyrox	362.26	55.15	0.1468	3.66	0.951179	9.3309	10.1868	0.2	26.8	2.88	0.35	0.12	0.012	0.3821	0.079	0	100.09	[2] Wilson, 2015																							UCZ	pyroxenite	183.96	53.2	0.165	7	11.49
LZ	Feld pyrox	365.2	54.81	0.1358	4.16	0.943438	9.23887	10.0878	0.2096	26.5	3.23	0.45	0.07	0.009	0.3743	0.0808	-0.32	100.25	[2] Wilson, 2015																							UCZ	pyroxenite	183.84	53.41	0.154	7.5	11.05
LZ	Pyrox	369.45	55.11	0.1321	2.55	0.98252	9.84669	10.7308	0.22	28.43	2.5	0.15	0.02	0.001	0.3621	0.0896	-0.55	100.42	[2] Wilson, 2015																							UCZ	pyroxenite	183.68	53.1	0.16	6.86	11.11
LZ	Pyrox	374.32	55.02	0.1409	2.23	0.988185	9.96958	10.8588	0.22	28.89	2.32	0.15	0.03	0.005	0.365	0.0872	-0.56	100.43	[2] Wilson, 2015																							UCZ	pyroxenite	183.58	54.04	0.269	5.63	12.37
LZ	Feld pyrox	376.61	54.63	0.1174	4.06	0.928947	9.19291	10.0288	0.2	27.22	2.99	0.26	0.02	0.001	0.346	0.0814	-0.46	100.08	[2] Wilson, 2015																							UCZ	pyroxenite	183.46	53.99	0.293	4.42	13.1
LZ	Pyrox	380.04	55.49	0.1683	2.36	0.936393	9.3642	10.2068	0.2137	28.46	2.31	0.33	0.13	0.014	0.396	0.0882	-0.42	100.3	[2] Wilson, 2015																							UCZ	pyroxenite	183.35	54.59	0.323	4.08	12.94
LZ	Pyrox	384.2	55.64	0.1736	2.4	0.940632	9.36939	10.2158	0.21	28.23	2.26	0.24	0.13	0.016	0.4144	0.0863	-0.38	100.13	[2] Wilson, 2015																							UCZ	pyroxenite	183.21	54.67	0.346	4.5	12.77
LZ	Pyrox	388.4	55.47	0.1636	2.9	0.930894	9.23015	10.0678	0.2	27.79	2.46	0.43	0.15	0.018	0.3979	0.0896	-0.4	100.24	[2] Wilson, 2015																							UCZ	pyroxenite	183.08	55.31	0.408	2.92	13.87
LZ	Pyrox	391.95	55.93	0.1832	2.39	0.957295	9.48339	10.3448	0.21	27.95	2.31	0.22	0.2	0.02	0.3357	0.0873	-0.5	100.28	[2] Wilson, 2015																							UCZ	pyroxenite	182.96	52.72	0.277	5.5	12.2
LZ	Pyrox	394.26	55.57	0.171	2.42	0.971459	9.62864	10.5028	0.21	27.81	2.33	0.24	0.16	0.017	0.3668	0.0885	-0.53	100.01	[2] Wilson, 2015																							UCZ	pyroxenite	182.82	52.51	0.201	6.72	12.04
LZ	Pyrox	395.48	54.84	0.1504	3.18	0.94904	9.42182	10.2758	0.2181	27.57	2.79	0.37	0.13	0.011	0.3685	0.0888	-0.53	100.13	[2] Wilson, 2015																							UCZ	pyroxenite	182.69	53.05	0.267	5.9	12.4
LZ	Pyrox	396.42	55.7	0.1624	2.53	0.970041	9.63992	10.5128	0.21	28.08	2.38	0.26	0.1	0.009	0.3878	0.0863	-0.57	100.56	[2] Wilson, 2015																							UCZ	pyroxenite	182.52	53.25	0.216	5.99	11.77
LZ	Pyrox	399.31	55.6	0.1539	2.67	0.963265	9.53702	10.4038	0.21	27.74	2.48	0.26	0.1	0.007	0.4132	0.0891	-0.5	100.24	[2] Wilson, 2015																							UCZ	pyroxenite	182.37	54.52	0.287	6.67	11.58
LZ	Pyrox	404.2	55.5	0.1644	2.04	0.951148	9.51892	10.3748	0.2	28.52	2.26	0.17	0.16	0.023	0.4703	0.0929	-0.47	100.07	[2] Wilson, 2015																							UCZ	pyroxenite	182.21	55.51	0.387	4.93	11.52
LZ	Pyrox	408.68	55.35	0.1412	1.65	0.946879	9.64076	10.4928	0.21	29.76	2.06	0.07	0.03	0.004	0.4513	0.0984	-0.17	100.43	[2] Wilson, 2015																							UCZ	pyroxenite	182.08	53.94	0.276	5.61	12.32
LZ	Pyrox	410.33	55.25	0.1546	2.12	0.94449	9.53491	10.3848	0.212	29.06	2.13	0.25	0.1	0.017	0.4557	0.1004	-0.32	100.35	[2] Wilson, 2015																							UCZ	pyroxenite	181.94	55.2	0.312	4.32	12.99
LZ	Pyrox	412.61	55.5	0.1634	1.94	0.938968	9.43088	10.2758	0.21	28.8	1.99	0.14	0.13	0.014	0.482	0.1021	-0.42	99.87	[2] Wilson, 2015																							UCZ	pyroxenite	181.81	53.88	0.176	7.17	11.17
LZ	Feld pyrox	417.15	55.11	0.174	3.7	0.915215	8.98727	9.81078	0.2	26.86	2.96	0.35	0.12	0.019	0.4135	0.0872	-0.47	99.9	[2] Wilson, 2015																							UCZ	pyroxenite	181.68	53.19	0.138	7.92	10.6
LZ	Pyrox	419.9	55.56	0.1675	2.67	0.950855	9.42019	10.2758	0.21	27.77	2.53	0.25	0.12	0.009	0.442	0.0934	-0.51	100.21	[2] Wilson, 2015																							UCZ	pyroxenite	11.2	54.14	0.262	5.68	12.59
LZ	Pyrox	421.67	55.5	0.173	2.94	0.951556	9.42956	10.2858	0.2122	27.76	2.58	0.3	0.16	0.022	0.4703	0.0943	-0.48	100.61	[2] Wilson, 2015																							UCZ	pyroxenite	10.59	53.72	0.254	5.59	12.51
LZ	Pyrox	425.48	55.77	0.1887	2.27	0.962907	9.55734	10.4238	0.21	28.02	2.26	0.22	0.18	0.014	0.4297	0.0914	-0.46	100.21	[2] Wilson, 2015																							UCZ	pyroxenite	9.27	53.69	0.266	5.53	12.44
LZ	Pyrox	431.81	55.17	0.1599	3.04	0.941192	9.32988	10.1768	0.2114	27.62	2.94	0.44	0.11	0.014	0.4367	0.093	-0.29	100.52	[2] Wilson, 2015																							UCZ	pyroxenite	7.92	52.53	0.257	6.14	12.04
LZ	Feld pyrox	434.23	54.77	0.1458	4.83	0.905241	8.82825	9.64278	0.19	26.16	3.63	0.35	0.07	0.008	0.4368	0.0975	-0.28	100.45	[2] Wilson, 2015																							UCZ	pyroxenite	6.08	49.85	0.24	10.24	11.14
LZ	Pyrox	438.39	55.22	0.1537	2.54	0.954369	9.54502	10.4038	0.21	28.33	2.53	0.12	0.05	0.004	0.4604	0.0975	-0.44	100.23	[2] Wilson, 2015																							UCZ	pyroxenite	4.66	53.65	0.266	7.87	11.29
LZ	Pyrox	440.37	55.2	0.1539	2.43	0.960213	9.60976	10.4738	0.21	28.37	2.49	0.11	0.06	0.006	0.4626	0.1	-0.38	100.19	[2] Wilson, 2015																							UCZ	pyroxenite	4.08	53.52	0.308	7.45	11.72
LZ	Pyrox	441	55.1823	0.163077	2.02358	0.943493	9.44231	10.2913	0.19839	28.3599	2.25173	0.168632	0.158712	0.013	0.466515	0.0921523	-0.15	99.4706	[2] Wilson, 2015																							UCZ	pyroxenite	3.24	54.64	0.344	4.51	13.04
LZ	Pyrox	441	54.9045	0.140064	1.63672	0.939258	9.56317	10.4083	0.20831	29.5205	2.04342	0.0694366	0.0297586	0.006	0.447668	0.0976081	-0.31	99.6104	[2] Wilson, 2015																							UCZ	pyroxenite	2.89	52.46	0.295	6.45	12.17
LZ	Pyrox	441.2	50.73	0.0713	1.31	0.849855	9.79806	10.5628	0.19	35.47	1.26	0.06	0.01	0.002	0.6593	0.16	-0.03	100.579	[2] Wilson, 2015																							UCZ	pyroxenite	2.74	53.22	0.348	3.37	13.73
LZ	Pyrox	441.7	47.16	0.0656	1.23	0.856976	10.8496	11.6207	0.19	38.2	1.03	0.08	0.01	0.001	0.7605	0.2059	-0.33	100.659	[2] Wilson, 2015																							UCZ	pyroxenite	2.56	53.93	0.342	3.51	13.43
LZ	Pyrox	442.2	54.8053	0.153356	2.10294	0.936889	9.45818	10.3012	0.210294	28.8261	2.11286	0.247988	0.0991952	0.018	0.452033	0.099592	-0.12	99.5345	[2] Wilson, 2015																							UCZ	pyroxenite	2.39	53.3	0.229	7.55	11
LZ	Pyrox	442.2	55.0533	0.162085	1.92439	0.931411	9.35498	10.1931	0.20831	28.5682	1.97398	0.138873	0.128954	0.015	0.478121	0.101278	-0.16	99.0438	[2] Wilson, 2015																							UCZ	pyroxenite	2.25	53.41	0.249	7.19	11.19
LZ	Feld pyrox	442.7	54.6665	0.1726	3.67022	0.907849	8.91494	9.73182	0.19839	26.6438	2.93618	0.347183	0.119034	0.009	0.410172	0.0864982	0.01	99.0833	[2] Wilson, 2015																							UCZ	pyroxenite	2.08	52.38	0.192	8.4	10.74
LZ	Pyrox	442.7	55.1129	0.166152	2.64851	0.943202	9.34437	10.1931	0.20831	27.5465	2.50964	0.247988	0.119034	0.014	0.438443	0.0926483	-0.03	99.3975	[2] Wilson, 2015																							UCZ	pyroxenite	1.94	53.94	0.3	4.36	12.65
LZ	Pyrox	443.2	55.0533	0.171608	2.91634	0.943898	9.35367	10.203	0.210492	27.5366	2.55924	0.297586	0.158712	0.016	0.466515	0.0935411	-0.1	99.7814	[2] Wilson, 2015																							UCZ	pyroxenite	1.75	53.75	0.232	7.7	11.47
LZ	Pyrox	443.4	55.3212	0.187181	2.25173	0.955158	9.48042	10.3399	0.20831	27.7945	2.24181	0.218229	0.178551	0.021	0.426242	0.0906644	-0.07	99.3738	[2] Wilson, 2015																							UCZ	pyroxenite	1.62	53.57	0.208	6.68	11.67
LZ	Pyrox	444.2	55.2319	0.180436	2.34101	0.955579	9.49988	10.3597	0.20831	27.8738	2.29141	0.277747	0.138873	0.013	0.44618	0.0978065	-0.23	99.5628	[2] Wilson, 2015																							UCZ	pyroxenite	1.38	54.45	0.29	4.49	12.69
LZ	Feld pyrox	444.2	54.726	0.158613	3.01553	0.933617	9.2548	10.0949	0.209699	27.3977	2.91634	0.436459	0.109115	0.009	0.433185	0.0922515	0.34	99.7032	[2] Wilson, 2015																							UCZ	pyroxenite	1.24	53.1	0.213	7.65	11.03
LZ	Pyrox	444.46	55.29	0.1747	2.08	0.994124	9.91524	10.8098	0.22	28.16	2.22	0.1	0.14	0.011	0.4105	0.0986	-0.3	99.81	[2] Wilson, 2015																							UCZ	pyroxenite	1.08	54.04	0.306	2.74	13.61
LZ	Feld pyrox	446.8	54.56	0.1552	3.53	0.982566	9.70765	10.5918	0.2192	27.06	2.98	0.45	0.07	0.007	0.4148	0.0905	-0.3	100.25	[2] Wilson, 2015																							UCZ	pyroxenite	-122.73	54.28	0.278	6.56	12.46
LZ	Feld pyrox	447.83	54.91	0.1617	3.26	1.01717	10.0425	10.9578	0.21	27.18	2.9	0.21	0.05	0.015	0.4159	0.0916	-0.31	100.49	[2] Wilson, 2015																							UCZ	pyroxenite	-125.92	52.96	0.238	5.41	13.84
LZ	Feld pyrox	450.37	54.34	0.1479	5.65	1.05275	10.0405	10.9878	0.21	24.22	3.99	0.41	0.07	0.005	0.4003	0.0836	-0.41	100.63	[2] Wilson, 2015																							UCZ	pyroxenite	-126.52	46.21	0.33	8.14	15.22
LZ	Feld pyrox	457.67	53.64	0.1423	6.18	1.25447	11.7179	12.8467	0.24	22.28	4.21	0.41	0.07	0.013	0.2991	0.0676	-0.45	100.55	[2] Wilson, 2015																							UCZ	pyroxenite	-292.75	52.72	0.142	16.07	7.85
LZ	Feld pyrox	459.21	53.85	0.1474	4.32	1.31081	12.4982	13.6777	0.26	23.98	3.36	0.28	0.05	0.009	0.3139	0.0691	-0.51	100.46	[2] Wilson, 2015																							UCZ	pyroxenite	-295.77	53.46	0.211	12.55	9.73
LZ	Feld pyrox	459.79	53.11	0.1307	7.16	1.20962	11.1943	12.2827	0.2408	21.33	4.69	0.59	0.08	0.014	0.2636	0.0605	-0.48	100.09	[2] Wilson, 2015																							UCZ	pyroxenite	-296.28	54.34	0.3	8.46	11.56
LZ	Pyrox	4.22	54.3688	0.1355	2.91	1.254	8.79144	9.91978	0.21	28.5825	2.54	0.17	0.01	0.003	0.4353	0.0971	-0.2	99.4992	[2] Wilson, 2015																							UCZ	pyroxenite	-296.92	55.06	0.348	6.19	12.39
LZ	F. Pyrox	6.37	54.46	0.1293	5.32	1.22728	8.20249	9.3068	0.2023	26.18	3.67	0.27	0.07	0.007	0.4136	0.0881	-0.15	100.225	[2] Wilson, 2015																							UCZ	pyroxenite	-297.23	54.35	0.303	6.56	12.35
LZ	F. Pyrox	9.53	54.7065	0.1458	4.11	1.27102	8.57813	9.72179	0.19	26.8085	3.06	0.38	0.06	0.008	0.4127	0.0973	-0.14	99.8209	[2] Wilson, 2015																							UCZ	pyroxenite	-297.38	46.54	0.52	7.23	15.58
LZ	Pyrox	12.17	55.36	0.165	2.55	1.33205	9.1462	10.3448	0.2221	28.03	2.52	0.16	0.14	0.01	0.4532	0.0942	-0.1	100.157	[2] Wilson, 2015																							UCZ	pyroxenite	-298.74	53.46	0.251	6.76	12.09
LZ	F. Pyrox	16.9	54.47	0.1299	5.28	1.23355	8.20585	9.3158	0.1979	25.94	3.65	0.4	0.07	0.004	0.4128	0.087	-0.17	100.059	[2] Wilson, 2015																							UCZ	pyroxenite	-298.91	54.33	0.224	6.87	11.69
LZ	F. Pyrox	20.96	54.66	0.1402	5.46	1.28407	8.41839	9.57379	0.2021	25.26	3.72	0.38	0.09	0.005	0.4039	0.0824	-0.09	100.094	[2] Wilson, 2015																							UCZ	pyroxenite	-299.06	55.44	0.25	6.37	11.76
LZ	F. Pyrox	26.65	54.31	0.1309	5.15	1.27871	8.51221	9.66279	0.2087	25.9	3.62	0.33	0.08	0.005	0.4114	0.0861	-0.23	99.9995	[2] Wilson, 2015																							UCZ	pyroxenite	-299.14	54.65	0.249	6.34	11.79
LZ	F. Pyrox	32.65	54.19	0.1319	5.73	1.31682	8.63591	9.82079	0.2106	25.06	3.96	0.43	0.07	0.004	0.3803	0.0794	-0.18	100.178	[2] Wilson, 2015																							UCZ	pyroxenite	-299.31	54.97	0.272	4.02	12.7
LZ	F. Pyrox	38.47	54.46	0.1673	4.9	1.40791	9.17694	10.4438	0.2165	24.86	3.93	0.38	0.15	0.013	0.4188	0.0882	-0.22	100.148	[2] Wilson, 2015																							UCZ	pyroxenite	-299.53	54	0.24	5.88	11.54
LZ	F. Pyrox	42.47	54.29	0.1682	4.83	1.56385	10.0356	11.4428	0.2329	23.95	4.36	0.37	0.13	0.01	0.3438	0.0747	-0.24	100.342	[2] Wilson, 2015																							UCZ	pyroxenite	-299.71	46.22	0.41	7.49	14.29
LZ	F. Pyrox	45.12	53.2562	0.1393	6.81	1.66459	10.3699	11.8677	0.23	21.9152	4.29	0.63	0.08	0.006	0.3647	0.0715	-0.31	99.8069	[2] Wilson, 2015																							UCZ	pyroxenite	-299.92	41.52	0.63	5.14	18.05
LZ	F. Pyrox	48.14	52.12	0.0999	12.08	1.5282	8.77171	10.1468	0.2061	17	6.96	0.89	0.08	0.007	0.1836	0.0501	-0.29	99.9719	[2] Wilson, 2015																							UCZ	pyroxenite	-341.87	52.19	0.25	5.42	12.37
LZ	F. Pyrox	50.5	53.1866	0.1394	5.33	1.86009	11.786	13.4597	0.26	22.7922	3.88	0.39	0.03	0.002	0.2879	0.0711	-0.43	99.9873	[2] Wilson, 2015																							UCZ	pyroxenite	-342.12	54.24	0.22	5.14	11.81
LZ	F. Pyrox	52.42	53.37	0.1338	4.07	1.91741	12.3974	14.1227	0.2918	23.94	3.42	0.29	0.03	0.001	0.2923	0.0679	-0.28	100.211	[2] Wilson, 2015																							UCZ	pyroxenite	-342.92	54.45	0.272	5.45	12.14
LZ	Ol pyrox	408.03	54.865	0.11875	1.885	0.810236	8.44374	9.17279	0.195	31.23	1.8	0.125	0.115	0.015	0.4788	0.11315	-0.03	100.22	[2] Wilson, 2015																							UCZ	pyroxenite	-343.58	54.91	0.216	4.18	12
LZ	Ol pyrox	408.8	54.87	0.1217	2.2	0.806641	8.37298	9.09879	0.19	30.94	1.97	0.2	0.29	0.023	0.4777	0.1081	0.02	100.59	[2] Wilson, 2015																							UCZ	pyroxenite	-344.01	48.5	0.29	6.11	13.59
LZ	Ol pyrox	409.07	54.32	0.1267	2.29	0.797223	8.30245	9.0198	0.18	30.87	2.09	0.09	0.38	0.024	0.4716	0.1111	-0.16	100.06	[2] Wilson, 2015																							UCZ	pyroxenite	-345.66	50.28	0.24	6.32	12.43
LZ	Ol pyrox	409.4	52.47	0.0929	2.12	0.819794	8.92513	9.66278	0.19	32.89	1.77	0.19	0.02	0.011	0.4187	0.1452	-0.23	100.09	[2] Wilson, 2015																							UCZ	pyroxenite	-346.59	45.77	0.35	6.88	14.32
LZ	Ol pyrox	413.91	51.4	0.0946	1.74	0.8349	9.39552	10.1468	0.19	34.39	1.53	0.14	0.05	0.015	0.3925	0.1572	-0.23	100.36	[2] Wilson, 2015																							UCZ	pyroxenite	-349.48	54.66	0.225	3.85	12.72
LZ	Ol pyrox	414.81	48.01	0.0891	1.96	0.868566	10.4932	11.2747	0.19	36.28	1.37	0.15	0.06	0.014	0.8354	0.1981	-0.51	100.56	[2] Wilson, 2015																							UCZ	pyroxenite	-352.39	54.75	0.22	4.84	11.92
LZ	Ol pyrox	418.54	50.48	0.0885	1.55	0.847916	9.7498	10.5128	0.2	35.13	1.34	0.04	0.04	0.015	0.5252	0.1734	-0.08	100.22	[2] Wilson, 2015
LZ	Ol pyrox	418.87	50.6	0.0891	1.78	0.844026	9.66431	10.4238	0.19	34.95	1.42	0.19	0.06	0.016	0.5219	0.1756	0	100.53	[2] Wilson, 2015
LZ	Ol Pyrox	38.43	51.62	0.0771	1.54	0.86921	9.72064	10.5028	0.2	34.13	1.31	0.05	0.01	0.002	0.7057	0.1402	0.02	100.4	[2] Wilson, 2015
LZ	Ol Pyrox	39.04	52.07	0.079	1.56	0.869848	9.68107	10.4638	0.19	34.11	1.32	0.07	0.01	0.01	0.7286	0.1415	0.03	100.87	[2] Wilson, 2015
LZ	Ol Pyrox	39.52	51.57	0.0727	1.5	0.857168	9.58348	10.3548	0.2002	34.08	1.36	0.03	0.02	0.006	0.7221	0.1375	0.04	100.17	[2] Wilson, 2015
LZ	Ol Pyrox	42.67	53.38	0.077	1.63	0.842071	9.04308	9.80078	0.2	32.51	1.46	0.05	0	0.001	0.6309	0.119	-0.06	99.97	[2] Wilson, 2015
LZ	Ol Pyrox	69.7	52.65	0.0994	2.31	0.866881	9.34675	10.1268	0.1952	32.34	1.76	0.23	0.07	0.018	0.4162	0.1334	-0.01	100.48	[2] Wilson, 2015
LZ	Ol Pyrox	70.2	54.81	0.0901	2.04	0.832161	8.69601	9.44478	0.19	31.4	1.68	0.07	0.01	0.001	0.4974	0.1018	-0.14	100.45	[2] Wilson, 2015
LZ	Ol Pyrox	74.92	55.11	0.0909	1.95	0.822913	8.52633	9.26679	0.1984	30.94	1.78	0.01	0.02	0.005	0.6244	0.0926	-0.23	100.21	[2] Wilson, 2015
LZ	Ol Pyrox	89.98	55.41	0.093	1.93	0.805021	8.33443	9.05879	0.1967	31.05	1.83	0.14	0.03	0.006	0.4962	0.0879	-0.23	100.42	[2] Wilson, 2015
LZ	Ol Pyrox	91.62	55.17	0.0998	2.1	0.801393	8.2387	8.9598	0.19	30.39	1.83	0.1	0.02	0.007	0.4844	0.0885	-0.21	99.54	[2] Wilson, 2015
LZ	Ol Pyrox	96.93	55.54	0.0984	1.82	0.801383	8.28871	9.0098	0.1949	31.05	1.79	0.19	0.04	0.005	0.4862	0.0891	-0.04	100.42	[2] Wilson, 2015
LZ	Ol Pyrox	115.2	55.37	0.089	1.84	0.833998	8.59536	9.34579	0.2	30.69	1.9	0.18	0.02	0.005	0.567	0.0866	-0.2	100.38	[2] Wilson, 2015
LZ	Ol Pyrox	206.64	52.81	0.1005	1.68	0.893893	9.64944	10.4538	0.2054	32.52	1.62	0.01	0.02	0.004	0.4296	0.1519	-0.19	100.14	[2] Wilson, 2015
LZ	Ol Pyrox	257.71	54.4	0.1085	1.98	0.87098	9.08607	9.86977	0.19	31.04	1.86	0.09	0.03	0.009	0.4206	0.0932	-0.12	100.2	[2] Wilson, 2015
BUS	FPYX	1964.18	50.9721	0.108189	4.40382		11.271	11.271	0.170785	27.1124	3.22244	0.547125	0.288509	0.0129417	0.583729	0.507675	0.347041	99.2007	[4] Yudovskaya et al., 2013
BUS	PYX	1245	55.37	0.14	4.5		8.75	8.75	0.2	26.3	3.46	0.47	0.15	0.03	0.51	0.083	n/a	99.963	[4] Yudovskaya et al., 2013
BUS	PYX	1310.85	51.9541	0.0762123	3.33434		11.0877	11.0877	0.150537	29.1462	2.47546	0.334644	0.237938	0.023122	0.544347	0.0347847	1.19575	99.3994	[4] Yudovskaya et al., 2013
BUS	PYX	1558	55.93	0.07	2.06		7.94	7.94	0.18	30.67	1.58	0.18	0.14		0.6	0.212	n/a	99.562	[4] Yudovskaya et al., 2013
BUS	PYX	1589.97	52.1541	0.0493223	1.78353		9.11522	9.11522	0.141636	34.2028	1.80206	0.110754	0.209091		0.763318	0.386305	0.0293456	100.718	[4] Yudovskaya et al., 2013
BUS	PYX	1760	56.13	0.06	1.71		8.46	8.46	0.18	31.06	1.2	0.09	0.05	0.01	0.68	0.069	n/a	99.699	[4] Yudovskaya et al., 2013
BUS	PYX	1780.3	56.1039	0.0438298	1.44805		8.69295	8.69295	0.166733	30.0397	1.43294	0.0478	0.0157603	0.00866101	0.590326	0.105992	0.46558	98.6966	[4] Yudovskaya et al., 2013
BUS	PYX	1844	56.62	0.07	2.02		7.72	7.72	0.15	30.82	1.42	0.14	0.04	0.01	0.85	0.094	n/a	99.954	[4] Yudovskaya et al., 2013
BUS	PYX	1870	57.73	0.08	2.36		5.98	5.98	0.12	29.98	2.39	0.19	0.28	0.01	0.65	0.08	n/a	99.85	[4] Yudovskaya et al., 2013
BUS	PYX	1874	60.21	0.08	1.94		7.13	7.13	0.17	27.9	1.47	0.17	0.08	0.01	0.68	0.071	n/a	99.911	[4] Yudovskaya et al., 2013
BUS	PYX	1887	55.6	0.1	2.83		8.74	8.74	0.17	29.28	1.85	0.27	0.13	0.01	0.57	0.284	n/a	99.834	[4] Yudovskaya et al., 2013
BUS	PYX	1891	56.16	0.15	3.18		8.22	8.22	0.17	28.67	1.8	0.49	0.34	0.02	0.57	0.164	n/a	99.934	[4] Yudovskaya et al., 2013
BUS	PYX	1905	56.29	0.08	2.72		7.59	7.59	0.17	30.27	1.72	0.21	0.1		0.62	0.099	n/a	99.869	[4] Yudovskaya et al., 2013
BUS	FPYX	795.5	54.48	0.17	3.88		10.22	10.22	0.19	26.83	2.94	0.36	0.21	0.01	0.59	0.134		100.014	[4] Yudovskaya et al., 2013
BUS	FPYX	817.1	56.02	0.16	3.88		8.74	8.74	0.18	26.79	2.82	0.7	0.11	0.01	0.48	0.106		99.996	[4] Yudovskaya et al., 2013
BUS	FPYX	836.3	53.97	0.15	3.45		9.23	9.23	0.18	29.07	2.64	0.52	0.1	0	0.54	0.148		99.998	[4] Yudovskaya et al., 2013
BUS	PYX	842.2	52.56	0.14	3.32		9.29	9.29	0.18	30.86	2.39	0.38	0.09	0.02	0.63	0.154		100.014	[4] Yudovskaya et al., 2013
BUS	PYX	854	55.11	0.14	3.38		8.68	8.68	0.18	28.63	2.71	0.23	0.09	0.02	0.66	0.16		99.99	[4] Yudovskaya et al., 2013
BUS	PYX	872.2	54.34	0.14	1.99		9.16	9.16	0.19	30.96	2.17	0.11	0.01	0.02	0.76	0.143		99.993	[4] Yudovskaya et al., 2013
BUS	PYX	921.4	54.32	0.13	2.3		9.14	9.14	0.19	30.8	2.17	0.17	0.12	0.02	0.6	0.148		100.108	[4] Yudovskaya et al., 2013
BUS	PYX	991.8	56.18	0.1	1.66		8.38	8.38	0.18	30.98	1.21	0.15	0.15	0.02	0.82	0.253		100.083	[4] Yudovskaya et al., 2013
BUS	PYX	947.1	52.87	0.12	2.24		9.44	9.44	0.2	30.8	1.88	0.17	0.04	0.01	2.08	0.239		100.089	[4] Yudovskaya et al., 2013
BUS	PYX	957.2	55.93	0.13	2.07		8.57	8.57	0.18	29.91	1.34	0.35	0.1	0.02	1.16	0.239		99.999	[4] Yudovskaya et al., 2013
BUS	PYX	1110	56.53	0.12	2.08		8.05	8.05	0.18	30.01	1.93	0.26	0.07	0.01	0.6	0.154		99.994	[4] Yudovskaya et al., 2013
BUS	Pyrox	617.25	53.82	0.1175	5.96	1.29409	8.54737	9.71179	0.196	25.26	3.81	0.45	0.09	0.015	0.6489	0.0974	n.d.	100.285	[2] Wilson, 2015
BUS	Pyrox	617.58	52.4427	0.119342	5.94217	1.2854	8.8023	9.95891	0.179462	26.4207	3.58923	0.348953	0.0398804	0.004	0.611665	0.13679	-0.32	99.9204	[2] Wilson, 2015
BUS	Pyrox	618.46	47.2981	0.0897308	4.90528	1.1282	9.53495	10.5501	0.169492	32.4626	3.14058	0.398804	0.0598205	0.012	0.531206	0.222931	-0.5	99.9475	[2] Wilson, 2015
BUS	Pyrox	622.38	54.2871	0.152044	5.15454	1.37387	9.02877	10.265	0.199402	25.2144	3.56929	0.498504	0.129611	0.021	0.366002	0.097009	-0.44	100.082	[2] Wilson, 2015
BUS	F. Pyrox	623.25	54.06	0.1338	4.89	1.38093	9.12222	10.3648	0.2142	25.38	3.5	0.73	0.15	0.031	0.3822	0.0992	-0.12	100.094	[2] Wilson, 2015
BUS	F. Pyrox	623.68	54.5663	0.164706	4.666	1.40526	9.19693	10.4614	0.209372	25.1246	3.34995	0.508475	0.209372	0.024	0.380857	0.0988036	-0.35	99.8921	[2] Wilson, 2015
BUS	F. Pyrox	624.11	53.48	0.15	5.64	1.34	8.75	9.95573	0.21	24.68	3.88	0.67	0.19	0.031	0.39	0.09	n.d.	99.49	[2] Wilson, 2015
BUS	F. Pyrox	634.21	55.33	0.196	5.02	1.32829	8.5366	9.73179	0.2024	24.49	3.71	0.51	0.35	0.031	0.4012	0.1029	n.d.	100.191	[2] Wilson, 2015
BUS	F. Pyrox	641.44	54.35	0.1755	6.22	1.22993	7.93311	9.03981	0.1916	24.25	4.16	0.65	0.35	0.041	0.4564	0.0875	n.d.	100.09	[2] Wilson, 2015
BUS	F. Pyrox	651.34	55.09	0.2008	4.54	1.35604	8.83762	10.0578	0.2115	25.14	3.45	0.64	0.31	0.033	0.3782	0.0829	n.d.	100.239	[2] Wilson, 2015
BUS	F. Pyrox	658.7	55.65	0.2157	3.94	1.29701	8.49574	9.66279	0.2038	25.67	3.16	0.59	0.5	0.018	0.4657	0.0864	n.d.	100.265	[2] Wilson, 2015
BUS	F. Pyrox	679.15	54.5	0.1736	5.27	1.34566	8.78796	9.99878	0.1981	24.98	3.76	0.58	0.19	0.015	0.4551	0.1124	n.d.	100.356	[2] Wilson, 2015
BUS	F. Pyrox	683.43	54.43	0.1648	4.77	1.33336	8.80903	10.0088	0.2082	25.56	3.99	0.43	0.15	0.008	0.3725	0.0895	n.d.	100.309	[2] Wilson, 2015
BUS	F. Pyrox	689.06	55.55	0.2426	3.79	1.24392	8.20652	9.3258	0.2196	26.01	3.62	0.49	0.35	0.008	0.3845	0.0818	n.d.	100.2	[2] Wilson, 2015
BUS	F. Pyrox	698.11	55.66	0.2323	4.08	1.31373	8.5697	9.75179	0.2033	25.45	3.34	0.54	0.37	0.031	0.3905	0.0723	n.d.	100.233	[2] Wilson, 2015
BUS	F. Pyrox	712.29	55.23	0.177	4.69	1.19614	7.91352	8.9898	0.205	26.01	3.51	0.49	0.32	0.029	0.4414	0.0867	n.d.	100.281	[2] Wilson, 2015
BUS	F. Pyrox	720.93	55.04	0.1611	4.42	1.41491	9.25963	10.5328	0.2237	25.34	3.35	0.39	0.31	0.03	0.3211	0.0808	n.d.	100.322	[2] Wilson, 2015
BUS	F. Pyrox	734.07	54.34	0.1379	6.04	1.30479	8.43874	9.61279	0.1981	24.39	3.87	0.64	0.22	0.02	0.432	0.0761	n.d.	100.082	[2] Wilson, 2015
BUS	F. Pyrox	738.58	54.52	0.146	5.56	1.24414	8.17733	9.2968	0.1938	25.33	3.65	0.5	0.22	0.016	0.4042	0.0859	n.d.	100.035	[2] Wilson, 2015
BUS	F. Pyrox	750.17	55.33	0.1986	4.35	1.36849	8.92541	10.1568	0.2092	25.29	2.95	0.54	0.38	0.043	0.5261	0.0885	n.d.	100.187	[2] Wilson, 2015
BUS	F. Pyrox	761.47	54	0.164	6.74	1.37389	8.70356	9.93979	0.1976	23.13	4.28	0.7	0.33	0.031	0.5393	0.0981	n.d.	100.264	[2] Wilson, 2015
BUS	F. Pyrox	806.82	55.42	0.1353	4.18	1.14101	7.73613	8.76281	0.1848	27.4	2.83	0.37	0.27	0.024	0.4497	0.1148	n.d.	100.231	[2] Wilson, 2015
BUS	F. Pyrox	814.17	55.93	0.1395	4.94	1.17194	7.6583	8.71281	0.1784	25.67	3.06	0.57	0.34	0.022	0.435	0.0873	n.d.	100.183	[2] Wilson, 2015
BUS	F. Pyrox	821.88	55.73	0.1406	5.01	1.10611	7.32255	8.31782	0.1689	26.28	3.01	0.52	0.38	0.034	0.4587	0.0996	n.d.	100.239	[2] Wilson, 2015
BUS	F. Pyrox	836.25	55.85	0.1579	4.91	0.964599	6.3909	7.25884	0.1457	26.38	3.03	0.52	0.35	0.03	0.495	0.1008	n.d.	99.3091	[2] Wilson, 2015
BUS	F. Pyrox	846.5	56.16	0.1447	4.74	1.01985	6.78617	7.70383	0.1687	26.76	2.96	0.52	0.36	0.034	0.6038	0.0982	n.d.	100.334	[2] Wilson, 2015
BUS	F. Pyrox	850.25	55.37	0.1469	3.52	1.15206	7.94318	8.9798	0.1862	28.25	2.34	0.29	0.18	0.02	0.88	0.101	n.d.	100.356	[2] Wilson, 2015
BUS	F. Pyrox	856.44	55.91	0.1585	3.79	1.17807	7.91978	8.9798	0.1946	27.19	2.62	0.45	0.25	0.023	0.5732	0.117	n.d.	100.35	[2] Wilson, 2015
BUS	F. Pyrox	863.28	55.84	0.1423	4.43	1.16246	7.68682	8.73281	0.1914	26.27	3.2	0.46	0.26	0.021	0.3974	0.0907	n.d.	100.142	[2] Wilson, 2015
BUS	F. Pyrox	876.49	55.66	0.1167	4.47	1.22359	8.10681	9.2078	0.1918	26.29	3.12	0.3	0.24	0.024	0.4531	0.0905	n.d.	100.263	[2] Wilson, 2015
BUS	F. Pyrox	882.34	55.58	0.0969	3.79	1.18416	8.0533	9.1188	0.1921	27.64	2.8	0.23	0.17	0.015	0.4639	0.0978	n.d.	100.296	[2] Wilson, 2015
BUS	F. Pyrox	902.72	55.88	0.1114	4.13	1.11039	7.47668	8.47582	0.1759	27.26	2.79	0.45	0.23	0.022	0.457	0.11	n.d.	100.191	[2] Wilson, 2015
BUS	F. Pyrox	908.33	55.7	0.1226	3.9	1.24585	8.35378	9.47479	0.2112	26.95	2.64	0.36	0.21	0.023	0.4726	0.0948	n.d.	100.259	[2] Wilson, 2015
BUS	F. Pyrox	917.16	55.78	0.1242	4.08	1.29007	8.55098	9.71179	0.2124	26.37	2.6	0.35	0.28	0.03	0.4823	0.0908	n.d.	100.22	[2] Wilson, 2015
BUS	F. Pyrox	925.99	55.73	0.1255	3.88	1.37161	9.0516	10.2858	0.2286	26.11	2.56	0.34	0.29	0.024	0.4233	0.092	n.d.	100.201	[2] Wilson, 2015
BUS	F. Pyrox	935.4	55.49	0.1064	4.01	1.3796	9.12341	10.3648	0.2209	26.11	2.61	0.44	0.26	0.018	0.5218	0.0807	n.d.	100.341	[2] Wilson, 2015
BUS	F. Pyrox	956.1	56.09	0.1667	5.51	1.13638	7.3143	8.33682	0.1705	24.91	3.18	0.78	0.46	0.03	0.3998	0.0967	n.d.	100.229	[2] Wilson, 2015
BUS	F. Pyrox	968.03	56.3	0.1612	5.43	1.07015	6.95891	7.92183	0.1701	25.57	3.12	0.88	0.39	0.048	0.3862	0.0897	n.d.	100.55	[2] Wilson, 2015
BUS	F. Pyrox	973.38	56.3	0.1691	5.33	1.079	6.99995	7.97083	0.1659	25.44	2.86	0.85	0.44	0.044	0.4068	0.0928	n.d.	100.158	[2] Wilson, 2015
BUS	F. Pyrox	978.12	56.57	0.2024	3.37	1.19044	7.88864	8.9598	0.1833	26.73	2	0.43	0.84	0.083	0.4445	0.129	n.d.	100.077	[2] Wilson, 2015
BUS	F. Pyrox	1000.09	55.87	0.1607	5.33	1.11186	7.25737	8.25782	0.1756	25.58	3.07	0.77	0.39	0.041	0.377	0.0833	n.d.	100.199	[2] Wilson, 2015
BUS	F. Pyrox	1037.22	55.8	0.1963	4.58	1.32978	8.60425	9.80079	0.2011	25.07	2.95	0.67	0.29	0.034	0.3737	0.111	n.d.	100.188	[2] Wilson, 2015
BUS	F. Pyrox	1048.65	54.96	0.194	4.69	1.09333	7.36304	8.34682	0.1705	26.82	2.86	0.61	0.32	0.033	0.9528	0.0979	n.d.	100.143	[2] Wilson, 2015
BUS	Pyrox	1068.48	54.58	0.1298	3.11	0.98578	7.18282	8.06982	0.157	30.61	2.2	0.42	0.32	0.032	0.4201	0.2397	n.d.	100.361	[2] Wilson, 2015
BUS	F. Pyrox	1079.36	55.23	0.1142	3.54	0.994865	6.95765	7.85283	0.15	28.91	2.22	0.67	0.37	0.041	0.6463	0.1644	-0.09	99.9863	[2] Wilson, 2015
BUS	F. Pyrox	1085.68	52.4	0.1267	4.13	1.06964	7.83934	8.80181	0.16	29.66	2.42	0.53	0.23	0.029	1.236	0.232	-0.06	100.042	[2] Wilson, 2015
BUS	Pyrox	1091.6	54.89	0.1441	4.99	0.87758	5.99521	6.78485	0.14	27.53	3.29	0.51	0.33	0.034	0.8547	0.1305	0.12	99.6962	[2] Wilson, 2015
BUS	Pyrox	1108.32	56.265	0.14725	3.89	1.16752	7.82078	8.87131	0.1888	27.17	2.39	0.44	0.28	0.033	0.5926	0.0809	-0.22	100.437	[2] Wilson, 2015
BUS	Pyrox	1121.46	56.0725	0.124539	5.32031	1.03729	6.80186	7.73521	0.149447	25.9241	3.21809	0.577862	0.328784	0.034	0.484109	0.117067	0.02	100.17	[2] Wilson, 2015
BUS	Pyrox	1122.68	56.7555	0.136254	4.1254	1.00441	6.66719	7.57095	0.151882	26.9107	2.70893	0.521068	0.541235	0.037	0.496055	0.117912	0.422142	100.143	[2] Wilson, 2015
BUS	Pyrox	1128.6	55.34	0.1413	4.15	1.13171	7.6555	8.67381	0.17	27.24	2.4	0.45	0.39	0.043	0.9419	0.1504	-0.04	100.181	[2] Wilson, 2015
BUS	F. Pyrox	1130.02	56.145	0.1491	5.025	1.28983	8.2692	9.4298	0.19425	24.715	2.985	0.755	0.43	0.037	0.41315	0.0981	-0.18	100.486	[2] Wilson, 2015
BUS	F. Pyrox	1143.04	55.73	0.1309	5.34	1.04341	6.85397	7.79283	0.1583	25.86	3.21	0.83	0.41	0.027	0.4084	0.1038	n.d.	100.073	[2] Wilson, 2015
BUS	F. Pyrox	1150.24	56.15	0.1437	5.09	1.25692	8.02682	9.1578	0.1963	24.5	3.07	0.75	0.46	0.042	0.2394	0.0837	n.d.	99.9805	[2] Wilson, 2015
BUS	F. Pyrox	1163.26	55.79	0.1542	5.43	1.39345	8.76496	10.0188	0.2146	23.5	3.16	1.04	0.46	0.038	0.209	0.0872	n.d.	100.218	[2] Wilson, 2015
BUS	F. Pyrox	1208.06	55.71	0.1566	5.28	1.21957	7.86244	8.95981	0.1902	24.83	3.14	0.76	0.49	0.044	0.3314	0.0923	n.d.	100.086	[2] Wilson, 2015
BUS	Pyrox	1647.45	56.16	0.05	1.54	0.65	6.87	7.45487	0.16	32.62	1.09	0.04	0.04	0.01	0.78	0.1	0.44	100.14	[2] Wilson, 2015
BUS	Pyrox	1659.55	56.47	0.06	1.36	0.67	7.01	7.61287	0.16	32.91	1.05	0.03	0.03	0.01	0.6	0.1	0.24	100.46	[2] Wilson, 2015
BUS	Pyrox	1662.5	56.29	0.05	1.4	0.66	6.92	7.51387	0.16	32.82	1.05	0.04	0.03	0.01	0.73	0.09	0.06	100.25	[2] Wilson, 2015
BUS	Pyrox	1753.22	55.38	0.05	1.61	0.77	8.06	8.75285	0.16	31.76	1.13	0.01	0.03	0.01	0.79	0.17	0.1	99.96	[2] Wilson, 2015
BUS	Ol Pyrox	612.41	54.12	0.1031	3.95	1.28132	8.91485	10.0678	0.2193	28.07	2.88	0.41	0.06	0.005	0.3104	0.0947	n.d.	100.4	[2] Wilson, 2015
BUS	Ol Pyrox	621.48	50.75	0.1204	5.82	1.29801	9.30583	10.4738	0.1958	27.72	3.69	0.44	0.13	0.015	0.6071	0.151	n.d.	100.228	[2] Wilson, 2015
BUS	Ol Pyrox	662.6	48.25	0.1926	6.38	1.38688	10.0658	11.3138	0.1986	26.89	3.51	0.6	0.19	0.016	1.9638	0.1649	n.d.	99.797	[2] Wilson, 2015
BUS	Ol Pyrox	669.28	53.99	0.2773	4.11	1.40509	9.40647	10.6708	0.2017	26.04	2.95	0.57	0.57	0.05	0.4666	0.1146	n.d.	100.131	[2] Wilson, 2015
BUS	Ol Pyrox	673.51	53.47	0.2367	4.14	1.39701	9.53274	10.7898	0.2104	26.76	3.02	0.42	0.33	0.02	0.4738	0.1184	n.d.	100.097	[2] Wilson, 2015
BUS	Ol Pyrox	741.61	50.57	0.1234	3.26	1.30948	10.0665	11.2448	0.2084	30.74	2.27	0.25	0.19	0.015	0.768	0.231	n.d.	99.9789	[2] Wilson, 2015
BUS	Ol Pyrox	762.75	49.2	0.1132	5.58	1.2378	9.47799	10.5918	0.182	29.74	3.29	0.26	0.08	0.007	0.8721	0.1819	n.d.	100.203	[2] Wilson, 2015
BUS	Ol Pyrox	994.16	47.75	0.1223	4.5	1.15876	9.7771	10.8198	0.1753	32.71	2.27	0.31	0.15	0.022	1.2106	0.2128	n.d.	100.341	[2] Wilson, 2015
BUS	Ol Pyrox	1041.66	51.37	0.1428	3.09	1.21858	9.22829	10.3248	0.1972	30.56	1.69	0.03	0.07	0.007	2.4069	0.1808	n.d.	100.168	[2] Wilson, 2015
BUS	Ol Pyrox	1046.02	51.94	0.1849	4.48	1.20378	8.76762	9.85078	0.1782	29.11	2.72	0.51	0.29	0.028	0.7982	0.1418	n.d.	100.332	[2] Wilson, 2015
BUS	Ol Pyrox	1056.39	54.06	0.1646	2.98	1.01357	7.36581	8.27782	0.166	30.19	2.03	0.34	0.37	0.029	1.1991	0.1625	n.d.	100.048	[2] Wilson, 2015
BUS	Ol Pyrox	1060.18	51.13	0.1562	3.85	1.021	7.99211	8.9108	0.1573	31.87	2.6	0.51	0.22	0.029	0.4596	0.2196	n.d.	100.191	[2] Wilson, 2015
BUS	Ol Pyrox	1060.84	48.766	0.125681	4.67836	0.983156	8.19237	9.07701	0.148677	32.917	2.68609	0.654178	0.247795	0.036	0.481316	0.222619	0.06	100.119	[2] Wilson, 2015
BUS	Ol Pyrox	1070.04	50.332	0.0771137	2.25989	0.925467	7.8716	8.70433	0.158589	34.8003	1.21915	0.10903	0.0594707	0.014	1.85796	0.279314	-0.14	99.9413	[2] Wilson, 2015
BUS	Ol Pyrox	1076.21	50.8475	0.107543	3.48895	1.0699	8.25209	9.21478	0.158589	31.0536	1.71474	0.356824	0.297354	0.0297354	2.01338	0.23253	-0.31	99.5989	[2] Wilson, 2015
BUS	Ol Pyrox	1082.6	51.73	0.0721	2.17	0.898578	7.35028	8.15882	0.13	34.14	0.8	0.16	0.23	0.024	1.5597	0.2995	0.04	99.5327	[2] Wilson, 2015
BUS	Ol Pyrox	1082.6	52.05	0.0678	2.09	0.885913	7.29268	8.08982	0.1327	34.62	0.83	0.09	0.25	0.018	1.591	0.2953	n.d.	100.177	[2] Wilson, 2015
BUS	Ol Pyrox	1084.32	46.9669	0.105567	3.60629	0.854942	8.04548	8.81476	0.150519	36.0886	1.91162	0.317171	0.286068	0.032	1.35863	0.26762	-0.22	99.9639	[2] Wilson, 2015
BUS	Ol Pyrox	1091.52	54.74	0.1613	3.99	0.889022	6.2219	7.02185	0.14	28.69	2.58	0.67	0.71	0.043	0.6127	0.1531	0.17	99.5699	[2] Wilson, 2015
BUS	Ol Pyrox	1092.17	55.0549	0.168903	3.99903	0.884845	6.21765	7.01384	0.148002	29.0598	2.56084	0.376908	0.710705	0.041	0.641052	0.153799	0.27	99.9857	[2] Wilson, 2015
BUS	Ol Pyrox	1119.6	51.205	0.1399	4.955	1.09518	8.13336	9.1188	0.17015	29.585	2.965	0.435	0.235	0.033	0.8992	0.2038	-0.045	100.025	[2] Wilson, 2015
BUS	Ol Pyrox	1120.41	53.9703	0.156122	5.34024	1.10705	7.55705	8.55317	0.169373	27.03	3.26791	0.607751	0.249078	0.037	0.46498	0.153333	-0.09	100.095	[2] Wilson, 2015
BUS	Ol Pyrox	1148.59	49.48	0.1566	4.89	1.2314	9.51375	10.6218	0.18	30.29	2.49	0.49	0.32	0.044	0.7979	0.2493	-0.3	100.105	[2] Wilson, 2015
BUS	Ol Pyrox	1159.25	48.67	0.151	4.97	1.14779	9.18299	10.2158	0.1767	31.23	2.4	0.58	0.45	0.044	0.8506	0.2422	n.d.	100.068	[2] Wilson, 2015
BUS	Ol Pyrox	1159.69	49.21	0.1191	6.11	1.06068	8.21339	9.1678	0.16	30.22	2.93	0.84	0.28	0.038	0.6991	0.233	-0.19	100.095	[2] Wilson, 2015
BUS	Ol Pyrox	1160.15	48.92	0.1228	6.36	1.12389	8.60151	9.61279	0.164	29.55	3.19	0.87	0.28	0.032	0.7331	0.2403	n.d.	100.166	[2] Wilson, 2015
BUS	Ol Pyrox	1162.71	53.502	0.125934	4.30407	1.37527	9.46371	10.7012	0.1893	27.1994	2.34134	0.538009	0.1893	0.025	0.674504	0.217894	-0.27	100.128	[2] Wilson, 2015
BUS	Ol Pyrox	1199.04	54.2	0.1619	6.24	0.977122	6.51863	7.39784	0.1468	25.96	3.33	0.93	0.59	0.058	0.9574	0.1372	n.d.	100.185	[2] Wilson, 2015
BUS	Ol Pyrox	1644.69	55.49	0.05	1.47	0.74	7.79	8.45585	0.16	32.42	1.02	0.05	0.05	0.01	0.84	0.26	0.52	100.36	[2] Wilson, 2015
BUS	Ol Pyrox	1651.4	56.28	0.05	1.45	0.65	6.82	7.40487	0.17	32.81	1.05	0.03	0.04	0.01	0.66	0.06	0.17	100.08	[2] Wilson, 2015
BUS	Ol Pyrox	1655.84	56.18	0.05	1.36	0.67	7.1	7.70287	0.17	32.91	1.01	0.05	0.04	0.01	0.68	0.1	0.42	100.33	[2] Wilson, 2015
BUS	Ol Pyrox	1685.05	53.57	0.05	1.42	0.65	7.18	7.76487	0.15	34.53	0.97	0	0.05	0.01	1.14	0.22	0.22	99.95	[2] Wilson, 2015
BUS	Ol Pyrox	1688.8	55.71	0.06	1.68	0.61	6.46	7.00888	0.15	32.76	1.15	0.05	0.06	0.01	1.01	0.1	0.17	99.82	[2] Wilson, 2015
BUS	Ol Pyrox	1692.73	56.18	0.06	1.62	0.57	6.08	6.59289	0.14	33.17	1.14	0.09	0.05	0.01	0.69	0.08	0.14	99.88	[2] Wilson, 2015
BUS	Ol Pyrox	1696.61	56.71	0.06	1.57	0.56	5.93	6.43389	0.14	33.2	1.17	0.05	0.04	0.01	0.63	0.08	0.17	100.16	[2] Wilson, 2015
BUS	Ol Pyrox	1700.62	56.52	0.06	1.52	0.57	6.06	6.57289	0.14	33.31	1.19	0.06	0.04	0.01	0.7	0.1	0.32	100.28	[2] Wilson, 2015
BUS	Ol Pyrox	1749.4	53.77	0.05	1.55	0.73	8.01	8.66685	0.17	33.89	1.08	0.01	0.05	0.01	0.73	0.1	-0.02	100.16	[2] Wilson, 2015
MZ	Feld pyrox	603.21	54.11	0.188	9.59	1.01073	8.98032	9.88978	0.18	18.41	6	1.07	0.21	0.02	0.2007	0.0505	-0.38	100.03	[2] Wilson, 2015
MZ	Feld pyrox	605.68	54.23	0.1838	12.2	0.944369	8.14006	8.9898	0.16	15.9	6.9	1.43	0.29	0.024	0.1753	0.0407	-0.31	100.63	[2] Wilson, 2015
MZ	Feld pyrox	609.64	54.15	0.1957	9.93	1.02353	9.0478	9.96878	0.18	18	6.04	1.14	0.25	0.015	0.2049	0.049	-0.33	100.23	[2] Wilson, 2015
MZ	Feld pyrox	612.34	54.14	0.1936	9.25	1.03961	9.24133	10.1768	0.1939	18.46	6.06	1.09	0.24	0.021	0.1992	0.0502	-0.28	100.2	[2] Wilson, 2015
MZ	Feld pyrox	616.82	54.54	0.2015	9.52	1.01357	9.01777	9.92978	0.18	18.67	5.86	1.1	0.23	0.017	0.208	0.0507	-0.21	100.63	[2] Wilson, 2015
MZ	Feld pyrox	617.85	54.49	0.1986	9.04	1.04954	9.39039	10.3348	0.19	19.12	5.54	1	0.24	0.021	0.2074	0.0554	-0.38	100.56	[2] Wilson, 2015
MZ	Feld pyrox	621.4	54.05	0.1902	8.88	1.02226	9.17795	10.0978	0.1925	19.25	5.82	1.22	0.22	0.023	0.207	0.0502	-0.3	100.33	[2] Wilson, 2015
MZ	Feld pyrox	624.7	54.4	0.1959	8.2	1.05547	9.55305	10.5028	0.19	20.04	5.56	0.92	0.18	0.019	0.2284	0.0538	-0.29	100.62	[2] Wilson, 2015
MZ	Feld pyrox	630.54	54.1086	0.19139	8.1869	1.04823	9.4882	10.4314	0.187637	19.9389	5.52048	0.878931	0.177761	0.023	0.225757	0.0524396	-0.28	100.025	[2] Wilson, 2015
MZ	Feld pyrox	633.46	53.86	0.1911	8.36	1.0575	9.55123	10.5028	0.19	19.67	5.52	0.91	0.18	0.024	0.2243	0.0534	-0.34	99.8	[2] Wilson, 2015
MZ	Feld pyrox	636.39	54.1103	0.19156	7.98332	1.05757	9.60873	10.5603	0.188192	20.2455	5.19015	0.881533	0.178288	0.018	0.226623	0.0527929	0	99.9344	[2] Wilson, 2015
MZ	Feld pyrox	639.64	53.77	0.1919	7.11	1.05656	9.68107	10.6318	0.19	20.8	5.06	0.75	0.17	0.021	0.2381	0.0525	-0.31	99.11	[2] Wilson, 2015
MZ	Feld pyrox	641.04	54.23	0.1938	6.93	1.07026	9.85674	10.8198	0.2079	21.39	4.91	0.87	0.18	0.022	0.2405	0.0585	-0.32	100.17	[2] Wilson, 2015
MZ	Feld pyrox	643.48	54.3379	0.195518	7.30735	1.05908	9.69802	10.651	0.196698	20.9681	5.03548	0.786794	0.177029	0.019	0.23712	0.055764	-0.34	100.075	[2] Wilson, 2015
MZ	Feld pyrox	646.76	54.03	0.1925	7.17	1.03793	9.53984	10.4738	0.2	21.15	5	0.82	0.16	0.02	0.2434	0.0574	-0.05	99.63	[2] Wilson, 2015
MZ	Feld pyrox	649.3	54.73	0.1994	6.4	1.06321	9.88308	10.8398	0.2	22.34	4.54	0.69	0.15	0.024	0.2584	0.0603	-0.08	100.54	[2] Wilson, 2015
MZ	Feld pyrox	652.66	55.01	0.2178	5.42	1.09277	10.1925	11.1757	0.21	22.73	4.25	0.61	0.22	0.018	0.2643	0.0606	-0.03	100.32	[2] Wilson, 2015
MZ	Feld pyrox	655.74	54.75	0.2145	5.68	1.083	10.0723	11.0468	0.2145	22.39	4.32	0.78	0.28	0.031	0.2578	0.0597	0.13	100.14	[2] Wilson, 2015
MZ	Feld pyrox	667.52	54.98	0.2059	6.19	1.06198	9.82419	10.7798	0.2	22.05	4.47	0.73	0.21	0.022	0.2591	0.0607	0.04	100.28	[2] Wilson, 2015
MZ	Feld pyrox	669.76	54.71	0.1955	5.87	1.07249	9.98273	10.9478	0.2096	22.44	4.47	0.72	0.18	0.019	0.2562	0.0593	0.06	100.2	[2] Wilson, 2015
MZ	Feld pyrox	672.59	54.77	0.1972	6.17	1.0715	9.94462	10.9088	0.2	22.23	4.51	0.68	0.17	0.022	0.2587	0.0613	0.06	100.31	[2] Wilson, 2015
MZ	Feld pyrox	676.29	54.77	0.2092	5.71	1.09243	10.1728	11.1557	0.22	22.5	4.35	0.66	0.22	0.019	0.2669	0.0567	0.06	100.25	[2] Wilson, 2015
MZ	Feld pyrox	683.43	54.7494	0.208101	6.31151	1.0446	9.67925	10.6192	0.208399	22.0903	4.5947	0.793901	0.208399	0.024	0.266354	0.0596418	-0.3	100.234	[2] Wilson, 2015
MZ	Feld pyrox	686.2	54.7756	0.205248	5.97983	1.04521	9.73614	10.6766	0.207222	22.528	4.19378	0.720343	0.187486	0.012	0.270474	0.0613771	-0.22	99.9403	[2] Wilson, 2015
MZ	Feld pyrox	688.37	55.0194	0.208058	6.12869	1.03354	9.59368	10.5237	0.198339	22.3429	4.46264	0.743773	0.208256	0.025	0.278766	0.0592043	-0.27	100.307	[2] Wilson, 2015
MZ	Feld pyrox	690.12	54.84	0.1918	5.82	1.06595	9.95961	10.9188	0.2182	22.8	4.22	0.76	0.21	0.025	0.277	0.0604	-0.2	100.48	[2] Wilson, 2015
MZ	F. Pyrox	218.59	54.12	0.1949	9.82	1.46348	8.44495	9.76179	0.1874	17.96	6.01	1.22	0.27	0.039	0.2	0.0463	0.12	99.9557	[2] Wilson, 2015
MZ	F. Pyrox	221.15	54.3092	0.2095	9.32	1.47369	8.57376	9.89979	0.19	18.4969	5.65	1.21	0.27	0.032	0.2093	0.0482	0.08	99.9531	[2] Wilson, 2015
MZ	F. Pyrox	223.01	54.1105	0.2092	9.08	1.48753	8.7493	10.0878	0.19	19.055	5.58	1.11	0.21	0.012	0.2121	0.0531	0.87	100.03	[2] Wilson, 2015
MZ	F. Pyrox	224.78	54.34	0.2082	8.66	1.50322	8.87318	10.2258	0.1994	19.34	5.52	1.08	0.23	0.023	0.2201	0.0481	0.09	100.227	[2] Wilson, 2015
MZ	F. Pyrox	425.42	54.29	0.2174	7.82	1.48165	8.90259	10.2358	0.1986	20.33	5.52	0.8	0.25	0.03	0.2978	0.0641	n.d.	100.195	[2] Wilson, 2015
MZ	F. Pyrox	431.98	54.64	0.221	7.76	1.38387	8.35759	9.60279	0.1882	20.75	5.34	0.91	0.27	0.021	0.3218	0.0642	n.d.	100.229	[2] Wilson, 2015
MZ	F. Pyrox	436.65	54.46	0.2133	7.84	1.36402	8.23745	9.4648	0.1853	20.68	5.33	1.06	0.31	0.025	0.3365	0.0648	n.d.	100.104	[2] Wilson, 2015
MZ	F. Pyrox	441.65	54.54	0.2241	7.46	1.35119	8.249	9.4648	0.1869	21.32	5.2	0.84	0.27	0.036	0.3736	0.0668	n.d.	100.113	[2] Wilson, 2015
MZ	F. Pyrox	446.04	54.39	0.2348	7.66	1.39433	8.47718	9.73179	0.1891	21.03	5.35	0.72	0.29	0.018	0.3761	0.0649	n.d.	100.198	[2] Wilson, 2015
MZ	F. Pyrox	493.87	53.31	0.2251	8.91	1.38039	8.31172	9.5538	0.1632	20.08	5.85	1.02	0.35	0.031	0.4525	0.1062	n.d.	100.174	[2] Wilson, 2015
[truncated: 12 more columns]

## Sheet: FigureS2
Collected data for Figure S2-a,b																						Collected data for Figure S2-c,d
Zone	Rock type	Samples	Height	SiO2	TiO2	Al2O3	Fe2O3	FeO	FeOt	MnO	MgO	CaO	Na2O	K2O	P2O5	Cr2O3	NiO	LOI	total	Supplementary Reference		Zone	Rock type	Samples	Height	SiO2	TiO2	Al2O3	Fe2O3	FeO	FeOt	MnO	MgO	CaO	Na2O	K2O	P2O5	Cr2O3	NiO	LOI	total	Supplementary Reference
UCZ	No	B235-2	2040	51.1907	0.122125	16.9957	6.08589		5.47609	0.132302	14.8585	9.0576	1.32302	0.234073	<0,02			0.461807		[15] Maier et al., 2013		MZ	Gabbronorite	BT9	-238	53.43	0.17	17.37	0.91	6.75	7.57	0.18	8.05	11.15	2.44	0.25	0.014			0.84	101.7	[13] Lundgaard et al., 2006
UCZ	No	B235-10	2013	49.4617	0.0914077	26.7114	3.17896		2.86042	0.0609385	4.97664	13.4065	1.92972	0.152346	0.0304692			0.861883		[15] Maier et al., 2013		MZ	Gabbronorite	BT8	-266	52.75	0.19	17.67	1.13	6.78	7.8	0.17	7.56	11.62	2.44	0.21	0.01			0.72	101.26	[13] Lundgaard et al., 2006
UCZ	No	B235-11	2011	49.6195	0.0811771	27.3973	2.23237		2.00869	0.0304414	4.66768	13.6986	2.1309	0.14206	<0,02			0.513063		[15] Maier et al., 2013		MZ	Gabbronorite	BT6	-315	53.08	0.16	17.41	0.99	5.77	6.66	0.16	7.62	12.51	2.48	0.2	0.012			0.6	100.98	[13] Lundgaard et al., 2006
UCZ	No	B235-20	1994	49.3264	0.0810291	26.6383	3.02846		2.72501	0.0303859	5.57075	13.2685	1.92444	0.101286	0.0303859			0.329835		[15] Maier et al., 2013		MZ	Gabbronorite	BT7	-328	53.1	0.16	17.22	0.84	6.38	7.13	0.17	7.96	11.89	2.43	0.22	0.016			0.6	100.98	[13] Lundgaard et al., 2006
UCZ	No	B235-21	1991	49.0245	0.08004	25.6128	3.2016		2.8808	0.050025	6.70335	13.1066	2.001	0.16008	0.06003			0.259875		[15] Maier et al., 2013		MZ	Gabbronorite	BT5	-357	52.53	0.13	16.67	1.18	5.93	6.99	0.16	8.66	12.3	2.21	0.14	0.009			0.59	100.51	[13] Lundgaard et al., 2006
UCZ	No	B235-23	1987	51.5713	0.130943	13.4972	6.89968		6.20833	0.12087	18.8356	7.57454	1.30943	0.0402901	0.020145			0.325303		[15] Maier et al., 2013		MZ	Gabbronorite	BT4	-420	52.65	0.15	19.22	1.05	5.04	5.98	0.14	6.99	11.48	2.6	0.25	0.016			0.74	100.32	[13] Lundgaard et al., 2006
UCZ	No	B235-39	1947	49.795	0.060006	25.4525	3.87039		3.48257	0.050005	6.46065	12.3212	1.82018	0.110011	0.060006			0.161772		[15] Maier et al., 2013		MZ	Gabbronorite	BT3	-533	52.37	0.18	15.56	1.43	5.73	7.01	0.16	9.19	13.06	1.96	0.17	0.013			0.85	100.67	[13] Lundgaard et al., 2006
UCZ	No	S 11	1900	53.0253	0.110011	11.4911	8.83088		7.94603	0.180018	18.8319	6.19062	1.23012	0.080008	0.030003			0.16861		[15] Maier et al., 2013		MZ	Gabbronorite	BT2	-659	52.21	0.16	16.12	1.04	6.13	7.06	0.16	9.19	12.76	2.03	0.16	0.01			0.68	100.65	[13] Lundgaard et al., 2006
UCZ	No	S 20	1845	52.0282	0.0697744	17.6476	6.20454		5.58285	0.110504	12.0455	10.3725	1.41071	0.0946547	0.0160688			0.363399		[15] Maier et al., 2013		MZ	Gabbronorite	BT1	-789	51.8	0.12	17.86	0.78	5.56	6.26	0.14	8.33	12.81	2.08	0.14	0.009			1.01	100.63	[13] Lundgaard et al., 2006
UCZ	No	S 30	1800	52.6911	0.083612	10.9127	9.92934		8.93442	0.17749	18.126	7.11188	0.88878	0.0596175	0.0195073			0.0974137		[15] Maier et al., 2013		MZ	Gabbronorite	B12	-383	52.58	0.22	17.23	1.3	7.12	8.29	0.18	6.47	11.43	2.7	0.3	0.013			0.62	100.4	[13] Lundgaard et al., 2006
UCZ	No	NG3 159.4	1654	53.3742	0.204499	5.11247	12.2699		11.0405	0.204499	24.9489	3.27198	0.511247	0.102249	<0,02			na		[15] Maier et al., 2013		MZ	Gabbronorite	BR2	-417	52.76	0.25	15.75	1.71	8.26	9.8	0.21	7.29	10.68	2.48	0.3	0.021			0.74	100.44	[13] Lundgaard et al., 2006
UCZ	No	N63 176.4	1636.85	51.1974	0.100191	18.4351	5.81105		5.22879	0.100191	13.2252	9.51811	1.50286	0.0899912	0.019998			0.264797		[15] Maier et al., 2013		MZ	Gabbronorite	B11	-451	52.6	0.28	15.51	1.6	7.92	9.36	0.2	7.25	11.03	2.51	0.53	0.015			1.26	100.71	[13] Lundgaard et al., 2006
UCZ	norite			48.48	0.06	27.56	3		2.6994	0.04	3.55	14.04	2.15	0.12	0.09			0.13	99.22	[7] Arndt et al., 2005		MZ	Gabbronorite	BR4	-518	52.68	0.26	15.39	1.37	8.04	9.28	0.2	7.47	11.42	2.54	0.29	0.019			0.73	100.41	[13] Lundgaard et al., 2006
UCZ	norite			50.47	0.09	20.66	5.25		4.72395	0.08	10.95	10.51	1.6	0.11	0.05			0.19	99.96	[7] Arndt et al., 2005		MZ	Gabbronorite	BR5	-578	52.67	0.23	16.82	1.34	7.03	8.24	0.18	6.73	11.7	2.73	0.29	0.018			0.6	100.34	[13] Lundgaard et al., 2006
UCZ	norite			48.83	0.07	27.95	2.63		2.36647	0.03	3.41	14.12	2.25	0.15	0.09			0.13	99.66	[7] Arndt et al., 2005		MZ	Gabbronorite	B10	-613	52.92	0.23	17.96	1.23	6.89	8	0.16	6.4	11	2.72	0.31	0.018			0.81	100.67	[13] Lundgaard et al., 2006
UCZ	norite			48.94	0.08	26.56	3.24		2.91535	0.04	4.35	13.58	2.17	0.12	0.09			0.13	99.3	[7] Arndt et al., 2005		MZ	Gabbronorite	BR6	-654	52.41	0.25	16.2	1.01	8.51	9.42	0.19	7.94	10.24	2.56	0.28	0.023			0.86	100.49	[13] Lundgaard et al., 2006
UCZ	norite			50.8	0.12	19.91	5.48		4.9309	0.09	11.27	10.42	1.58	0.12	0.1			0.03	99.86	[7] Arndt et al., 2005		MZ	Gabbronorite	B9	-711	52.68	0.23	17.79	1.38	6.07	7.31	0.16	6.79	11.68	2.53	0.32	0.016			0.66	100.3	[13] Lundgaard et al., 2006
UCZ	norite			49.19	0.08	23.75	4.53		4.07609	0.06	7.39	12.13	1.89	0.12	0.13			0.47	99.74	[7] Arndt et al., 2005		MZ	Gabbronorite	BR7	-800	52.8	0.22	16.22	1.05	8.52	9.46	0.2	7.72	9.65	2.58	0.33	0.022			0.83	100.14	[13] Lundgaard et al., 2006
UCZ	norite			48.77	0.06	26.25	3.02		2.7174	0.04	5.28	13.08	2	0.11	0.07			0.23	98.91	[7] Arndt et al., 2005		MZ	Gabbronorite	B8	-865	52.26	0.25	17.44	1.21	6.43	7.52	0.16	7.23	11.91	2.47	0.25	0.011			0.66	100.27	[13] Lundgaard et al., 2006
UCZ	norite			49.52	0.06	24.7	3.83		3.44623	0.06	7.2	12.38	1.89	0.14	0.09			0.06	99.93	[7] Arndt et al., 2005		MZ	Gabbronorite	B7	-974	52.95	0.25	19.53	1.03	5.03	5.95	0.12	5.21	11.91	2.76	0.44	0.021			0.63	99.89	[13] Lundgaard et al., 2006
UCZ	norite			49.58	0.09	22.86	5.4		4.85892	0.08	7.44	12.05	1.9	0.08	0.12			0.06	99.54	[7] Arndt et al., 2005		MZ	Gabbronorite	B6	-1094	52.93	0.28	16.59	1.16	6.39	7.44	0.16	7.11	12.09	2.36	0.4	0.02			0.69	100.19	[13] Lundgaard et al., 2006
UCZ	norite			49.19	0.07	25.72	4.12		3.70718	0.05	5.24	13.19	2.02	0.12	0.1			0	99.82	[7] Arndt et al., 2005		MZ	Gabbronorite	B5	-1165	52.56	0.27	18.35	1.13	5.62	6.64	0.14	6.12	12.12	2.54	0.39	0.023			0.92	100.18	[13] Lundgaard et al., 2006
UCZ	norite	647.9		49.2	0.07	28.3	0.18	1.85	2.01196	0.03	3.75	14.19	2.24	0.12	0	0.05	0.01			[14] Maier, 1992		MZ	Gabbronorite	B4	-1242	52.53	0.29	19.45	0.91	5.15	5.96	0.12	5.28	12.05	2.69	0.46	0.048			1	99.98	[13] Lundgaard et al., 2006
UCZ	norite	649.4		49.21	0.06	28.84	0.18	1.8	1.96196	0.03	3.54	13.93	2.19	0.14	0.02	0.06	0.01			[14] Maier, 1992		MZ	Gabbronorite	B3	-1344	52.14	0.26	17.55	1.04	6.51	7.45	0.16	6.99	11.82	2.38	0.35	0.024			0.72	99.94	[13] Lundgaard et al., 2006
UCZ	norite	651.3		50.06	0.08	24.8	0.3	2.95	3.21994	0.06	7.71	12.35	1.88	0.14	0.06	0.11	0.02			[14] Maier, 1992		MZ	Gabbronorite	B2	-1441	52.89	0.24	21.39	1.05	4.87	5.81	0.11	4.64	10.62	2.91	0.53	0.044			0.71	100.01	[13] Lundgaard et al., 2006
UCZ	norite	652.3		49.46	0.09	25.69	0.29	2.9	3.16094	0.05	6.21	13.11	1.92	0.15	0.03	0.09	0.02			[14] Maier, 1992		MZ	Gabbronorite	B1	-1516	52.79	0.29	16.57	1.16	6.68	7.72	0.16	8.16	11.26	2.11	0.38	0.02			0.8	100.38	[13] Lundgaard et al., 2006
UCZ	norite	652.6		49.55	0.09	25.45	0.29	2.91	3.17094	0.05	6.17	13.05	2.26	0.15	0.03	0.02	0.01			[14] Maier, 1992		MZ	Gabbronorite	BS19	-55	53.5	0.46	15.71	1.22	8.58	9.68	0.19	5.83	9.88	2.62	0.83	0.062			0.81	99.69	[13] Lundgaard et al., 2006
UCZ	norite	654.1		49.44	0.05	25.95	0.26	2.56	2.79395	0.05	6.36	13.05	2.03	0.14	0	0.1	0.02			[14] Maier, 1992		MZ	Gabbronorite	BS18	-78	53.14	0.41	18.42	0.99	7.55	8.44	0.16	5	9.61	3.12	0.56	0.059			1.09	100.12	[13] Lundgaard et al., 2006
UCZ	norite	654.9		51.72	0.08	19.07	0.46	4.63	5.04391	0.1	12.68	9.69	1.43	0.17	0.02	0.21	0.04			[14] Maier, 1992		MZ	Gabbronorite	BS17	-108	53.62	0.42	15.45	1	9.75	10.65	0.21	6.67	8.54	2.58	0.72	0.08			0.73	99.76	[13] Lundgaard et al., 2006
UCZ	norite	655.5		52.72	0.15	11.11	0.71	7.08	7.71886	0.15	19.96	6.53	1.11	0.06	0.02	0.35	0.06			[14] Maier, 1992		MZ	Gabbronorite	BS16	-140	53.73	0.39	17.25	0.94	7.85	8.7	0.18	6.28	8.96	2.9	0.68	0.059			0.64	99.86	[13] Lundgaard et al., 2006
UCZ	norite	656.1		51.99	0.14	12.7	0.66	6.58	7.17387	0.15	18.34	7.65	1.31	0.09	0	0.34	0.06			[14] Maier, 1992		MZ	Gabbronorite	BS15	-197	52.75	0.37	18.49	0.89	5.85	6.65	0.13	4.73	11.18	2.99	0.66	0.046			1.32	99.42	[13] Lundgaard et al., 2006
UCZ	norite	662.7		51.81	0.1	16.44	0.62	6.21	6.76788	0.12	14.46	8.87	0.69	0.09	0.01	0.5	0.08			[14] Maier, 1992		MZ	Gabbronorite	BS14	-234	52.32	0.43	16.18	1.22	7.75	8.85	0.18	6.42	11.14	2.75	0.5	0.053			1.36	100.3	[13] Lundgaard et al., 2006
UCZ	norite	32		49.79	0.09	28.09	0.2	2.04	2.21996	0.04	3.95	13.54	1.96	0.18	0.06	0.06	0.01			[14] Maier, 1992		MZ	Gabbronorite	BS13	-286	54.43	0.46	15.98	1.12	7.37	8.38	0.16	5.96	10.73	2.57	0.66	0.057			0.83	100.35	[13] Lundgaard et al., 2006
UCZ	norite	33		49.3	0.07	29.38	0.17	1.68	1.83297	0.03	3.06	14	2.04	0.17	0.06	0.05	0.01			[14] Maier, 1992		MZ	Gabbronorite	BS12	-325	54.3	0.42	16.67	0.8	7.64	8.36	0.16	5.93	9.74	2.65	0.79	0.066			0.67	99.84	[13] Lundgaard et al., 2006
UCZ	norite	34		51.29	0.12	21.87	0.4	4.03	4.38992	0.09	9.3	10.89	1.62	0.16	0.05	0.15	0.03			[14] Maier, 1992		MZ	Gabbronorite	BS11	-368	54.08	0.41	16.7	1.07	7.48	8.45	0.17	6.03	9.36	2.62	0.82	0.052			0.69	99.48	[13] Lundgaard et al., 2006
UCZ	norite	36		50.8	0.1	21.58	0.42	4.2	4.57792	0.09	9.99	10.84	1.6	0.14	0.05	0.17	0.03			[14] Maier, 1992		MZ	Gabbronorite	BS9	-404	55.03	0.43	16.2	0.72	8.12	8.77	0.17	6.37	9.28	2.67	0.86	0.075			0.73	100.67	[13] Lundgaard et al., 2006
UCZ	norite	37		50	0.08	24.31	0.34	3.36	3.66593	0.08	7.79	12.16	1.55	0.13	0.05	0.12	0.02			[14] Maier, 1992		MZ	Gabbronorite	BS9	-427	54.48	0.49	17.34	0.71	7.33	7.97	0.14	4.98	9.25	2.73	0.99	0.079			0.77	99.28	[13] Lundgaard et al., 2006
UCZ	norite	38		50.74	0.1	18.53	0.5	5.9	6.3499	0.16	15.56	8.56	1.33	0.13	0.05	0.29	0.05			[14] Maier, 1992		MZ	Gabbronorite	BS7	-470	54.25	0.5	16.25	1.15	6.99	8.03	0.15	6.49	10.42	2.37	0.83	0.069			0.86	100.33	[13] Lundgaard et al., 2006
UCZ	norite	39		51.23	0.14	11.57	0.77	7.65	8.34285	0.16	19.81	6.6	1.27	0.11	0.06	0.44	0.1			[14] Maier, 1992		MZ	Gabbronorite	BS6	-520	54	0.44	16.64	1.3	6.51	7.68	0.15	5.86	10.64	2.49	0.8	0.067			0.87	99.77	[13] Lundgaard et al., 2006
UCZ	norite	42		49.15	0.09	27.87	0.24	2.42	2.63595	0.06	4.22	13.29	2.07	0.16	0.05	0.35	0.04			[14] Maier, 1992		MZ	Gabbronorite	BS5	-555	54	0.46	16.15	1.06	6.85	7.8	0.15	6.16	10.83	2.41	0.81	0.066			0.88	99.84	[13] Lundgaard et al., 2006
UCZ	norite	272.25		49.93	0.09	25.97	0.29	2.91	3.17094	0.04	6	12.34	2.15	0.14		0.01	0.02			[14] Maier, 1992		MZ	Gabbronorite	BS4	-596	54.28	0.49	15.34	0.87	7.87	8.66	0.17	7.06	9.56	2.37	0.87	0.092			0.91	99.89	[13] Lundgaard et al., 2006
UCZ	norite	280.65		50.7	0.07	23.37	0.34	3.42	3.72593	0.05	8.42	11.26	2.06	0.14		0.14	0.02			[14] Maier, 1992		MZ	Gabbronorite	BS3	-629	54.48	0.5	19.75	0.97	5.29	6.16	0.11	3.68	9.97	2.98	1.08	0.071			1.04	99.91	[13] Lundgaard et al., 2006
UCZ	norite	282.8		52.76	0.15	13.17	0.65	6.53	7.11487	0.14	17.6	7.11	1.35	0.17		0.31	0.05			[14] Maier, 1992		MZ	Gabbronorite	BS2	-676	54.77	0.64	16.6	1.24	6.54	7.65	0.14	6.12	9.03	2.77	0.99	0.109			0.91	99.85	[13] Lundgaard et al., 2006
UCZ	norite	286.2		48.87	0.06	27.59	0.25	2.55	2.77495	0.04	5.24	13.06	2.01	0.16		0.14	0.03			[14] Maier, 1992		MZ	Gabbronorite	BS1	-700	54.4	0.54	16.2	1.76	6.89	8.48	0.16	6.03	9.28	2.51	0.88	0.083			0.86	99.59	[13] Lundgaard et al., 2006
UCZ	norite	288.4		49.23	0.04	28.68	0.19	1.88	2.05096	0.02	3.91	13.5	2.32	0.13		0.1	0.01			[14] Maier, 1992		MZ	Gabbronorite	A1	2009.9	52.87	0.13	19.63	7.1		6.38858	0.14	5.74	12.04	2.89	0.19	0.01			0.06	100.85	[18] Mitchell, 1986
UCZ	olivine norite	291.3		50.09	0.07	20.08	0.45	4.54	4.94491	0.07	12.65	10.02	1.63	0.13		0.2	0.04			[14] Maier, 1992		MZ	Gabbronorite	A5	1996.2	52.3	0.14	17.99	7.54		6.78449	0.15	6.67	12.19	2.61	0.17	0			0.07	99.88	[18] Mitchell, 1986
UCZ	norite	291.4		48.59	0.08	19.12	0.49	4.79	5.2309	0.1	12.66	9.7	2.15	0.13		0.04	0			[14] Maier, 1992		MZ	Gabbronorite	A10	1970.9	52.89	0.16	17.07	8.69		7.81926	0.16	7.53	11.75	2.55	0.17	0.01			0.1	101.12	[18] Mitchell, 1986
UCZ	norite	293.6		50.01	0.07	21.26	0.41	4.07	4.43892	0.06	11.58	10.45	1.68	0.2		0.18	0.03			[14] Maier, 1992		MZ	Gabbronorite	A13	1958.6	52.89	0.15	17.78	8.54		7.68429	0.16	7.33	11.15	2.6	0.17	0.02			0.05	100.9	[18] Mitchell, 1986
UCZ	norite	303.9		49.43	0.06	27.96	0.2	2.01	2.18996	0.09	4.38	13.42	2.2	0.17		0.06	0.01			[14] Maier, 1992		MZ	Gabbronorite	A15	1947.4	52.74	0.14	19.29	7.05		6.34359	0.14	5.78	11.74	2.84	0.2	0.02			0.12	100.1	[18] Mitchell, 1986
UCZ	norite	811.78		50.11	0.07	26.45	0.26	2.65	2.88395	0.01	5.39	12.75	2.05	0.15		0.06	0.01			[14] Maier, 1992		MZ	Gabbronorite	A18	1932.1	50.57	0.23	18.34	7.69		6.91946	0.04	7.13	12.53	2.62	0.19	0			0.06	99.44	[18] Mitchell, 1986
UCZ	norite	817.1		51.46	0.11	15.7	0.58	5.8	6.32188	0.11	15.72	8.74	1.35	0.08		0.28	0.05			[14] Maier, 1992		MZ	Gabbronorite	A22	1902.2	50.87	0.29	17.18	11.33		10.1947	0.1	5.9	10.54	2.79	0.2	0.11			0.21	100.12	[18] Mitchell, 1986
UCZ	norite	817.68		52.26	0.12	12.78	0.7	7.03	7.65986	0.15	18.3	7.19	1.1	0		0.31	0.06			[14] Maier, 1992		MZ	Gabbronorite	A25	1880.1	53.01	0.14	18.5	7.06		6.35259	0.14	6.42	12.4	2.78	0.2	0.01			0.07	100.76	[18] Mitchell, 1986
UCZ	norite	826		50.86	0.07	21.96	0.39	3.88	4.23092	0.08	9.67	11.09	1.8	0		0.17	0.03			[14] Maier, 1992		MZ	Gabbronorite	A27	1864.7	52.74	0.16	16.44	8.8		7.91824	0.17	7.99	11.89	2.46	0.16	0.01			0.16	101.02	[18] Mitchell, 1986
UCZ	olivine norite	837.86		50.83	0.08	20.72	0.44	4.45	4.84591	0.06	11.44	10.49	1.24	0		0.21	0.04			[14] Maier, 1992		MZ	Gabbronorite	A29	1844.7	51.76	0.21	17.91	7.94		7.14441	0.1	7.18	11.87	2.72	0.24	0.01			0.08	100.05	[18] Mitchell, 1986
UCZ	olivine norite	844		50.09	0.06	23.4	0.36	3.61	3.93393	0.09	8.62	11.81	1.8	0		0.14	0.03			[14] Maier, 1992		MZ	Gabbronorite	A35	1804.2	53.02	0.09	20.56	7.22		6.49656	0.14	6.21	10.39	2.86	0.18	0.01			0.12	100.82	[18] Mitchell, 1986
UCZ	olivine norite	850.73		49.11	0.06	21.39	0.45	4.47	4.87491	0.26	11.72	10.54	1.69	0.11		0.17	0.04			[14] Maier, 1992		MZ	Gabbronorite	A38	1789.3	52.79	0.12	17.26	8.25		7.42335	0.15	7.72	12.12	2.36	0.12	0.02			0.8	101.02	[18] Mitchell, 1986
UCZ	olivine norite	858.55		49.8	0.07	20.24	0.46	4.59	5.00391	0.09	12.54	10.3	1.59	0.09		0.19	0.04			[14] Maier, 1992		MZ	Gabbronorite	A48	1716.1	52.21	0.14	17.11	8.21		7.38736	0.15	7.76	11.81	2.47	0.18	0.01			0.3	100.14	[18] Mitchell, 1986
UCZ	norite	883.14		51.12	0.06	23.55	0.34	3.4	3.70593	0.09	7.61	11.84	1.69	0	0.05	0.22	0.03			[14] Maier, 1992		MZ	Gabbronorite	A52	1688	52.86	0.12	17.03	8.43		7.58531	0.16	8.12	11.52	2.4	0.13	0.01			0.05	100.88	[18] Mitchell, 1986
UCZ	norite	787.9		52.13	0.14	14.28	0.65	6.53	7.11487	0.16	16.36	7.95	1.23	0		0.52	0.05			[14] Maier, 1992		MZ	Gabbronorite	A63	1626.9	51.57	0.14	17.33	8.08		7.27038	0.16	7.76	11.06	2.39	0.23	0.01			0.16	98.96	[18] Mitchell, 1986
UCZ	norite	788.8		52.38	0.17	12.86	0.69	6.92	7.54086	0.17	17.69	7.61	1.11	0	0.01	0.34	0.05			[14] Maier, 1992		MZ	Gabbronorite	A72	1578.5	52.82	0.13	19.14	6.92		6.22662	0.14	7.05	11.56	2.66	0.21	0.01			0.06	100.73	[18] Mitchell, 1986
UCZ	norite	790.54		50.82	0.09	22.79	0.4	3.96	4.31992	0.1	8.4	11.41	1.81	0	0.02	0.16	0.03			[14] Maier, 1992		MZ	Gabbronorite	A100	1441.4	52.55	0.16	17.92	6.63		5.96567	0.13	7.62	13.36	2.39	0.19	0			0.11	101.1	[18] Mitchell, 1986
UCZ	norite	797.25		47.48	0.06	23.98	0.45	4.49	4.89491	0.07	9.83	11.87	1.54	0.01		0.15	0.07			[14] Maier, 1992		MZ	Gabbronorite	A106	1404.3	52.39	0.18	21.83	4.82		4.33704	0.03	4.96	13.29	2.66	0.28	0.01			0.08	100.55	[18] Mitchell, 1986
UCZ	norite	801		50.12	0.07	21.72	0.42	4.16	4.53792	0.12	10.46	11.08	1.61	0	0.01	0.18	0.04			[14] Maier, 1992		MZ	Gabbronorite	A110	1388.3	51.71	0.17	18.11	6.95		6.25361	0.07	7.55	12.58	2.09	0.26	0.01			0.18	99.73	[18] Mitchell, 1986
UCZ	norite	810.1		51.53	0.1	18.42	0.5	4.98	5.4299	0.11	13	9.57	1.48	0.01		0.24	0.04			[14] Maier, 1992		MZ	Gabbronorite	A108	1396.6	51.96	0.15	20.48	5.53		4.97589	0.05	6.14	12.91	2.46	0.2	0.01			0.13	100.06	[18] Mitchell, 1986
UCZ	norite	818		50.39	0.1	17.54	0.53	5.29	5.76689	0.08	15.19	9.1	1.4	0.13		0.22	0.05			[14] Maier, 1992		MZ	Gabbronorite	A79	1533.3	52.03	0.16	16.84	7.53		6.77549	0.14	7.84	12.12	2.34	0.2	0.01			0.04	99.28	[18] Mitchell, 1986
UCZ	norite	819.3		50.94	0.08	21.17	0.41	4.12	4.48892	0.08	10.32	10.89	1.77	0		0.2	0.02			[14] Maier, 1992		MZ	Gabbronorite	A91	1479.7	52.62	0.13	18.24	7.97		7.17141	0.15	8.27	9.87	2.42	0.21	0.01			0.12	100.05	[18] Mitchell, 1986
UCZ	norite	827.65		49.64	0.09	26.29	0.3	2.97	3.23994	0.05	5.51	13.06	1.91	0	0.02	0.13	0.03			[14] Maier, 1992		MZ	Gabbronorite	AI22	1284.9	51.06	0.14	16.82	7.65		6.88347	0.15	8.61	11.74	2.03	0.18	0			0.06	98.48	[18] Mitchell, 1986
UCZ	norite	836		49.53	0.08	27.9	0.23	2.27	2.47695	0	3.83	13.57	2.28	0.17		0.13	0.01			[14] Maier, 1992		MZ	Gabbronorite	AI33	1222.1	52.15	0.14	17.07	7.24		6.51455	0.14	8.58	12.46	2.19	0.16	0			0.06	100.23	[18] Mitchell, 1986
UCZ	norite	839		49.61	0.07	27.69	0.23	2.27	2.47695	0	4.05	13.78	2.19	0		0.1	0.01			[14] Maier, 1992		MZ	Gabbronorite	AI46	1172.3	51.61	0.14	17.31	6.95		6.25361	0.14	8.27	12.2	2.24	0.17	0			0.1	99.16	[18] Mitchell, 1986
UCZ	norite	856		49.7	0.06	25.79	0.27	2.69	2.93295	0.05	5.92	13.14	2.19	0.06		0.12	0.01			[14] Maier, 1992		MZ	Gabbronorite	AI55	1098.1	51.46	0.14	16.68	7.49		6.7395	0.15	8.91	12.29	2.11	0.14	0			0.07	99.46	[18] Mitchell, 1986
UCZ	norite	859.22		48.36	0.04	29.27	0.19	1.88	2.05096	0.01	4.05	13.06	2.7	0.37		0.08	0.01			[14] Maier, 1992		MZ	Gabbronorite	AI68	972.1	51.83	0.13	17.97	6.54		5.88469	0.13	8.67	13.35	1.99	0.13	0			0.1	100.89	[18] Mitchell, 1986
UCZ	norite	1389.7		50.73	0.08	23.17	0.35	3.47	3.78493	0.04	8.13	11.92	1.81	0.14		0.14	0.02			[14] Maier, 1992		MZ	Gabbronorite	AI93	875	51.97	0.13	20.62	5.69		5.11986	0.11	6.71	12.72	2.37	0.21	0.01			0.02	100.62	[18] Mitchell, 1986
UCZ	norite	1401.95		52.47	0.13	15.75	0.58	5.81	6.33188	0.1	14.46	8.35	1.44	0.19		0.26	0.45			[14] Maier, 1992		MZ	Gabbronorite	AI98	845.5	50.78	0.12	19.91	4.9		4.40902	0.1	6.46	13.82	2.18	0.17	0.01			0.01	98.5	[18] Mitchell, 1986
UCZ	norite	1414.8		49.45	0.06	28.94	0.16	1.62	1.76397	0	2.62	14.72	2.21	0.16	0.01	0.04	0.01			[14] Maier, 1992		MZ	Gabbronorite	AZ08	787.2	52.48	0.19	15.74	7.28		6.55054	0.14	10.24	12.75	1.75	0.23	0.02			0.05	100.9	[18] Mitchell, 1986
UCZ	norite	1421.1		49.78	0.05	27.38	0.23	2.27	2.47695	0	4.02	13.93	2.12	0.13		0.07	0.01			[14] Maier, 1992		MZ	Gabbronorite	AZI3	758.6	53.04	0.18	17.97	6.25		5.62375	0.13	8.34	13.72	1.98	0.26	0.01			0.1	102.01	[18] Mitchell, 1986
UCZ	norite	1430.9		52.88	0.17	14.33	0.67	6.73	7.33287	0.09	15.11	7.94	1.27	0.18	0.01	0.57	0.04			[14] Maier, 1992		MZ	Gabbronorite	AZ21	717.1	51.42	0.16	18.03	6.64		5.97467	0.13	9.12	11.59	1.91	0.2	0			0.12	99.34	[18] Mitchell, 1986
UCZ	norite	1441.25		50.89	0.08	22.15	0.4	3.98	4.33992	0.04	8.84	11.44	1.85	0.15	0.01	0.15	0.02			[14] Maier, 1992		MZ	Gabbronorite	AZ22	712.1	51.21	0.19	23.98	3.73		3.35625	0.04	4.49	13.26	2.39	0.33	0.01			0.06	99.73	[18] Mitchell, 1986
UCZ	norite	1457.35		51.38	0.1	20.22	0.46	4.62	5.03391	0.05	10.61	10.41	1.8	0.14		0.16	0.03			[14] Maier, 1992		MZ	Gabbronorite	AZ33	656.9	52.19	0.18	17.09	6.42		5.77672	0.09	9.37	12.36	1.86	0.36	0.02			0.09	100.06	[18] Mitchell, 1986
UCZ	norite	1464.56		53.19	0.17	12.45	0.74	7.45	8.11585	0.11	16.68	7.44	1.27	0.16	0.01	0.27	0.05			[14] Maier, 1992		MZ	Gabbronorite	AZ54	533.1	51.22	0.17	17.45	7.24		6.51455	0.11	10.24	11.65	1.59	0.2	0.01			0.03	99.94	[18] Mitchell, 1986
UCZ	norite	1476.1		51.56	0.12	20.92	0.44	4.44	4.83591	0.04	9.37	10.81	1.94	0.18		0.14	0.03			[14] Maier, 1992		MZ	Gabbronorite	AZ55	528.1	51.92	0.14	18.68	6.36		5.72273	0.11	8.91	12.4	1.92	0.14	0			0.08	100.69	[18] Mitchell, 1986
UCZ	norite	1487		51.64	0.12	19.94	0.49	4.91	5.3509	0.05	10.42	10.18	1.85	0.2	0.02	0.13	0.03			[14] Maier, 1992		MZ	Gabbronorite	AZ57	514.1	50.62	0.2	13.51	9.58		8.62008	0.19	11.31	11.63	1.54	0.1	0			0.05	98.77	[18] Mitchell, 1986
UCZ	norite	1500.95		51.33	0.12	21.45	0.44	4.43	4.82591	0.04	8.85	11.02	1.96	0.2		0.14	0.02			[14] Maier, 1992		MZ	Gabbronorite	Al64	454.7	51.25	0.18	18.31	6.09		5.47978	0.1	8.83	12.52	1.96	0.18	0.01			0.07	99.54	[18] Mitchell, 1986
UCZ	norite	1511.1		50.84	0.1	23.6	0.47	3.67	4.09291	0.01	6.96	12.09	2.04	0.19		0.1	0.02			[14] Maier, 1992		MZ	Gabbronorite	Al66	442.2	51.86	0.14	16.91	7.16		6.44257	0.13	10.14	11.53	1.91	0.15	0			0.06	100.04	[18] Mitchell, 1986
UCZ	norite	1539.1		50.5	0.1	24.73	0.37	3.27	3.60293	0.01	5.85	12.75	2.09	0.24		0.09	0.02			[14] Maier, 1992		MZ	Gabbronorite	A226	691.5	49.56	0.21	26.78	3.35		3.01433	0	2.31	14.05	2.41	0.24	0.02			0.18	99.16	[18] Mitchell, 1986
UCZ	norite	1556.56		49.81	0.06	27.7	0.17	2.22	2.37297	0	3.62	13.98	2.18	0.16		0.04	0.01			[14] Maier, 1992		MZ	Gabbronorite	AI117	1323.9	52.22	0.16	17.3	7.76		6.98245	0.08	8.55	12.48	1.98	0.18	0.01			0.2	100.95	[18] Mitchell, 1986
UCZ	norite	1569.8		49.31	0.09	28.56	0.21	2.23	2.41896	0.01	2.82	14.22	2.36	0.15		0.03	0.01			[14] Maier, 1992		MZ	Gabbronorite	AZ24	699.5	51.76	0.17	25.97	3.23		2.90635	0.02	2.56	12.72	2.41	0.54	0.02			0.11	99.55	[18] Mitchell, 1986
UCZ	norite	1578.7		54.4	0.25	6.22	1.1	10.98	11.9698	0.17	20.54	4.73	0.91	0.2	0.02	0.43	0.06			[14] Maier, 1992		MZ	Gabbronorite	BV204	447.08	53.51	0.236	18.29	7.25		6.52355	0.132	8.71	10.24	1.93	0.43	0.02			0.04	100.8	[6] Mungall et al., 2016
UCZ	norite	1587.5		52.89	0.13	12.85	0.68	6.84	7.45186	0.09	17.26	7.45	1.35	0.07		0.33	0.05			[14] Maier, 1992		MZ	Gabbronorite	BV206	430.08	53.28	0.208	20.35	6.01		5.4078	0.108	6.73	10.95	2.25	0.41	0.04			0.24	100.6	[6] Mungall et al., 2016
UCZ	norite	1054.1		49.89	0.07	27.34	0.22	2.25	2.44796	0	4.36	13.6	2.05	0.13		0.08	0.01			[14] Maier, 1992		MZ	Gabbronorite	BV208	412.27	52.4	0.165	24.37	3.96		3.56321	0.067	4.05	12.45	2.51	0.38	0.04			0.23	100.6	[6] Mungall et al., 2016
UCZ	norite	1062.5		52.54	0.11	15.26	0.61	6.12	6.66888	0.07	15.34	8.23	1.29	0.09		0.28	0.05			[14] Maier, 1992		MZ	Gabbronorite	BV210	392.08	53.23	0.253	19.46	6.24		5.61475	0.111	7.11	10.61	2.29	0.48	0.06			0.06	99.9	[6] Mungall et al., 2016
UCZ	norite	1071.05		50.36	0.1	26.29	0.28	2.81	3.06194	0.01	4.63	13.08	2.27	0.16		0.08	0.01			[14] Maier, 1992		MZ	Gabbronorite	BV212	381.05	52.6	0.125	20.97	5.49		4.9399	0.101	7.64	11.07	2.21	0.24				-0.05	100.4	[6] Mungall et al., 2016
UCZ	norite	1088.65		50.34	0.05	24.27	0.33	3.3	3.59693	0.02	7.42	12.28	1.7	0.13		0.13	0.02			[14] Maier, 1992		MZ	Gabbronorite	BV214	361.23	52.88	0.156	20.01	6.29		5.65974	0.112	8.48	10.69	2.01	0.25				-0.14	100.7	[6] Mungall et al., 2016
UCZ	norite	1089.65		52.57	0.12	15.25	0.63	6.28	6.84687	0.09	14.67	8.68	1.31	0.1		0.27	0.04			[14] Maier, 1992		MZ	Gabbronorite	BV216	342.42	52.45	0.136	21.03	5.84		5.25483	0.107	7.69	11.45	2.01	0.22				-0.12	100.8	[6] Mungall et al., 2016
UCZ	norite	1090.2		51.82	0.1	17.52	0.55	5.52	6.01489	0.08	13.28	9.25	1.5	0.1		0.23	0.04			[14] Maier, 1992		MZ	Gabbronorite	BV218	335.24	51.84	0.222	21.08	5.56		5.00289	0.098	6.4	11.56	2.28	0.41	0.04			-0.06	99.42	[6] Mungall et al., 2016
UCZ	norite	1110.05		51.51	0.11	21.2	0.43	4.26	4.64691	0.06	9.44	10.82	1.85	0.16		0.15	0.03			[14] Maier, 1992		MZ	Gabbronorite	BV222	322.27	52.05	0.212	20.79	5.56		5.00289	0.099	6.8	11.37	2.15	0.38	0.03			-0.03	99.42	[6] Mungall et al., 2016
UCZ	norite	1135.35		51.66	0.11	20.16	0.47	4.7	5.12291	0.07	10.17	10.39	1.85	0.22	0.01	0.16	0.03			[14] Maier, 1992		MZ	Gabbronorite	BV224	318.57	51.35	0.151	25.45	3.79		3.41024	0.054	2.21	12.77	2.63	0.61	0.04			0.75	99.81	[6] Mungall et al., 2016
UCZ	norite	1156.45		51.83	0.12	20.3	0.46	4.63	5.04391	0.05	10.04	10.44	1.74	0.2		0.16	0.03			[14] Maier, 1992		MZ	Gabbronorite	BV228	313.08	52.17	0.308	16.79	8.13		7.31537	0.14	10.02	10.05	1.79	0.41	0.04			-0.13	99.71	[6] Mungall et al., 2016
UCZ	norite	1175.8		51.15	0.11	21.39	0.43	4.27	4.65691	0.05	9.23	11.13	1.88	0.18	0.01	0.15	0.03			[14] Maier, 1992		MZ	Gabbronorite	BV230	293.08	52.13	0.237	18.58	7.21		6.48756	0.125	9.04	10.14	1.97	0.41	0.05			-0.1	99.77	[6] Mungall et al., 2016
UCZ	norite	1191.5		50.72	0.1	24.33	0.34	3.36	3.66593	0.03	6.42	12.43	2.04	0.16		0.05	0.02			[14] Maier, 1992		MZ	Gabbronorite	A 1	4031.9	52.83	0.13	19.61	6.44		5.79471	0.14	5.73	12.03	2.89	0.19	0.01			0.0912068		[15] Maier et al., 2013
UCZ	norite	1211.85		50.66	0.09	24.98	0.3	3.04	3.30994	0.03	5.88	12.65	2.12	0.16		0.08	0.02			[14] Maier, 1992		MZ	Gabbronorite	A 35	3826.2	53.01	0.09	20.56	6.55		5.89369	0.14	6.21	10.39	2.86	0.18	0.01			0.161057		[15] Maier et al., 2013
UCZ	norite	1219.05		50.61	0.09	24.65	0.32	3.21	3.49794	0.01	6.31	12.59	1.97	0.13		0.09	0.02			[14] Maier, 1992		MZ	Gabbronorite	A 65	3632.6	52.4131	0.105775	14.1381	9.57568		8.61619	0.201361	10.5105	11.1122	1.76782	0.15847	0.017022			0.338622		[15] Maier et al., 2013
UCZ	norite	1252.08		49.49	0.08	29.36	0.17	1.74	1.89297	0	2.03	14.62	2.21	0.18		0.12	0.01			[14] Maier, 1992		MZ	Gabbronorite	A 106	3426.3	52.38	0.18	21.83	4.38		3.94112	0.03	4.96	13.29	2.66	0.28	0.01			0.352262		[15] Maier et al., 2013
UCZ	norite	1266.28		52.35	0.11	16.52	0.59	5.87	6.40088	0.08	13.68	8.92	1.44	0.12		0.27	0.04			[14] Maier, 1992		MZ	Gabbronorite	A 141	3226.5	52.6624	0.160982	14.6763	7.66166		6.89396	0.158467	9.72038	12.942	1.80917	0.188361	0.0202978			0.13822		[15] Maier et al., 2013
UCZ	norite	1155.45		51.84	0.12	13.89	0.63	6.33	6.89687	0.18	17.66	7.73	1.18	0.07		0.32	0.05			[14] Maier, 1992		MZ	Gabbronorite	A 168	2994.1	51.729	0.129922	17.9592	5.92644		5.33261	0.129922	8.6648	13.342	1.98881	0.129922	<0,01			0.253861		[15] Maier et al., 2013
UCZ	norite	1160.4		50.05	0.05	26.14	0.25	2.51	2.73495	0.08	6.07	12.61	2.01	0.1		0.11	0.02			[14] Maier, 1992		MZ	Gabbronorite	A 206	2822.4	51.9763	0.136284	18.3575	5.33289		4.79853	0.10665	7.5621	14.4319	1.86995	0.206669	0.019762			0.501209		[15] Maier et al., 2013
UCZ	norite	1174.1		50.04	0.06	27.68	0.21	2.09	2.27896	0.06	4.11	13.35	2.2	0.12		0.07	0.01			[14] Maier, 1992		MZ	Gabbronorite	A 254	2555	51.63	0.17	17.59	6.63		5.96567	0.11	10.32	11.74	1.6	0.2	0.01			0.03		[15] Maier et al., 2013
UCZ	norite	1181.2		50.83	0.15	20.64	0.52	5.18	5.6479	0.13	10.91	10.08	1.42	0.08		0.04	0.03			[14] Maier, 1992		MZ	Gabbronorite	A 271	2435.6	52.5194	0.144696	14.7155	7.17969		6.46029	0.14188	11.1342	12.4571	1.49043	0.196689	0.0204787			0.403392		[15] Maier et al., 2013
UCZ	norite	1185.9		49.91	0.06	26.72	0.26	2.62	2.85395	0.08	5.13	12.9	2.1	0.12		0.08	0.01			[14] Maier, 1992		MZ	Gabbronorite	SS-311	21.83	51.02	0.17	21.36			5.35983	0.09	6.62	11.63	2.19	0.36	0.03			0.5		[12] Ihlenfeld & Keays, 2011
UCZ	norite	1191.2		50.26	0.06	22.22	0.39	3.91	4.26092	0.12	10	10.99	1.77	0.09		0.17	0.02			[14] Maier, 1992		MZ	Gabbronorite	SS-311	29.6	50.61	0.14	16.38			7.73399	0.14	11.77	9.64	1.51	0.32	0.02			0.7		[12] Ihlenfeld & Keays, 2011
UCZ	norite	1194.2		49.93	0.06	25.54	0.28	2.78	3.03194	0.08	6.53	12.54	2.03	0.12		0.1	0.02			[14] Maier, 1992		MZ	Gabbronorite	TN221	46.15	51.41	0.3	20.61			5.85445	0.1	6.34	11.42	2.25	0.45	0.05			0.5		[12] Ihlenfeld & Keays, 2011
UCZ	norite	1203.75		50.59	0.08	24.97	0.3	3.04	3.30994	0.1	6.55	12.26	1.81	0.17		0.1	0.02			[14] Maier, 1992		MZ	Gabbronorite		1901	51.61	0.27	13.85	8.11		7.29738	0.16	9.97	13.41	1.68	0.26	0.03	0.01		0.14	99.5	[19] Roelofse & Ashwal, 2012
UCZ	norite	1219.75		51.21	0.11	21.61	0.4	3.97	4.32992	0.12	9.68	10.74	1.84	0.14		0.14	0.03			[14] Maier, 1992		MZ	Gabbronorite		1919.31	50.93	0.24	15.06	7.81		7.02744	0.156	9.49	13.29	1.77	0.24	0.028	0.013		0.22	99.25	[19] Roelofse & Ashwal, 2012
UCZ	norite	1227.15		51.55	0.13	19.79	0.48	4.75	5.1819	0.15	10.88	10.22	1.78	0.11		0.12	0.02			[14] Maier, 1992		MZ	Gabbronorite		1937.28	51.2	0.22	16.86	6.8		6.11864	0.134	8.11	13.45	1.99	0.29	0.024	0.011		0.13	99.2	[19] Roelofse & Ashwal, 2012
UCZ	norite	1236.2		50.75	0.09	24.17	0.32	3.2	3.48794	0.11	7.1	11.78	2.17	0.18		0.1	0.02			[14] Maier, 1992		MZ	Gabbronorite		1946.18	50.73	0.16	17.13	6.51		5.8577	0.13	8.26	14.26	1.87	0.19	0.01	0.01		0.16	99.44	[19] Roelofse & Ashwal, 2012
UCZ	norite	1251.9		48.33	0.1	23.28	0.5	4.95	5.3999	0.17	11.72	8.9	1.83	0.06		0.14	0.03			[14] Maier, 1992		MZ	Gabbronorite		1955.03	50.71	0.21	15.9	7.58		6.82048	0.148	8.97	13.61	1.81	0.22	0.018	0.015		0.14	99.33	[19] Roelofse & Ashwal, 2012
UCZ	norite	1260.3		51.14	0.12	22.79	0.4	4.01	4.36992	0.13	9.35	10.5	1.3	0.09		0.15	0.03			[14] Maier, 1992		MZ	Gabbronorite		1981.52	50.59	0.15	18.16	6.21		5.58776	0.121	7.94	13.73	1.87	0.21	0.011	0.008		0.38	99.38	[19] Roelofse & Ashwal, 2012
UCZ	norite	1287.25		50.94	0.11	21.19	0.42	4.23	4.60792	0.13	9.92	10.54	2.07	0.14		0.29	0.02			[14] Maier, 1992		MZ	Gabbronorite		2017	51.41	0.23	15.66	7.61		6.84748	0.149	9.37	12.75	1.75	0.27	0.027	0.011		0.23	99.48	[19] Roelofse & Ashwal, 2012
UCZ	norite	1300.9		51.87	0.14	13.7	0.68	6.79	7.40186	0.19	17.27	7.36	1.45	0.1		0.39	0.05			[14] Maier, 1992		MZ	Gabbronorite		2025.7	51.82	0.21	17.3	6.7		6.02866	0.13	8.15	12.86	1.91	0.3	0.024	0.01		0.3	99.71	[19] Roelofse & Ashwal, 2012
UCZ	melanorite	GC1/6	55.9	52.1	0.18	11.43	1.06	8.57	9.52379	0.19	17.4	7.44	0.98	0.07	0.04	0.26	0.2		99.9	[3] Wilson & Chunnett, 2006		MZ	Gabbronorite		2036.61	51.17	0.22	16.07	7.21		6.48756	0.14	8.81	13.51	1.81	0.27	0.02	0.01		0.2	99.46	[19] Roelofse & Ashwal, 2012
UCZ	melanorite	GC1/7	55.96	52.1	0.16	12.96	0.97	7.83	8.70281	0.18	16.33	7.9	1.14	0.08	0.01	0.26	0.14		100.01	[3] Wilson & Chunnett, 2006		MZ	Gabbronorite		2045.34	51.24	0.21	16.57	6.88		6.19062	0.132	8.44	13.42	1.83	0.27	0.024	0.011		0.35	99.38	[19] Roelofse & Ashwal, 2012
UCZ	melanorite	GC1/14	56.38	52.44	0.18	12.56	0.97	7.79	8.66281	0.18	16.81	7.67	1.11	0.07	0.02	0.21	0.07		100.07	[3] Wilson & Chunnett, 2006		MZ	Gabbronorite		2088.68	50.62	0.22	14.79	8.18		7.36036	0.151	9.71	13.32	1.95	0.27	0.025	0.016		0.32	99.57	[19] Roelofse & Ashwal, 2012
UCZ	melanorite	GC1/15	56.44	51.36	0.15	18.82	0.65	5.24	5.82487	0.12	11.12	10.61	1.77	0.1	0.02	0.14	0.04		100.12	[3] Wilson & Chunnett, 2006		MZ	Gabbronorite		2186.21	50.34	0.28	15.79	8.46		7.61231	0.152	8.51	13.65	1.72	0.23	0.022	0.018		0.22	99.39	[19] Roelofse & Ashwal, 2012
UCZ	melanorite	GC1/16	56.5	51.07	0.14	19.98	0.59	4.77	5.30088	0.11	10.17	10.93	1.86	0.11	0.01	0.13	0.04		99.89	[3] Wilson & Chunnett, 2006		MZ	Gabbronorite		2212.63	51.09	0.23	16.61	8.33		7.49533	0.142	9.33	10.93	1.92	0.33	0.023	0.011		0.33	99.28	[19] Roelofse & Ashwal, 2012
UCZ	melanorite	GC1/17	56.56	51.62	0.16	14.5	0.87	7.05	7.83283	0.16	14.99	8.58	1.26	0.08	0.01	0.19	0.18		99.62	[3] Wilson & Chunnett, 2006		MZ	Gabbronorite		2221.35	52.3	0.23	16.41	8.12		7.30638	0.146	9.7	10.63	1.74	0.32	0.016	0.012		0.4	100.03	[19] Roelofse & Ashwal, 2012
UCZ	melanorite	GC1/18	56.62	51.96	0.17	12.79	0.94	7.62	8.46581	0.17	16.68	7.93	1.17	0.06	0.01	0.21	0.19		99.89	[3] Wilson & Chunnett, 2006		MZ	Gabbronorite		2256.51	50.97	0.17	16.93	8.59		7.72928	0.161	8.07	11.44	2.04	0.22	0.015	0.007		0.76	99.38	[19] Roelofse & Ashwal, 2012
UCZ	melanorite	GC1/19	56.68	51.54	0.15	17.36	0.7	5.63	6.25986	0.13	12.92	9.82	1.62	0.09	0.01	0.16	0.06		100.17	[3] Wilson & Chunnett, 2006		MZ	Gabbronorite		2279.98	51.38	0.22	11.31	12.07		10.8606	0.211	14.06	8.87	1.27	0.2	0.011	0.013		0.48	100.08	[19] Roelofse & Ashwal, 2012
UCZ	melanorite	GC1/20	56.74	51.57	0.14	17.29	0.7	5.6	6.22986	0.13	12.97	9.79	1.59	0.09	0.01	0.17	0.05		100.09	[3] Wilson & Chunnett, 2006		MZ	Gabbronorite		2355.7	51.23	0.26	17.26	6.58		5.92068	0.12	7.56	13.64	2.11	0.36	0.026	0.016		0.18	99.35	[19] Roelofse & Ashwal, 2012
UCZ	melanorite	GC1/21	56.795	51.57	0.14	17.38	0.68	5.48	6.09186	0.13	12.84	9.89	1.61	0.09	0.01	0.17	0.04		100.01	[3] Wilson & Chunnett, 2006		MZ	Gabbronorite		2365.39	51.06	0.25	11.19	9.42		8.47612	0.186	12.29	13.85	1.17	0.16	0.015	0.026		0.24	99.86	[19] Roelofse & Ashwal, 2012
UCZ	melanorite	GC1/22	56.85	51.31	0.14	18.38	0.63	5.11	5.67687	0.12	11.79	10.4	1.73	0.1	0.01	0.16	0.04		99.9	[3] Wilson & Chunnett, 2006		MZ	Gabbronorite		2382.1	52.07	0.28	15.43	6.93		6.23561	0.136	9.24	13.42	1.63	0.34	0.043	0.019		0.21	99.76	[19] Roelofse & Ashwal, 2012
UCZ	melanorite	GC1/23	56.915	52.01	0.16	14.78	0.8	6.46	7.17984	0.15	15.13	8.7	1.4	0.09	0.02	0.21	0.06		99.92	[3] Wilson & Chunnett, 2006		MZ	Gabbronorite		2399.5	52.35	0.31	9.52	10.42		9.37592	0.197	14.9	10.61	1.05	0.29	0.014	0.024		0.05	99.73	[19] Roelofse & Ashwal, 2012
UCZ	footwall norite	GC1/51	57.666	47.25	0.06	26.71	0.5	4.02	4.4699	0.05	4.13	13.99	1.8	0.17	0.01	0.14	0.6		99.41	[3] Wilson & Chunnett, 2006		MZ	Gabbronorite		2408.2	51.6	0.32	10.43	10.17		9.15097	0.192	13.38	11.94	1.15	0.27	0.013	0.023		0.26	99.74	[19] Roelofse & Ashwal, 2012
UCZ	footwall norite	GC1/52	57.683	47.32	0.06	26.28	0.5	4.06	4.5099	0.05	4.66	13.73	1.78	0.15	0	0.13	0.55		99.27	[3] Wilson & Chunnett, 2006		MZ	Gabbronorite		2451.3	49.93	0.12	20.49	5.99		5.3898	0.105	7.23	13.4	1.83	0.18	0.013	0.011		0.1	99.42	[19] Roelofse & Ashwal, 2012
UCZ	footwall norite	GC1/53	57.699	46.85	0.06	24.46	0.63	5.09	5.65687	0.07	6.76	12.64	1.64	0.13	0	0.09	0.61		99.01	[3] Wilson & Chunnett, 2006		MZ	Gabbronorite		2527.7	50.75	0.22	17.76	6.9		6.20862	0.126	8.11	12.85	1.87	0.31	0.029	0.017		0.3	99.24	[19] Roelofse & Ashwal, 2012
UCZ	footwall norite	GC1/54	57.715	47.03	0.06	25.19	0.56	4.52	5.02389	0.06	5.89	13.26	1.78	0.13	0	0.09	0.53		99.08	[3] Wilson & Chunnett, 2006		MZ	Gabbronorite		2795.54	50.76	0.25	15.97	8.59		7.72928	0.15	9.25	12.47	1.6	0.28	0.027	0.037		0.1	99.48	[19] Roelofse & Ashwal, 2012
UCZ	footwall norite	GC1/55	57.753	47.8	0.05	28.12	0.32	2.62	2.90794	0.04	2.94	14.77	2.09	0.15	0	0.06	0.3		99.24	[3] Wilson & Chunnett, 2006		MZ	Gabbronorite		2801.54	50.72	0.26	16.31	7.93		7.13541	0.14	8.66	12.83	1.79	0.28	0.036	0.037		0.33	99.33	[19] Roelofse & Ashwal, 2012
UCZ	footwall norite	GC1/56	57.813	48.37	0.05	28.98	0.24	1.92	2.13595	0.03	2.48	15.03	2.14	0.17	0	0.04	0.11		99.54	[3] Wilson & Chunnett, 2006		MZ	Gabbronorite		2853.7	50.58	0.28	15.25	7.72		6.94646	0.146	9.73	13.04	1.52	0.34	0.039	0.063		0.64	99.34	[19] Roelofse & Ashwal, 2012
UCZ	footwall norite	GC1/57	57.873	48.55	0.05	29.23	0.2	1.63	1.80996	0.03	2.29	15.11	2.25	0.17	0	0.03	0.04		99.56	[3] Wilson & Chunnett, 2006		MZ	Gabbronorite		2869.58	51.01	0.25	15.78	7.81		7.02744	0.143	9.4	12.56	1.69	0.37	0.034	0.054		0.45	99.56	[19] Roelofse & Ashwal, 2012
UCZ	footwall norite	GC1/58	57.933	48.8	0.05	28.9	0.2	1.57	1.74996	0.03	2.43	14.86	2.25	0.17	0	0.04	0.01		99.3	[3] Wilson & Chunnett, 2006		MZ	Gabbronorite		2881.65	50.88	0.24	16.47	8		7.1984	0.138	9.55	11.49	1.91	0.36	0.026	0.046		0.2	99.31	[19] Roelofse & Ashwal, 2012
UCZ	footwall norite	GC1/59	57.993	49.14	0.06	27.23	0.28	2.21	2.46194	0.05	4.03	14.05	2.08	0.15	0	0.06	0.02		99.34	[3] Wilson & Chunnett, 2006		MZ	Gabbronorite		2935.7	50.54	0.22	20.38	5.87		5.28183	0.1	5.7	13.03	2.28	0.45	0.049	0.031		0.51	99.16	[19] Roelofse & Ashwal, 2012
UCZ	footwall norite	GC1/60	58.053	49.46	0.07	26.11	0.33	2.66	2.95693	0.06	5.14	13.57	2	0.15	0	0.07	0.02		99.63	[3] Wilson & Chunnett, 2006		MZ	Gabbronorite		2944.7	50.45	0.25	15.62	8.53		7.67529	0.149	9.01	12.86	1.63	0.27	0.028	0.055		0.41	99.26	[19] Roelofse & Ashwal, 2012
UCZ	footwall norite	GC1/61	58.113	49.82	0.08	25	0.38	3.04	3.38192	0.07	6.1	13.18	1.93	0.14	0.01	0.09	0.02		99.85	[3] Wilson & Chunnett, 2006		MZ	Gabbronorite		2986.7	50.31	0.17	19.24	6.98		6.2806	0.117	7.3	12.21	1.97	0.35	0.025	0.035		0.62	99.32	[19] Roelofse & Ashwal, 2012
UCZ	footwall norite	GC1/62	58.173	49.87	0.09	24.03	0.44	3.49	3.88591	0.07	6.87	12.76	1.89	0.14	0.01	0.1	0.08		99.83	[3] Wilson & Chunnett, 2006		MZ	Gabbronorite		3030.7	49.92	0.21	18.29	6.94		6.24461	0.12	7.63	12.95	1.8	0.39	0.027	0.049		0.94	99.27	[19] Roelofse & Ashwal, 2012
UCZ	footwall norite	GC1/63	58.233	50.16	0.1	22.19	0.53	4.24	4.71689	0.09	8.73	11.8	1.75	0.13	0	0.12	0.1		99.92	[3] Wilson & Chunnett, 2006		MZ	Gabbronorite		3155.7	50.11	0.16	18.21	7.21		6.48756	0.124	8.34	12.63	1.83	0.22	0.019	0.065		0.39	99.31	[19] Roelofse & Ashwal, 2012
UCZ	footwall norite	GC1/64	58.291	50.66	0.11	20.34	0.58	4.7	5.22188	0.11	10.42	11.16	1.56	0.12	0.01	0.16	0.05		99.94	[3] Wilson & Chunnett, 2006		MZ	Gabbronorite		3200.7	50.19	0.16	19.78	5.81		5.22784	0.1	6.94	13.43	1.84	0.36	0.022	0.043		0.83	99.5	[19] Roelofse & Ashwal, 2012
UCZ	footwall norite	GC1/65	58.348	50.9	0.11	19.61	0.61	4.9	5.44888	0.11	11.19	10.84	1.41	0.12	0.01	0.18	0.04		100.01	[3] Wilson & Chunnett, 2006		MZ	Gabbronorite		2394.7	51.94	0.28	8.19	11.47		10.3207	0.212	16.13	10.11	0.91	0.27	0.028	0.024		0.11	99.67	[19] Roelofse & Ashwal, 2012
UCZ	footwall norite	GC1/66	58.408	50.94	0.11	19.59	0.61	4.93	5.47888	0.11	11.35	10.66	1.44	0.11	0.01	0.18	0.04		100.06	[3] Wilson & Chunnett, 2006		MZ	Gabbronorite	Al75	398.6	52.41	0.13	17.28	6.78		6.10064	0.13	10.38	11.67	1.89	0.16	0			0.04	100.9	[18] Mitchell, 1986
UCZ	footwall norite	GC1/67	58.468	50.8	0.11	19.69	0.6	4.85	5.38988	0.11	11.12	10.76	1.53	0.1	0	0.17	0.04		99.88	[3] Wilson & Chunnett, 2006		MZ	Gabbronorite	Al80	375.1	51.04	0.19	17.61	5.73		5.15585	0.09	9.04	13.25	1.78	0.18	0			0.04	98.99	[18] Mitchell, 1986
UCZ	hang norite	SD22 D5	1463	50.86	0.1	19.68	0.65	5.26	5.84487	0.12	10.97	10.83	1.38	0.08	0.02	0.18	0.07		100.17	[3] Wilson & Chunnett, 2006		MZ	Gabbronorite	Al84	350.5	51.09	0.12	18.31	5.44		4.89491	0.11	8.07	13.63	2.05	0.13	0			0.05	99.02	[18] Mitchell, 1986
UCZ	hang norite	SD22 D5	1463.09	51.03	0.11	18.47	0.71	5.68	6.31886	0.13	11.99	10.34	1.35	0.07	0.02	0.2	0.07		100.14	[3] Wilson & Chunnett, 2006		MZ	Leuogabbronorite		1910.2	51.43	0.23	16.74	6.88		6.19062	0.136	8.12	13.3	1.99	0.3	0.025	0.01		0.27	99.43	[19] Roelofse & Ashwal, 2012
UCZ	hang norite	SD22 D5	1463.19	51.07	0.11	17.33	0.76	6.1	6.78385	0.14	13.14	9.8	1.29	0.08	0.02	0.21	0.07		100.1	[3] Wilson & Chunnett, 2006		MZ	Leuogabbronorite		1928.26	51.81	0.2	17.21	6.87		6.18163	0.135	8.18	12.45	1.94	0.26	0.026	0.011		0.45	99.56	[19] Roelofse & Ashwal, 2012
UCZ	hang norite	SD22 D5	1463.29	51.2	0.12	16.64	0.78	6.34	7.04184	0.14	13.85	9.49	1.23	0.08	0.01	0.22	0.08		100.16	[3] Wilson & Chunnett, 2006		MZ	Leuogabbronorite		1963.72	51.03	0.21	17.95	7.43		6.68551	0.133	8.01	12.05	2.05	0.27	0.024	0.007		0.22	99.37	[19] Roelofse & Ashwal, 2012
UCZ	hang norite	SD22 D5	1463.4	51.34	0.12	16.1	0.81	6.58	7.30884	0.15	14.4	9.09	1.14	0.08	0.01	0.23	0.09		100.1	[3] Wilson & Chunnett, 2006		MZ	Leuogabbronorite		1970.02	50.28	0.15	26.34	2.58		2.32148	0.041	1.76	13.97	2.87	0.42	0.022	0.003		0.69	99.12	[19] Roelofse & Ashwal, 2012
UCZ	hang norite	SD22 D5	1463.5	51.52	0.13	14.69	0.88	7.09	7.88182	0.16	15.74	8.36	1.09	0.07	0.02	0.25	0.09		100.06	[3] Wilson & Chunnett, 2006		MZ	Leuogabbronorite		1984.4	50.32	0.17	19.29	6.15		5.53377	0.113	7.26	13	1.98	0.34	0.032	0.008		0.68	99.33	[19] Roelofse & Ashwal, 2012
UCZ	hang norite	SD22 D5	1463.61	51.83	0.14	12.96	0.94	7.57	8.41581	0.17	17.24	7.89	1.01	0.06	0.02	0.28	0.1		100.18	[3] Wilson & Chunnett, 2006		MZ	Leuogabbronorite		1986.11	50.39	0.15	19.42	5.85		5.26383	0.11	7.26	13.39	1.97	0.24	0.019	0.009		0.26	99.06	[19] Roelofse & Ashwal, 2012
UCZ	hang norite	SD22 D5	1463.71	52.08	0.15	11.65	0.99	8	8.8908	0.18	18.5	7.2	0.92	0.05	0.02	0.29	0.11		100.12	[3] Wilson & Chunnett, 2006		MZ	Leuogabbronorite		2054.56	51.05	0.2	22.29	3.78		3.40124	0.071	4	14.17	2.51	0.49	0.03	0.009		0.55	99.17	[19] Roelofse & Ashwal, 2012
UCZ	hang norite	SD22 D5	1463.82	52.27	0.15	10.41	1.04	8.4	9.33579	0.19	19.52	6.48	0.87	0.06	0.02	0.3	0.11		99.82	[3] Wilson & Chunnett, 2006		MZ	Leuogabbronorite		2063.66	51.06	0.23	14.47	8.33		7.49533	0.159	9.94	12.73	1.7	0.22	0.022	0.017		0.61	99.49	[19] Roelofse & Ashwal, 2012
UCZ	hang norite	SD22 D5	1463.92	52.41	0.16	9.36	1.08	8.74	9.71178	0.2	20.28	5.94	0.76	0.07	0.02	0.32	0.12		99.44	[3] Wilson & Chunnett, 2006		MZ	Leuogabbronorite		2069.82	51.04	0.16	24.56	3.55		3.19429	0.055	2.88	13.32	2.74	0.41	0.013	0.004		0.56	99.29	[19] Roelofse & Ashwal, 2012
UCZ	footwall norite	SD22 D5	1470.29	48.12	0.03	31.89	0.09	0.74	0.820982	0.02	0.67	16.02	2.52	0.15	0.01	0.01	0		100.27	[3] Wilson & Chunnett, 2006		MZ	Leuogabbronorite		2081.35	50.77	0.21	17.44	6.77		6.09165	0.126	7.94	13.63	1.91	0.31	0.028	0.015		0.33	99.47	[19] Roelofse & Ashwal, 2012
UCZ	footwall norite	SD22 D5	1470.32	48.33	0.03	31.4	0.1	0.77	0.85998	0.02	0.75	15.83	2.54	0.16	0.01	0.01	0		99.94	[3] Wilson & Chunnett, 2006		MZ	Leuogabbronorite		2097.43	50.02	0.23	15.17	8.77		7.89125	0.156	9.86	12.44	1.7	0.27	0.023	0.017		0.21	98.87	[19] Roelofse & Ashwal, 2012
UCZ	footwall norite	SD22 D5	1470.4	48.35	0.03	31.46	0.1	0.79	0.87998	0.02	0.79	15.72	2.5	0.16	0.01	0.01	0		99.92	[3] Wilson & Chunnett, 2006		MZ	Leuogabbronorite		2108.08	50.28	0.21	18.59	6.58		5.92068	0.116	6.94	13.64	2.05	0.31	0.027	0.013		0.42	99.17	[19] Roelofse & Ashwal, 2012
UCZ	footwall norite	SD22 D5	1470.6	48.29	0.03	31.78	0.09	0.76	0.840982	0.01	0.71	15.86	2.49	0.13	0.02	0.02	0		100.19	[3] Wilson & Chunnett, 2006		MZ	Leuogabbronorite		2115.7	50.58	0.21	18.02	6.73		6.05565	0.123	7.23	13.76	1.93	0.31	0.024	0.014		0.49	99.42	[19] Roelofse & Ashwal, 2012
UCZ	footwall norite	SD22 D5	1470.7	48.53	0.04	31.4	0.1	0.78	0.86998	0.01	0.75	15.88	2.56	0.13	0.02	0.02	0		100.2	[3] Wilson & Chunnett, 2006		MZ	Leuogabbronorite		2124.28	50.46	0.18	21.38	5.27		4.74195	0.091	5.14	13.64	2.31	0.33	0.027	0.01		0.56	99.39	[19] Roelofse & Ashwal, 2012
UCZ	footwall norite	SD22 D5	1470.8	48.61	0.04	30.98	0.12	0.96	1.06798	0.02	1.07	15.68	2.51	0.12	0.02	0.02	0		100.13	[3] Wilson & Chunnett, 2006		MZ	Leuogabbronorite		2132.75	50.85	0.2	20.83	5.26		4.73295	0.097	5.23	13.74	2.35	0.34	0.027	0.012		0.56	99.49	[19] Roelofse & Ashwal, 2012
UCZ	footwall norite	SD22 D5	1470.9	48.66	0.04	30.7	0.13	1.03	1.14697	0.02	1.21	15.57	2.54	0.11	0.02	0.01	0		100.03	[3] Wilson & Chunnett, 2006		MZ	Leuogabbronorite		2141.45	50.65	0.2	17.61	7.11		6.39758	0.131	7.48	13.81	1.95	0.26	0.02	0.018		0.23	99.47	[19] Roelofse & Ashwal, 2012
UCZ	footwall norite	SD22 D5	1471	48.69	0.04	30.89	0.12	0.9	1.00798	0.02	0.99	15.67	2.58	0.12	0.01	0.01	0		100.01	[3] Wilson & Chunnett, 2006		MZ	Leuogabbronorite		2150.15	50.51	0.19	19.62	6.32		5.68674	0.116	6.06	13.68	2.2	0.27	0.024	0.013		0.35	99.36	[19] Roelofse & Ashwal, 2012
UCZ	footwall norite	SD22 D5	1471.2	48.5	0.04	31.36	0.1	0.79	0.87998	0.01	0.79	15.77	2.61	0.12	0.01	0.02	0		100.1	[3] Wilson & Chunnett, 2006		MZ	Leuogabbronorite		2169	50.63	0.2	21.21	5.74		5.16485	0.098	4.93	13.48	2.45	0.29	0.022	0.01		0.31	99.37	[19] Roelofse & Ashwal, 2012
UCZ	footwall norite	SD22 D5	1471.3	48.59	0.04	31.11	0.12	0.92	1.02798	0.02	1.05	15.57	2.57	0.11	0.02	0.02	0		100.12	[3] Wilson & Chunnett, 2006		MZ	Leuogabbronorite		2181.13	50.05	0.23	21	6.04		5.43479	0.105	4.73	14.29	2.27	0.27	0.015	0.011		0.41	99.43	[19] Roelofse & Ashwal, 2012
UCZ	footwall norite	SD22 D5	1471.4	48.72	0.05	30.53	0.15	1.15	1.28497	0.02	1.44	15.32	2.63	0.09	0.02	0.02	0		100.12	[3] Wilson & Chunnett, 2006		MZ	Leuogabbronorite		2194.61	51.05	0.22	21.59	5.17		4.65197	0.089	4.7	13.01	2.47	0.43	0.022	0.008		0.46	99.22	[19] Roelofse & Ashwal, 2012
UCZ	footwall norite	SD22 D5	1471.5	48.67	0.05	30.42	0.15	1.16	1.29497	0.02	1.48	15.23	2.66	0.1	0.02	0.01	0		99.97	[3] Wilson & Chunnett, 2006		MZ	Leuogabbronorite		2203.56	51.25	0.25	17.54	7.52		6.7665	0.13	8.19	11.72	2.02	0.37	0.024	0.013		0.34	99.36	[19] Roelofse & Ashwal, 2012
UCZ	footwall norite	SD22 D5	1471.6	48.89	0.05	30.68	0.12	0.97	1.07798	0.02	1.16	15.38	2.55	0.13	0.02	0.01	0		99.97	[3] Wilson & Chunnett, 2006		MZ	Leuogabbronorite		2230.33	51.12	0.21	17.88	7.79		7.00944	0.133	8.63	10.81	1.9	0.36	0.028	0.009		0.39	99.27	[19] Roelofse & Ashwal, 2012
UCZ	footwall norite	SD22 D5	1471.8	49.07	0.05	30.55	0.13	1.01	1.12697	0.02	1.12	15.44	2.69	0.15	0.02	0.02	0		100.24	[3] Wilson & Chunnett, 2006		MZ	Leuogabbronorite		2239.28	51.81	0.21	19.95	6.41		5.76772	0.115	7.05	11.6	2.04	0.34	0.038	0.01		0.36	99.94	[19] Roelofse & Ashwal, 2012
UCZ	footwall norite	SD22 D5	1471.9	49.08	0.05	30.07	0.15	1.23	1.36497	0.03	1.4	15.29	2.77	0.15	0.02	0.02	0		100.26	[3] Wilson & Chunnett, 2006		MZ	Leuogabbronorite		2282.88	50.2	0.15	20.8	5.71		5.13786	0.1	6.07	12.77	2.16	0.31	0.024	0.008		0.84	99.15	[19] Roelofse & Ashwal, 2012
UCZ	footwall norite	SD45/68	813.7	48.51	0.04	29.41	0.16	1.27	1.41397	0.03	1.96	15.38	2.44	0.13	0	0.01	0.01		99.35	[3] Wilson & Chunnett, 2006		MZ	Leuogabbronorite		2300.65	50.68	0.23	17.95	6.2		5.57876	0.117	7.21	14.45	1.97	0.31	0.017	0.016		0.21	99.36	[19] Roelofse & Ashwal, 2012
UCZ	footwall norite	SD45/69	813.76	48.75	0.03	30.94	0.09	0.71	0.790982	0.01	0.52	15.74	2.53	0.15	0	0	0		99.47	[3] Wilson & Chunnett, 2006		MZ	Leuogabbronorite		2308.14	50.88	0.23	18.05	6.38		5.74072	0.118	7.3	13.85	1.96	0.32	0.023	0.012		0.26	99.39	[19] Roelofse & Ashwal, 2012
UCZ	footwall norite	SD45/70	813.81	48.9	0.03	31.01	0.09	0.75	0.830982	0.02	0.58	15.74	2.62	0.14	0	0	0		99.88	[3] Wilson & Chunnett, 2006		MZ	Leuogabbronorite		2317.2	50.8	0.21	18.85	5.56		5.00289	0.104	6.68	14.19	2.19	0.36	0.019	0.014		0.3	99.27	[19] Roelofse & Ashwal, 2012
UCZ	footwall norite	SD46/95	892.91	49.02	0.04	31.39	0.09	0.76	0.840982	0.01	0.63	15.65	2.71	0.17	0.01	0	0		100.48	[3] Wilson & Chunnett, 2006		MZ	Leuogabbronorite		2330.7	50.92	0.21	16.65	7.39		6.64952	0.134	8.74	13.15	1.83	0.27	0.029	0.015		0.11	99.44	[19] Roelofse & Ashwal, 2012
UCZ	footwall norite	SD46/96	893.01	48.82	0.05	31.43	0.11	0.83	0.928978	0.02	0.82	15.51	2.38	0.17	0.01	0	0		100.12	[3] Wilson & Chunnett, 2006		MZ	Leuogabbronorite		2342.62	50.83	0.25	16.39	7.68		6.91046	0.136	8.59	13.04	1.92	0.32	0.039	0.015		0.15	99.36	[19] Roelofse & Ashwal, 2012
UCZ	footwall norite	SD46/97	893.1	48.9	0.06	31.53	0.1	0.78	0.86998	0.02	0.73	15.56	2.35	0.17	0.01	0	0		100.2	[3] Wilson & Chunnett, 2006		MZ	Leuogabbronorite		2425.7	50.25	0.17	20.92	6.19		5.56976	0.103	6.1	12.82	2.09	0.32	0.037	0.008		0.2	99.2	[19] Roelofse & Ashwal, 2012
UCZ	norite		108	51.99	0.21	12.5		7.65	7.65	0.16	17.11	7.2	0.93	0.21	0.02	0.29		0.13	98.75	[9] Barnes & Maier, 2002		MZ	Leuogabbronorite		2432.89	50.81	0.21	22.4	5.28		4.75094	0.089	4.89	12.95	2.14	0.39	0.029	0.004		0.31	99.52	[19] Roelofse & Ashwal, 2012
UCZ	norite		98	52.79	0.2	9.6		8.41	8.41	0.17	19.82	6.36	0.74	0.21	0.02	0.34		0.08	99.16	[9] Barnes & Maier, 2002		MZ	Leuogabbronorite		2442.6	50.17	0.2	18.93	6.29		5.65974	0.115	7.33	14.02	1.53	0.25	0.024	0.012		0.39	99.24	[19] Roelofse & Ashwal, 2012
UCZ	norite		88	53.11	0.18	8.03		8.93	8.93	0.19	21.86	4.99	0.58	0.17	0.01	0.35		0.34	99.29	[9] Barnes & Maier, 2002		MZ	Leuogabbronorite		2450.1	49.66	0.11	23.82	4.38		3.94112	0.073	5.07	13.81	1.88	0.22	0.015	0.005		0.19	99.24	[19] Roelofse & Ashwal, 2012
UCZ	mela-norite		78	53.18	0.23	6		10.07	10.07	0.2	23.63	3.94	0.46	0.15	0.02	0.36		0.34	99.5	[9] Barnes & Maier, 2002		MZ	Leuogabbronorite		2477.74	51.03	0.2	16.37	6.94		6.24461	0.13	9.21	13.28	1.76	0.23	0.021	0.015		0.34	99.52	[19] Roelofse & Ashwal, 2012
UCZ	mela-norite		68	52.73	0.41	6.15		9.49	9.49	0.19	22.42	4.86	0.52	0.24	0.02	0.38		0.3	99.31	[9] Barnes & Maier, 2002		MZ	Leuogabbronorite		2488.98	50.02	0.19	22.86	4.55		4.09409	0.081	3.86	14.24	2.31	0.38	0.021	0.008		0.49	99.02	[19] Roelofse & Ashwal, 2012
UCZ	mela-norite		58	53.13	0.21	6.62		9.33	9.33	0.2	23.05	4.03	0.49	0.22	0.02	0.36		0.39	99.04	[9] Barnes & Maier, 2002		MZ	Leuogabbronorite		2495.88	50.46	0.25	20.84	5.76		5.18285	0.101	5.6	13.21	2.17	0.39	0.017	0.008		0.27	99.08	[19] Roelofse & Ashwal, 2012
UCZ	mela-norite		48	53.88	0.26	6.21		9.93	9.93	0.19	22.72	3.92	0.52	0.33	0.02	0.36		0.38	98.79	[9] Barnes & Maier, 2002		MZ	Leuogabbronorite		2516.2	50.56	0.21	21.95	5.21		4.68796	0.089	4.94	13.6	2.06	0.38	0.034	0.009		0.29	99.33	[19] Roelofse & Ashwal, 2012
UCZ	mela-norite		38	54.25	0.26	5.93		9.97	9.97	0.19	23.04	4.23	0.51	0.34	0.09	0.37		0.34	99.6	[9] Barnes & Maier, 2002		MZ	Leuogabbronorite		2536.7	50.38	0.21	20.95	5.18		4.66096	0.095	5.43	14.22	2.1	0.38	0.032	0.012		0.32	99.32	[19] Roelofse & Ashwal, 2012
UCZ	mela-norite		28	53.83	0.24	6.22		9.65	9.65	0.19	22.78	5.04	0.52	0.23	0.14	0.38		0.3	99.59	[9] Barnes & Maier, 2002		MZ	Leuogabbronorite		2547.91	50.38	0.23	18.56	7.2		6.47856	0.125	7.24	13.11	1.79	0.26	0.023	0.012		0.14	99.07	[19] Roelofse & Ashwal, 2012
UCZ	mela-norite		23	53.62	0.22	6.26		9.58	9.58	0.2	23.55	4.15	0.49	0.17	0.09	0.37		0.14	99.15	[9] Barnes & Maier, 2002		MZ	Leuogabbronorite		2555.52	50.72	0.22	21.18	5.53		4.97589	0.097	5.37	13.57	2.15	0.34	0.028	0.009		0.2	99.41	[19] Roelofse & Ashwal, 2012
UCZ	mela-norite		18	52.73	0.3	5.71		9.56	9.56	0.2	22.64	5.91	0.44	0.14	0.06	0.42		0.27	99.3	[9] Barnes & Maier, 2002		MZ	Leuogabbronorite		2583.48	50.7	0.27	19.44	6.22		5.59676	0.11	6.34	13.39	1.92	0.39	0.033	0.019		0.68	99.51	[19] Roelofse & Ashwal, 2012
UCZ	leuconorite		-13	49.66	0.08	22.87		3.74	3.74	0.07	8.52	11.36	1.42	0.14	0.01	0.14		0.55	99.51	[9] Barnes & Maier, 2002		MZ	Leuogabbronorite		2591.7	50.89	0.2	21.93	5.2		4.67896	0.092	4.99	13.24	2.09	0.45	0.018	0.012		0.35	99.43	[19] Roelofse & Ashwal, 2012
UCZ	leuconorite		-48	50.06	0.09	23.25		3.54	3.54	0.07	8.43	11.62	1.45	0.13	0.01	0.14		0.79	99.59	[9] Barnes & Maier, 2002		MZ	Leuogabbronorite		2600.7	50.85	0.24	23.11	4.41		3.96812	0.076	3.91	14.08	1.83	0.4	0.065	0.011		0.69	99.67	[19] Roelofse & Ashwal, 2012
UCZ	leuconorite		-58	50.52	0.11	22.69		3.69	3.69	0.08	8.69	11.18	1.43	0.29	0.01	0.14		0.65	99.5	[9] Barnes & Maier, 2002		MZ	Leuogabbronorite		2609.7	50.4	0.25	22.67	5.07		4.56199	0.09	4.18	13.73	2.09	0.42	0.031	0.01		0.57	99.51	[19] Roelofse & Ashwal, 2012
UCZ	leuconorite		-68	50.18	0.09	23.11		3.54	3.54	0.07	8.56	11.79	1.45	0.13	0.01	0.13		0.44	99.52	[9] Barnes & Maier, 2002		MZ	Leuogabbronorite		2625.7	50.15	0.21	22.6	5.08		4.57098	0.087	4.37	14.01	1.91	0.37	0.016	0.011		0.39	99.18	[19] Roelofse & Ashwal, 2012
UCZ	norite			51.1	0.1	18.4	0.5	5.3	5.7499	0.1	13.2	9.5	1.5	0.1	0					[5] Teigler, 1990		MZ	Leuogabbronorite		2634.7	49.85	0.2	22.41	5.23		4.70595	0.091	4.56	14.01	1.98	0.3	0.024	0.011		0.29	98.95	[19] Roelofse & Ashwal, 2012
UCZ	norite			51.3	0.1	18	0.5	5.4	5.8499	0.1	13.4	9.4	1.4	0.1	0					[5] Teigler, 1990		MZ	Leuogabbronorite		2687.61	50.63	0.22	19.16	6.12		5.50678	0.115	7.25	13.29	1.88	0.33	0.028	0.026		0.36	99.41	[19] Roelofse & Ashwal, 2012
UCZ	norite			50.7	0.1	18.2	0.5	5.3	5.7499	0.1	13.7	9.6	1.4	0.1	0					[5] Teigler, 1990		MZ	Leuogabbronorite		2696.44	50.6	0.21	21.22	5.39		4.84992	0.095	5.9	13.04	2.09	0.35	0.024	0.017		0.53	99.47	[19] Roelofse & Ashwal, 2012
UCZ	norite			51.5	0.1	15	0.5	5.5	5.9499	0.1	18.3	7.8	0.9	0.1	0					[5] Teigler, 1990		MZ	Leuogabbronorite		2708.34	50.94	0.24	21.41	5.14		4.62497	0.088	5.08	12.92	2.29	0.5	0.022	0.018		0.72	99.36	[19] Roelofse & Ashwal, 2012
UCZ	norite	15.92		49.7	0.1	22	0.5	4.9	5.3499	0.1	9.2	11.2	1.8	0.3	0					[5] Teigler, 1990		MZ	Leuogabbronorite		2740.7	51.39	0.22	19.26	7.13		6.41557	0.124	6.7	12.31	1.91	0.34	0.027	0.022		0.33	99.76	[19] Roelofse & Ashwal, 2012
UCZ	norite	20.75		49.6	0.1	23.1	0.4	4.4	4.75992	0.1	8.2	11.8	1.9	0.2	0					[5] Teigler, 1990		MZ	Leuogabbronorite		2749.7	50.12	0.2	19.64	6.94		6.24461	0.117	7.08	12.45	2.04	0.31	0.019	0.021		0.29	99.23	[19] Roelofse & Ashwal, 2012
UCZ	norite	30.77		49.7	0.1	21.9	0.5	4.9	5.3499	0.1	9.3	11.2	1.9	0.2	0					[5] Teigler, 1990		MZ	Leuogabbronorite		2755.7	50.5	0.2	21.66	5.51		4.9579	0.095	5.42	12.9	2.21	0.33	0.05	0.014		0.49	99.38	[19] Roelofse & Ashwal, 2012
UCZ	norite	39.97		49.7	0.1	21.3	0.5	5.2	5.6499	0.1	9.5	11.2	1.8	0.2	0					[5] Teigler, 1990		MZ	Leuogabbronorite		2783.54	50.2	0.19	17.13	8.08		7.27038	0.141	8.91	12.76	1.58	0.22	0.021	0.038		0.21	99.48	[19] Roelofse & Ashwal, 2012
UCZ	norite	50.2		49.7	0.1	22.4	0.5	4.9	5.3499	0.1	8.7	11.2	2	0.2	0					[5] Teigler, 1990		MZ	Leuogabbronorite		2809.7	49.75	0.46	22.79	4.2		3.77916	0.074	3.59	15.18	2.29	0.4	0.042	0.017		0.4	99.2	[19] Roelofse & Ashwal, 2012
UCZ	norite	60.61		49.4	0.2	18.4	0.5	5.3	5.7499	0.1	15.2	9.3	1.3	0.1	0					[5] Teigler, 1990		MZ	Leuogabbronorite		2829.7	50.3	0.34	21.15	6.14		5.52477	0.103	4.97	13.19	2.26	0.39	0.066	0.017		0.44	99.36	[19] Roelofse & Ashwal, 2012
UCZ	norite	180.49		50.2	0.2	20.8	0.6	6.2	6.73988	0.2	9.2	10.4	1.9	0.2	0.1					[5] Teigler, 1990		MZ	Leuogabbronorite		2835.8	50.58	0.37	22.6	5.28		4.75094	0.095	3.75	13.24	2.29	0.42	0.018	0.014		0.81	99.47	[19] Roelofse & Ashwal, 2012
UCZ	norite	192.3		51.2	0.2	21.3	0.6	5.6	6.13988	0.1	7.4	10.9	2.2	0.4	0.1					[5] Teigler, 1990		MZ	Leuogabbronorite		2840.08	50.69	0.21	20.22	6.59		5.92968	0.116	6.05	12.44	2.05	0.36	0.05	0.027		0.56	99.36	[19] Roelofse & Ashwal, 2012
UCZ	norite	200.53		50.6	0.2	19.3	0.6	6.4	6.93988	0.2	10.3	10	1.9	0.3	0.1					[5] Teigler, 1990		MZ	Leuogabbronorite		2899.7	50.97	0.18	21.65	5.29		4.75994	0.086	4.84	12.77	2.42	0.43	0.016	0.018		0.5	99.18	[19] Roelofse & Ashwal, 2012
UCZ	norite	216.2		50.2	0.2	15.2	0.9	8.8	9.60982	0.2	14.5	8	1.6	0.1	0					[5] Teigler, 1990		MZ	Leuogabbronorite		2917.7	49.43	0.2	22.16	5.76		5.18285	0.095	5.28	12.94	2.25	0.37	0.031	0.022		0.47	99.02	[19] Roelofse & Ashwal, 2012
UCZ	norite	228.85		49.7	0.1	18	0.6	5.8	6.33988	0.1	14.3	9.4	1.4	0.2	0					[5] Teigler, 1990		MZ	Leuogabbronorite		2926.7	51.38	0.21	20.32	5.62		5.05688	0.101	5.44	12.88	2.14	0.51	0.048	0.028		0.79	99.48	[19] Roelofse & Ashwal, 2012
UCZ	norite	BV249	191.25	49.22	0.06	30.21	1.96		1.76361	0.027	1.72	14.48	2.5	0.17	0.01			0.23	100.6	[6] Mungall et al., 2016		MZ	Leuogabbronorite		2959.7	50.65	0.23	19.32	6.79		6.10964	0.117	7.23	11.81	2.08	0.45	0.041	0.037		0.55	99.31	[19] Roelofse & Ashwal, 2012
UCZ	norite	BV250	190.78	49.51	0.062	29.47	2.24		2.01555	0.032	2.24	14.19	2.53	0.19				0.21	100.7	[6] Mungall et al., 2016		MZ	Leuogabbronorite		2968.7	50.44	0.24	18.9	7.31		6.57754	0.123	7.15	12.16	1.99	0.47	0.022	0.031		0.48	99.31	[19] Roelofse & Ashwal, 2012
UCZ	norite	BV251	190.63	49.47	0.062	28.94	2.4		2.15952	0.035	2.53	13.79	2.54	0.18	0.01			0.28	100.2	[6] Mungall et al., 2016		MZ	Leuogabbronorite		2977.7	50.45	0.16	20.32	6.18		5.56076	0.104	6.3	12.82	2.06	0.38	0.037	0.031		0.61	99.47	[19] Roelofse & Ashwal, 2012
UCZ	norite	BV252	190.48	49.26	0.066	28.42	2.62		2.35748	0.038	2.76	13.78	2.5	0.18				0.27	99.91	[6] Mungall et al., 2016		MZ	Leuogabbronorite		3049.7	49.21	0.24	18.69	6.75		6.07365	0.119	7.45	13.16	2.03	0.51	0.027	0.043		0.91	99.14	[19] Roelofse & Ashwal, 2012
UCZ	norite	BV253	190.33	50.14	0.075	27.47	3.1		2.78938	0.048	3.56	13.4	2.5	0.18				0.15	100.6	[6] Mungall et al., 2016		MZ	Leuogabbronorite		3063.7	50.42	0.25	20.42	5.73		5.15585	0.101	5.49	13.2	2.24	0.41	0.075	0.026		0.84	99.2	[19] Roelofse & Ashwal, 2012
UCZ	norite	BV255	189.98	50.83	0.126	19.41	6.78		6.10064	0.112	10.53	9.64	1.87	0.15				0.07	99.51	[6] Mungall et al., 2016		MZ	Leuogabbronorite		3091.7	50.99	0.16	19.29	6.13		5.51577	0.111	7.26	13.04	1.77	0.31	0.014	0.034		0.69	99.79	[19] Roelofse & Ashwal, 2012
UCZ	norite	BV318	181.56	50.28	0.109	22.78	4.77		4.29205	0.086	7.99	11.38	1.95	0.17	0.02			0.18	99.71	[6] Mungall et al., 2016		MZ	Leuogabbronorite		3100.7	50.25	0.18	19.43	5.96		5.36281	0.111	6.78	13.7	2.09	0.32	0.023	0.029		0.57	99.45	[19] Roelofse & Ashwal, 2012
UCZ	norite	BV319	181.36	48.84	0.061	30.3	1.24		1.11575	0.02	0.74	15.27	2.54	0.27		0		0.5	99.78	[6] Mungall et al., 2016		MZ	Leuogabbronorite		3109.7	50.39	0.19	19.5	6.13		5.51577	0.11	6.33	13.52	2.06	0.33	0.023	0.023		0.61	99.22	[19] Roelofse & Ashwal, 2012
UCZ	norite	BV320	181.18	49.05	0.063	30.1	1.45		1.30471	0.024	1.24	15.19	2.48	0.25		0		0.53	100.4	[6] Mungall et al., 2016		MZ	Leuogabbronorite		3137.7	50.35	0.19	20.28	6.13		5.51577	0.106	7.03	12.67	1.97	0.38	0.017	0.051		0.46	99.64	[19] Roelofse & Ashwal, 2012
UCZ	norite	BV322	177.29	50.33	0.069	25.68	3.51		3.1583	0.058	6.16	12.53	1.99	0.14		0		0.19	100.7	[6] Mungall et al., 2016		MZ	Leuogabbronorite		3191.7	50.83	0.15	19.66	5.81		5.22784	0.108	7.21	12.99	1.87	0.29	0.021	0.033		0.81	99.78	[19] Roelofse & Ashwal, 2012
UCZ	norite	BV324	172.08	50.36	0.075	23.27	4.44		3.99511	0.076	8	11.66	1.8	0.13		0		0.16	99.97	[6] Mungall et al., 2016		MZ	Leuogabbronorite		1973.29	50.65	0.22	23.61	3.89		3.50022	0.069	3.38	14.01	2.54	0.28	0.033	0.005		0.53	99.22	[19] Roelofse & Ashwal, 2012
UCZ	norite	BV326	170.79	48.82	0.046	30.55	1.52		1.3677	0.022	1.5	14.99	2.33	0.21	0.01	0		0.65	100.6	[6] Mungall et al., 2016		MZ	Leuogabbronorite		2001	51.13	0.19	22.13	4.24		3.81515	0.078	4.09	13.85	2.46	0.48	0.041	0.006		0.53	99.22	[19] Roelofse & Ashwal, 2012
UCZ	norite	BV328	166.93	50.15	0.093	25.09	4.16		3.74317	0.069	5.77	12.7	2.01	0.16	0.01	0		0.1	100.3	[6] Mungall et al., 2016		MZ	Leuogabbronorite		2010.98	51.11	0.21	16.29	6.76		6.08265	0.134	8.26	14.11	1.88	0.26	0.02	0.014		0.46	99.51	[19] Roelofse & Ashwal, 2012
UCZ	norite	BV339	151.87	48.54	0.048	32.12	0.9		0.80982	0.011	0.26	15.48	2.44	0.21		0		0.92	100.9	[6] Mungall et al., 2016		MZ	Leuogabbronorite		2072.36	50.89	0.2	20.21	5.27		4.74195	0.095	5.81	13.68	2.21	0.34	0.042	0.011		0.46	99.22	[19] Roelofse & Ashwal, 2012
UCZ	norite	BV341	136.08	51.29	0.112	21.33	4.96		4.46301	0.092	9.58	10.7	1.7	0.17	0.02	0		0.26	100.2	[6] Mungall et al., 2016		MZ	Leuogabbronorite		2290.5	50.87	0.2	21.59	4.88		4.39102	0.086	4.73	13.59	2.22	0.46	0.022	0.007		0.37	99.04	[19] Roelofse & Ashwal, 2012
UCZ	norite	BV343	116.08	51.37	0.118	21.47	5.01		4.508	0.09	9.21	10.83	1.79	0.19	0.01	0		0.23	100.3	[6] Mungall et al., 2016		MZ	Leuogabbronorite		2616.66	50.25	0.2	22.49	5.2		4.67896	0.091	4.33	13.71	2.02	0.41	0.028	0.011		0.46	99.2	[19] Roelofse & Ashwal, 2012
UCZ	norite	BV345	96.28	51.08	0.116	21.33	5.4		4.85892	0.088	8.98	10.1	1.82	0.19	0.03	0		0.33	99.46	[6] Mungall et al., 2016		MZ	Leuogabbronorite		2643.7	50.31	0.2	22.91	4.95		4.45401	0.087	4.17	14.08	1.88	0.32	0.028	0.009		0.55	99.5	[19] Roelofse & Ashwal, 2012
UCZ	norite	BV347	71.08	50.34	0.113	24.24	4.21		3.78816	0.068	6.26	12.04	2.06	0.19	0.02	0		0.46	99.99	[6] Mungall et al., 2016		MZ	Leuogabbronorite		2714.44	51.3	0.3	23.2	4		3.5992	0.068	3.34	13.48	2.46	0.58	0.065	0.011		0.64	99.44	[19] Roelofse & Ashwal, 2012
UCZ	norite	BV349	56.08	49.76	0.1	27.42	2.85		2.56443	0.044	3.24	13.71	2.26	0.22	0.01	0		0.55	100.2	[6] Mungall et al., 2016		MZ	Leuogabbronorite		2731.7	50.91	0.22	22.07	5.02		4.517	0.086	4.2	13.64	2.23	0.46	0.043	0.013		0.49	99.38	[19] Roelofse & Ashwal, 2012
UCZ	norite	BV351	37.23	50.6	0.099	23.72	4.53		4.07609	0.075	6.97	12.06	1.97	0.16	0.07	0		0.5	100.7	[6] Mungall et al., 2016		MZ	Leuogabbronorite		3128.7	51.4	0.21	18.44	6.55		5.89369	0.124	6.36	13.66	2.13	0.28	0.022	0.019		0.72	99.92	[19] Roelofse & Ashwal, 2012
UCZ	leuconorite	BV352	32.25	49.25	0.055	29.37	2.1		1.88958	0.031	2.59	14.35	2.29	0.14		120		0.34	100.5	[6] Mungall et al., 2016		MZ	Leuogabbronorite	AZ30	669.5	50.35	0.1	26.86	2.55		2.29449	0	2.88	13.85	2.37	0.37	0.01			0.12	99.49	[18] Mitchell, 1986
UCZ	leuconorite	BV354	16.04	49.74	0.086	28.55	2.74		2.46545	0.041	2.85	13.64	2.39	0.17		405.28		0.42	100.6	[6] Mungall et al., 2016		MZ	Leuogabbronorite	AZ43	584.2	51.56	0.14	26.33	3.42		3.07732	0.03	3.06	13.45	2.59	0.36	0.02			0.08	101.08	[18] Mitchell, 1986
UCZ	norite	BV392	-0.77	52.03	0.142	13.85	7.45		6.70351	0.136	15.99	7.63	1.17	0.14				0.22	98.77	[6] Mungall et al., 2016		MZ	Leuogabbronorite	AZ46	581.3	52.13	0.17	29.31	1.22		1.09776	0	0.88	13.43	2.61	0.88	0.01			0.13	100.81	[18] Mitchell, 1986
UCZ	norite	BV393	-1.05	52.73	0.154	12.96	8.12		7.30638	0.147	17.61	6.87	1.09	0.13	0.02			0	99.83	[6] Mungall et al., 2016		MZ	Norite	BV238	230.03	51.37	0.175	20.91	5.55		4.99389	0.096	9.29	10.46	1.64	0.26	0.04			-0.01	99.8	[6] Mungall et al., 2016
UCZ	norite	BV394 Extra	-1.63	52.59	0.148	12.59	8.4		7.55832	0.153	18.2	7.16	1.01	0.11	0.01			-0.03	100.3	[6] Mungall et al., 2016		MZ	Norite	BV239	225.08	51.29	0.172	19.63	5.74		5.16485	0.101	10.55	10.15	1.54	0.24	0.03			0.03	99.48	[6] Mungall et al., 2016
UCZ	norite	BV395	-2.47	52.4	0.146	12.67	8.16		7.34237	0.149	17.87	6.66	1	0.11	0.02			-0.05	99.13	[6] Mungall et al., 2016		MZ	Norite	BV240	223.79	51.43	0.152	18.12	6.45		5.80371	0.117	12.61	9.47	1.39	0.19				0.05	99.98	[6] Mungall et al., 2016
UCZ	norite	BV396 Extra	-4.76	51.91	0.103	17.34	6.47		5.82171	0.119	14.15	9.24	1.27	0.1				-0.04	100.7	[6] Mungall et al., 2016		MZ	Norite	BV242	222.08	51.21	0.139	21.58	4.88		4.39102	0.087	9.44	10.6	1.7	0.21	0.03			0.34	100.2	[6] Mungall et al., 2016
UCZ	norite	BV397	-6.19	51.05	0.082	22.02	4.98		4.481	0.087	9.96	10.74	1.63	0.13	0.01			0.26	101	[6] Mungall et al., 2016		MZ	Norite	BV243	212.08	50.41	0.139	23.68	4.29		3.86014	0.072	7.11	11.79	1.87	0.23	0.03			0.15	99.76	[6] Mungall et al., 2016
UCZ	norite	BV398 Extra	-7.62	51.04	0.1	19.42	5.46		4.91291	0.1	11.49	10.7	1.41	0.13	0.01			0.31	100.2	[6] Mungall et al., 2016		MZ	Norite	BV244	202.08	50.95	0.124	20.17	5.91		5.31782	0.103	10.31	10.51	1.58	0.16				-0.05	99.78	[6] Mungall et al., 2016
UCZ	norite	BV399	-10.92	51.44	0.114	18.87	5.76		5.18285	0.107	12.27	9.43	1.42	0.13	0.02			0.02	99.57	[6] Mungall et al., 2016		MZ	Norite	BV245	200.74	50.11	0.103	23.79	4.94		4.44501	0.082	6.89	12.09	1.82	0.17	0.04			0.04	100.1	[6] Mungall et al., 2016
UCZ	norite	BV401	-23.92	51.18	0.125	19.72	5.35		4.81393	0.091	11.06	9.62	1.56	0.16	0.02			0.56	99.45	[6] Mungall et al., 2016		MZ	Norite	OY-422	29	50.44	0.2	15.2			8.67825	0.17	11.89	9.7	1.63	0.27	0.03			0.7		[12] Ihlenfeld & Keays, 2011
UCZ	norite	BV402	-33.88	51.93	0.167	17.17	6.6		5.93868	0.118	12.52	9.06	1.47	0.14	0.02			0.29	99.5	[6] Mungall et al., 2016		MZ	Norite	OY-422	50.795	50	0.18	17.35			6.10625	0.12	10.24	12.72	1.51	0.15	0.02			0.7		[12] Ihlenfeld & Keays, 2011
UCZ	gabbronorite	BV404	-40.02	51.14	0.132	19.14	5.86		5.27283	0.106	10.85	10.26	1.6	0.14	0.02			0.4	99.66	[6] Mungall et al., 2016		MZ	Norite	OY-422	61.85	50.61	0.16	16.15			6.69979	0.13	11.02	11.57	1.54	0.28	0.02			1		[12] Ihlenfeld & Keays, 2011
UCZ	gabbronorite	BV405	-40.92	50.91	0.12	19.94	5.6		5.03888	0.1	10.32	10.46	1.63	0.14				0.27	99.49	[6] Mungall et al., 2016		MZ	Norite	OY-422	73.85	50.41	0.18	18.17			5.66559	0.11	8.86	12.91	1.85	0.35	0.02			0.8		[12] Ihlenfeld & Keays, 2011
UCZ	gabbronorite	BV422	-60.97	51.22	0.143	23.11	4.71		4.23806	0.077	6.95	11.36	1.99	0.27	0.03			0.3	100.2	[6] Mungall et al., 2016		MZ	Norite	OY-422	80.65	51.94	0.17	10.32			10.1081	0.2	16.64	7.97	1.07	0.12	0.02			0.2		[12] Ihlenfeld & Keays, 2011
UCZ	gabbronorite	BV426	-92.92	51.97	0.157	14.13	8.34		7.50433	0.15	14.63	7.96	1.22	0.17				0.01	98.74	[6] Mungall et al., 2016		MZ	Norite	OY-422	84	51.65	0.19	8.46			11.7539	0.23	17.75	6.94	0.84	0.09	0.03			0.6		[12] Ihlenfeld & Keays, 2011
UCZ	gabbronorite	BV428	-110.92	50.87	0.103	23.96	4.49		4.0401	0.072	6.51	11.73	2.05	0.22	0.02			0.14	100.2	[6] Mungall et al., 2016		MZ	Norite	OY-422	105.85	49.69	0.18	21.53			4.68536	0.09	6.25	13.24	2.1	0.45	0.03			1.2		[12] Ihlenfeld & Keays, 2011
UCZ	leuconorite	BV458	-167.92	51.59	0.198	27.99	2.44		2.19551	0.032	1.4	13.55	2.58	0.45	0.04			0.39	100.7	[6] Mungall et al., 2016		MZ	Norite	OY-422	117	50.3	0.19	17.87			6.07028	0.12	8.68	12.79	1.84	0.27	0.02			1.1		[12] Ihlenfeld & Keays, 2011
UCZ	leuconorite	BV460	-188	51.22	0.189	27.69	2.56		2.30349	0.037	1.6	14.03	2.55	0.36	0.04			0.41	100.7	[6] Mungall et al., 2016		MZ	Norite	OY-422	129.15	50.2	0.18	17.96			5.5307	0.11	8.14	13.24	1.92	0.33	0.02			1.7		[12] Ihlenfeld & Keays, 2011
UCZ	leuconorite	BV462	-207.92	50.59	0.143	28.64	2.12		1.90758	0.029	1.37	14.41	2.51	0.34	0.02			0.41	100.6	[6] Mungall et al., 2016		MZ	Norite	OY-422	140.85	50.2	0.17	19.33			5.41379	0.11	7.82	12.63	1.99	0.35	0.03			1.3		[12] Ihlenfeld & Keays, 2011
UCZ	norite	BV463	-217.92	51.42	0.167	22.32	5.12		4.60698	0.08	6.5	11.48	2.07	0.29	0.03			0.23	99.71	[6] Mungall et al., 2016		MZ	Norite	OY-422	162.3	49.98	0.2	19.93			5.49473	0.11	7.08	12.88	2.18	0.32	0.03			1		[12] Ihlenfeld & Keays, 2011
UCZ	norite	BV464	-227.76	50.64	0.113	22.82	4.83		4.34603	0.081	6.51	11.74	1.99	0.2	0.02			0.11	99.03	[6] Mungall et al., 2016		MZ	Norite	OY-422	190.55	50.81	0.19	15.36			8.96603	0.17	10.42	9.5	1.83	0.35	0.03			1.3		[12] Ihlenfeld & Keays, 2011
UCZ	norite	BV466	-247.92	51.14	0.101	20.13	6.01		5.4078	0.104	9.24	10.76	1.72	0.15				0.01	99.36	[6] Mungall et al., 2016		MZ	Norite	TN221	48.55	51.22	0.26	18.37			7.44621	0.13	8.7	10.22	1.93	0.35	0.04			0.4		[12] Ihlenfeld & Keays, 2011
UCZ	norite	BV468	-267.92	53.21	0.224	18.22	7.18		6.46056	0.12	9.83	9.66	1.86	0.35	0.04			0.03	100.7	[6] Mungall et al., 2016		MZ	Norite	TN221	73.15	50.89	0.22	19.17			7.14944	0.12	7.76	10.49	2.04	0.35	0.04			0.9		[12] Ihlenfeld & Keays, 2011
UCZ	norite	BV470	-287.92	52.57	0.14	17.93	7.1		6.38858	0.122	11.14	9.44	1.71	0.2				-0.02	100.3	[6] Mungall et al., 2016		MZ	Norite	TN221	97.85	51.27	0.28	22.16			5.22494	0.09	5.3	11.88	2.36	0.48	0.02			0.3		[12] Ihlenfeld & Keays, 2011
UCZ	norite	BV521	-303.75	50.34	0.126	17.81	7.3		6.56854	0.126	12.78	9.02	1.31	0.12				-0.17	98.75	[6] Mungall et al., 2016		MZ	Norite	TN221	115.15	51.25	0.38	22.32			5.18897	0.08	4.92	11.4	2.45	0.56	0.13			0.7		[12] Ihlenfeld & Keays, 2011
UCZ	norite	BV522	-305.38	51.87	0.109	14.58	7.84		7.05443	0.143	15.45	8.12	1.09	0.1				-0.13	99.18	[6] Mungall et al., 2016		MZ	Norite	TN221	148.15	52	0.41	20.25			5.92639	0.09	6.1	10.78	2.27	0.59	0.09			0.6		[12] Ihlenfeld & Keays, 2011
UCZ	norite	BV524	-308.39	51.6	0.109	16.02	7.22		6.49656	0.13	14.35	8.58	1.21	0.08				-0.11	99.2	[6] Mungall et al., 2016		MZ	Norite	TN221	198.85	52.78	0.42	18.31			6.87066	0.11	7.51	10.05	2.17	0.62	0.1			0.2		[12] Ihlenfeld & Keays, 2011
UCZ	norite	BV526	-311.22	51.75	0.104	17.12	6.58		5.92068	0.119	13.14	9.24	1.3	0.1	0.02			-0.09	99.38	[6] Mungall et al., 2016		MZ	Norite	TN221	231.85	52.55	0.35	18			7.12246	0.12	8.06	10	2.07	0.58	0.06			0.2		[12] Ihlenfeld & Keays, 2011
UCZ	norite	BV528	-313.92	51.15	0.094	19.44	5.95		5.35381	0.106	11.52	9.99	1.43	0.1				-0.08	99.7	[6] Mungall et al., 2016		MZ	Norite	TN221	253.85	51.81	0.36	18.17			7.62607	0.13	8.18	10.08	2	0.45	0.05			0.2		[12] Ihlenfeld & Keays, 2011
UCZ	norite	BV530	-317.16	51.9	0.108	19.71	5.87		5.28183	0.103	11.03	10.23	1.53	0.14				-0.1	100.5	[6] Mungall et al., 2016		MZ	Norite	OY-422	64.85	50.85	0.18	16.87			6.43	0.13	10.44	12.23	1.64	0.15	0.03			0.3		[12] Ihlenfeld & Keays, 2011
UCZ	norite	BV532	-320.27	51.16	0.113	20.26	5.68		5.11086	0.097	10.32	10.4	1.57	0.16				0.22	99.99	[6] Mungall et al., 2016		MZ	Norite	Al95	283.5	52.17	0.13	20.01	6.26		5.63275	0.09	8.71	11.02	2.33	0.19	0.01			0.08	101.02	[18] Mitchell, 1986
UCZ	norite	BV534	-323.92	51.79	0.125	19.35	6.12		5.50678	0.107	11.24	10.07	1.51	0.17	0.01			0.04	100.5	[6] Mungall et al., 2016		MZ	Norite	A312	208.5	51.69	0.14	21.38	5.35		4.81393	0.11	6.83	11.41	2.25	0.27	0.01			0.09	99.55	[18] Mitchell, 1986
UCZ	norite	BV536	-326.77	50.98	0.11	19.91	5.78		5.20084	0.101	10.58	10.49	1.52	0.15				0.07	99.69	[6] Mungall et al., 2016		MZ	Norite	A3IS	188.5	51.79	0.12	22.04	5.41		4.86792	0.02	7.45	11.31	2.1	0.23	0			0.12	100.61	[18] Mitchell, 1986
																						MZ	Norite	A327	112.6	51.75	0.11	23.34	4.25		3.82415	0.07	5.66	12.25	2.35	0.26	0			0.07	100.13	[18] Mitchell, 1986
																						MZ	Norite	A349	5.7	51.58	0.11	16.44	7.25		6.52355	0.11	15.17	8.8	1.14	0.07	0			0.13	100.81	[18] Mitchell, 1986
																						MZ	Norite	A301	260.1	51.68	0.11	18.45	6.95		6.25361	0.12	9.99	10.41	1.95	0.15	0			0.09	99.93	[18] Mitchell, 1986
																						MZ	Leuonorite		2417.7	50.69	0.18	20.49	6.33		5.69573	0.106	6.43	12.54	2	0.35	0.018	0.007		0.27	99.4	[19] Roelofse & Ashwal, 2012
																						MZ	Leuonorite		2461.88	49.84	0.11	23.23	4.42		3.97712	0.075	4.07	14.91	2.16	0.25	0.012	0.007		0.21	99.28	[19] Roelofse & Ashwal, 2012
																						MZ	Leuonorite		2577.02	50.23	0.11	20.18	5.39		4.84992	0.102	8.31	13.07	1.75	0.18	0.011	0.018		0.19	99.53	[19] Roelofse & Ashwal, 2012
																						MZ	Leuonorite		2662.7	50.48	0.16	23.79	4.69		4.22006	0.079	3.48	13.33	2.08	0.59	0.012	0.009		1.08	99.78	[19] Roelofse & Ashwal, 2012
																						MZ	Leuonorite		2765.53	50.51	0.32	22.83	5.08		4.57098	0.084	4.11	13.07	2.4	0.46	0.061	0.012		0.48	99.42	[19] Roelofse & Ashwal, 2012
																						MZ	Leuonorite		2777.54	49.8	0.32	22.48	4.75		4.27405	0.082	4.27	14.43	2.11	0.4	0.015	0.014		0.6	99.27	[19] Roelofse & Ashwal, 2012
																						MZ	Leuonorite		2818.03	50.64	0.36	20.12	7.04		6.33459	0.119	6.43	11.74	2.09	0.44	0.056	0.023		0.46	99.52	[19] Roelofse & Ashwal, 2012
																						MZ	Leuonorite		2908.7	50.79	0.28	22.72	4.59		4.13008	0.076	3.93	13.24	2.48	0.5	0.029	0.017		0.48	99.13	[19] Roelofse & Ashwal, 2012
																						MZ	Leuonorite		2995.7	48.99	0.24	21.68	5.9		5.30882	0.101	6.3	12.95	2	0.3	0.02	0.034		0.39	98.9	[19] Roelofse & Ashwal, 2012
																						MZ	Leuonorite		3182.7	50.1	0.3	20.95	5.13		4.61597	0.098	5.37	14.02	2.09	0.46	0.019	0.022		0.89	99.45	[19] Roelofse & Ashwal, 2012
																						MZ	Leuonorite	BV226	314.89	52.42	0.24	19.28	6.66		5.99267	0.116	8.5	10.47	2.11	0.44	0.01			-0.12	100.1	[6] Mungall et al., 2016
																						MZ	Leuonorite	BV235	246.08	50.3	0.121	27.6	2.91		2.61842	0.047	2.38	14.56	2.39	0.31				0.2	100.8	[6] Mungall et al., 2016
																						MZ	Leuonorite	BV236	242.29	49.65	0.086	27.81	2.76		2.48345	0.044	2.71	14.15	2.27	0.21				0.14	99.83	[6] Mungall et al., 2016
																						MZ	Leuonorite	BV237	232.09	49.63	0.207	29.48	2.18		1.96156	0.031	1.96	14.14	2.28	0.35	0.01			0.52	100.8	[6] Mungall et al., 2016
																						MZ	Leuonorite	A346	18.2	50.11	0.09	27.48	2.93		2.63641	0.05	3.18	14.03	2.21	0.19	0			0.11	100.39	[18] Mitchell, 1986
																						MZ	Leuonorite	OY-422	31.15	49.79	0.16	23.1			3.78606	0.07	4.19	13.71	2.52	0.65	0.03			1.5		[12] Ihlenfeld & Keays, 2011
																						MZ	Leuonorite	OY-422	35.055	49.92	0.14	22.96			3.76807	0.06	4.21	12.82	2.73	0.87	0.02			2		[12] Ihlenfeld & Keays, 2011
																						MZ	Leuonorite	OY-422	43.15	49.62	0.14	22.2			4.4965	0.09	6.74	12.97	1.93	0.36	0.02			0.9		[12] Ihlenfeld & Keays, 2011
																						MZ	Leuonorite	OY-422	193.66	50.67	0.27	21.33			5.50372	0.11	5.16	11.59	2.72	0.58	0.05			1.4		[12] Ihlenfeld & Keays, 2011

## Sheet: FigureS3
Formation	Rock type	Sample	Type	SiO2	TiO2	Al2O3	Feo	MnO	MgO	CaO	Na2O	K2O	P2O5	Total	Supplementary Reference
Dullstroom formation	Volcanic	C-41	Volcanites, Dullstroom Formation, Rooiberg Group	57.0856	1.38607	12.4233	10.9937	0.133473	5.73936	8.27536	2.74134	1.07806	0.143741	100	[26] Crow & Condie, 1990
Dullstroom formation	Volcanic	C-45	Volcanites, Dullstroom Formation, Rooiberg Group	58.2606	0.653008	15.2028	9.3645	0.142846	4.84655	7.67285	2.36715	1.36724	0.122439	100	[26] Crow & Condie, 1990
Dullstroom formation	Volcanic	C-55	Volcanites, Dullstroom Formation, Rooiberg Group	56.9659	0.695454	15.2386	9.93869	0.153409	4.71477	6.33068	3.2625	2.53636	0.163636	100	[26] Crow & Condie, 1990
Dullstroom formation	Volcanic	C-44	Volcanites, Dullstroom Formation, Rooiberg Group	57.1999	1.53012	13.6581	9.97952	0.133501	5.31949	7.34253	3.01917	1.67389	0.14377	100	[26] Crow & Condie, 1990
Dullstroom formation	Volcanic	C-50	Volcanites, Dullstroom Formation, Rooiberg Group	64.8501	0.594203	14.4453	5.89052	0.112694	3.28861	5.09171	3.25787	2.34608	0.122939	100	[26] Crow & Condie, 1990
Dullstroom formation	volcanic	kk10	Volcanites, Dullstroom Formation, Rooiberg Group	54.8936	0.744839	15.509	10.099	0.204065	5.25468	9.33599	2.85692	0.959107	0.142846	100	[22] Buchanan et al., 1999
Dullstroom formation	volcanic	kk12-1	Volcanites, Dullstroom Formation, Rooiberg Group	56.5202	0.632537	15.5074	9.27175	0.163235	5.59081	8.80451	2.20368	1.18346	0.122427	100	[22] Buchanan et al., 1999
Dullstroom formation	volcanic	kk12-2	Volcanites, Dullstroom Formation, Rooiberg Group	56.1902	0.639228	15.1559	9.14717	0.175272	5.92832	9.10384	2.26823	1.28877	0.103101	100	[22] Buchanan et al., 1999
Dullstroom formation	volcanic	kk12-3	Volcanites, Dullstroom Formation, Rooiberg Group	56.7204	0.641541	15.2748	8.95209	0.152748	5.65167	8.87974	2.46433	1.1507	0.112015	100	[22] Buchanan et al., 1999
Dullstroom formation	volcanic	kk13	Volcanites, Dullstroom Formation, Rooiberg Group	53.3919	0.331814	17.4956	7.46415	0.150824	6.06314	11.6638	2.91594	0.492693	0.0301649	100	[22] Buchanan et al., 1999
Dullstroom formation	volcanic	kk14	Volcanites, Dullstroom Formation, Rooiberg Group	55.8222	0.640583	15.1503	9.60661	0.183024	5.81609	8.958	2.46065	1.26083	0.10168	100	[22] Buchanan et al., 1999
Dullstroom formation	volcanic	kk15	Volcanites, Dullstroom Formation, Rooiberg Group	56.7504	0.48384	16.4304	7.81833	0.13104	5.16096	9.28369	2.64096	1.21968	0.0806401	100	[22] Buchanan et al., 1999
Dullstroom formation	volcanic	kk16	Volcanites, Dullstroom Formation, Rooiberg Group	54.6784	0.483345	15.3059	9.51374	0.181254	6.90781	9.29433	2.6584	0.916342	0.0604182	100	[22] Buchanan et al., 1999
Dullstroom formation	volcanic	kk17	Volcanites, Dullstroom Formation, Rooiberg Group	55.2157	0.523944	15.9198	8.16869	0.161214	6.62991	9.97509	2.45851	0.926978	0.0201517	100	[22] Buchanan et al., 1999
Dullstroom formation	volcanic	kk18	Volcanites, Dullstroom Formation, Rooiberg Group	53.4386	0.419729	16.1749	8.34562	0.184271	7.10467	11.0563	2.44671	0.778033	0.0511864	100	[22] Buchanan et al., 1999
Dullstroom formation	volcanic	kk29	Volcanites, Dullstroom Formation, Rooiberg Group	58.1412	0.731919	15.0507	7.91224	0.144322	5.60794	8.25728	2.65965	1.35044	0.144322	100	[22] Buchanan et al., 1999
Dullstroom formation	volcanic	kk30	Volcanites, Dullstroom Formation, Rooiberg Group	58.675	0.710276	14.8232	7.99347	0.13382	5.45575	7.3807	3.32492	1.37938	0.123526	100	[22] Buchanan et al., 1999
Dullstroom formation	volcanic	avg-low-Ti	Volcanites, Dullstroom Formation, Rooiberg Group	56.0721	0.6015	15.4963	8.80645	0.163119	5.92325	9.12445	2.58951	1.13164	0.0917543	100	[22] Buchanan et al., 1999
Dullstroom formation	volcanic	kk22	Volcanites, Dullstroom Formation, Rooiberg Group	70.245	0.481973	12.7159	5.2872	0.0512737	1.57923	4.13266	2.1535	3.23024	0.123057	100	[22] Buchanan et al., 1999
Dullstroom formation	volcanic	kk23	Volcanites, Dullstroom Formation, Rooiberg Group	65.0345	0.631008	13.8415	6.89579	0.111953	2.66652	5.56712	3.04309	2.04569	0.162841	100	[22] Buchanan et al., 1999
Dullstroom formation	volcanic	kk34	Volcanites, Dullstroom Formation, Rooiberg Group	62.164	0.691842	14.8543	7.5984	0.12209	2.89963	6.54198	3.59147	1.40403	0.132264	100	[22] Buchanan et al., 1999
Dullstroom formation	volcanic	ave felsic	Volcanites, Dullstroom Formation, Rooiberg Group	65.8233	0.602105	13.777	6.6023	0.0918465	2.38801	5.41894	2.92888	2.22473	0.142872	100	[22] Buchanan et al., 1999
Dullstroom formation	volcanic	kk11	Volcanites, Dullstroom Formation, Rooiberg Group	51.9182	2.00227	13.6839	12.9465	0.18111	4.98052	10.0617	3.59201	0.372282	0.261603	100	[22] Buchanan et al., 1999
Dullstroom formation	volcanic	kk24	Volcanites, Dullstroom Formation, Rooiberg Group	57.441	1.68046	13.5455	10.722	0.142584	4.14512	7.05791	3.40165	1.66009	0.203692	100	[22] Buchanan et al., 1999
Dullstroom formation	volcanic	kk25	Volcanites, Dullstroom Formation, Rooiberg Group	57.5316	1.71567	13.972	10.0761	0.133555	4.28405	7.22227	3.26697	1.60267	0.195196	100	[22] Buchanan et al., 1999
Dullstroom formation	volcanic	kk26	Volcanites, Dullstroom Formation, Rooiberg Group	58.2309	1.63169	13.2575	10.0021	0.132575	4.39537	7.58736	3.02883	1.5603	0.173367	100	[22] Buchanan et al., 1999
Dullstroom formation	volcanic	kk27	Volcanites, Dullstroom Formation, Rooiberg Group	56.8322	1.68354	13.4683	10.3744	0.122439	4.76493	7.82591	3.00997	1.72435	0.193862	100	[22] Buchanan et al., 1999
Dullstroom formation	volcanic	kk28	Volcanites, Dullstroom Formation, Rooiberg Group	58.1266	1.63737	13.5083	10.0369	0.153503	4.40043	7.32722	2.75282	1.89321	0.163737	100	[22] Buchanan et al., 1999
Dullstroom formation	volcanic	kk31	Volcanites, Dullstroom Formation, Rooiberg Group	59.125	1.51131	12.9687	8.82084	0.204232	4.87092	7.84249	2.26697	2.24655	0.142962	100	[22] Buchanan et al., 1999
Dullstroom formation	volcanic	kk32	Volcanites, Dullstroom Formation, Rooiberg Group	57.5611	1.61131	12.9715	10.5775	0.15201	4.39816	6.88099	3.91173	1.75318	0.182412	100	[22] Buchanan et al., 1999
Dullstroom formation	volcanic	kk33	Volcanites, Dullstroom Formation, Rooiberg Group	57.7256	1.4639	11.4205	10.3696	0.238793	5.63759	9.30254	2.50213	1.19396	0.145352	100	[22] Buchanan et al., 1999
Dullstroom formation	volcanic	ave high-T	Volcanites, Dullstroom Formation, Rooiberg Group	57.7723	1.61558	13.1905	10.1207	0.163603	4.61156	7.62798	3.01643	1.7076	0.173828	100	[22] Buchanan et al., 1999
Dullstroom formation	dacite	hs1	Volcanites, Dullstroom Formation, Rooiberg Group	66.8818	0.658684	13.579	6.26421	0.14187	2.26993	4.72226	2.80701	2.5334	0.14187	100	[23] Buchanan et al., 2002
Dullstroom formation	dacite	hs2	Volcanites, Dullstroom Formation, Rooiberg Group	65.7377	0.669551	13.6954	6.70924	0.152171	2.54632	4.75787	3.38833	2.19126	0.152171	100	[23] Buchanan et al., 2002
Dullstroom formation	dacite	hs5	Volcanites, Dullstroom Formation, Rooiberg Group	66.367	0.628207	13.476	6.33639	0.131721	2.38111	4.89393	3.34368	2.31018	0.131721	100	[23] Buchanan et al., 2002
Dullstroom formation	dacite	hs7	Volcanites, Dullstroom Formation, Rooiberg Group	69.6584	0.61373	12.9906	5.48553	0.112517	1.31952	3.6517	3.35506	2.67996	0.132975	100	[23] Buchanan et al., 2002
Dullstroom formation	dacite	hs8	Volcanites, Dullstroom Formation, Rooiberg Group	68.914	0.605049	13.229	5.40732	0.143571	1.36392	3.83539	3.29187	3.08677	0.123061	100	[23] Buchanan et al., 2002
Dullstroom formation	dacite	hs10	Volcanites, Dullstroom Formation, Rooiberg Group	71.2139	0.535134	12.658	4.69475	0.0411641	1.29667	3.89001	2.1817	3.38575	0.10291	100	[23] Buchanan et al., 2002
Dullstroom formation	dacite	hs16	Volcanites, Dullstroom Formation, Rooiberg Group	66.6751	0.67788	13.6588	6.6549	0.0708233	1.89199	4.52257	3.19717	2.50917	0.141647	100	[23] Buchanan et al., 2002
Dullstroom formation	dacite	hs17	Volcanites, Dullstroom Formation, Rooiberg Group	66.3729	0.670844	13.9251	6.44781	0.0711501	2.31746	4.50278	2.92732	2.62239	0.1423	100	[23] Buchanan et al., 2002
Dullstroom formation	dacite	hs18	Volcanites, Dullstroom Formation, Rooiberg Group	66.5346	0.668384	13.5702	6.40595	0.0810163	2.19757	4.79009	3.39256	2.21782	0.141778	100	[23] Buchanan et al., 2002
Dullstroom formation	dacite	hs20	Volcanites, Dullstroom Formation, Rooiberg Group	66.0838	0.648675	13.683	6.4387	0.172304	2.21969	4.52046	3.37514	2.71633	0.141898	100	[23] Buchanan et al., 2002
Dullstroom formation	dacite	hs21	Volcanites, Dullstroom Formation, Rooiberg Group	66.7412	0.668425	13.4698	6.46102	0.192425	1.96476	4.71949	3.1497	2.4914	0.141787	100	[23] Buchanan et al., 2002
Dullstroom formation	dacite	avg.	Volcanites, Dullstroom Formation, Rooiberg Group	67.3988	0.640441	13.4188	6.11943	0.121989	1.98232	4.44243	3.13105	2.61259	0.132155	100	[23] Buchanan et al., 2002
Dullstroom formation	rhyolites	kk20	Volcanites, Dullstroom Formation, Rooiberg Group	69.1801	0.576501	12.1369	7.3351	0.131483	0.768668	2.71056	3.64106	3.41855	0.10114	100	[23] Buchanan et al., 2002
Dullstroom formation	rhyolites	kk21	Volcanites, Dullstroom Formation, Rooiberg Group	68.0787	0.647405	12.0377	8.02806	0.14162	0.960991	2.74135	3.14598	4.0564	0.161851	100	[23] Buchanan et al., 2002
Dullstroom formation	rhyolites	nk10	Volcanites, Dullstroom Formation, Rooiberg Group	70.5287	0.541742	12.1636	6.67727	0.153323	0.296425	2.03409	3.25045	4.20106	0.153323	100	[23] Buchanan et al., 2002
Dullstroom formation	rhyolites	nk10	Volcanites, Dullstroom Formation, Rooiberg Group	70.5479	0.548142	12.0794	6.43011	0.152262	0.38573	2.44634	3.64413	3.61368	0.152262	100	[23] Buchanan et al., 2002
Dullstroom formation	rhyolites	nk15	Volcanites, Dullstroom Formation, Rooiberg Group	70.3291	0.518321	12.3991	6.5294	0.111795	0.274405	2.10377	3.68923	3.89249	0.152447	100	[23] Buchanan et al., 2002
Dullstroom formation	rhyolites	pb3	Volcanites, Dullstroom Formation, Rooiberg Group	70.2883	0.660222	11.9856	6.00466	0.11173	0.33519	2.36664	3.2808	4.78407	0.182831	100	[23] Buchanan et al., 2002
Dullstroom formation	rhyolites	pb8	Volcanites, Dullstroom Formation, Rooiberg Group	71.3173	0.540747	12.0393	6.29779	0.11223	0.142839	1.95893	2.69353	4.77489	0.122433	100	[23] Buchanan et al., 2002
Dullstroom formation	rhyolites	pb9	Volcanites, Dullstroom Formation, Rooiberg Group	70.435	0.556599	11.4356	6.95695	0.13156	0.1518	2.12519	3.04611	5.02963	0.13156	100	[23] Buchanan et al., 2002
Dullstroom formation	rhyolites	pb10	Volcanites, Dullstroom Formation, Rooiberg Group	72.535	0.414197	11.8198	5.65405	0.0808189	0	1.42443	2.68723	5.32394	0.0606142	100	[23] Buchanan et al., 2002
Dullstroom formation	rhyolites	117	Volcanites, Dullstroom Formation, Rooiberg Group	69.4934	0.585099	12.2152	7.47221	0.123179	0.349007	1.80662	3.2745	4.53708	0.143709	100	[23] Buchanan et al., 2002
Dullstroom formation	rhyolites	ld1	Volcanites, Dullstroom Formation, Rooiberg Group	70.8626	0.648814	12.0639	6.63163	0.182479	0.243305	0.780604	3.82192	4.6228	0.141928	100	[23] Buchanan et al., 2002
Dullstroom formation	rhyolites	avg	Volcanites, Dullstroom Formation, Rooiberg Group	70.2805	0.568744	12.0858	6.72594	0.13203	0.355465	2.04139	3.29059	4.38746	0.13203	100	[23] Buchanan et al., 2002
Dullstroom formation	low-Ti	avg-low-Ti	Volcanites, Dullstroom Formation, Rooiberg Group	56.8252	0.609579	15.7044	8.92474	0.16531	4.65966	9.24701	2.62429	1.14684	0.0929867	100	[23] Buchanan et al., 2002
Dullstroom formation	high-Ti	avg-high-Ti	Volcanites, Dullstroom Formation, Rooiberg Group	60.2874	1.68591	13.7647	10.5613	0.170725	0.458824	7.96007	3.14775	1.78195	0.181396	100	[23] Buchanan et al., 2002
Dullstroom formation		upper avg	Volcanites, Dullstroom Formation, Rooiberg Group	67.3988	0.640441	13.4188	6.11943	0.121989	1.98232	4.44243	3.13105	2.61259	0.132155	100	[23] Buchanan et al., 2002
Rooiberg/Dullstroom		RG7	Volcanites, Dullstroom Formation, Rooiberg Group	67.927	0.618255	13.6523	5.78194	0.091218	1.85477	4.06427	3.08114	2.79735	0.131759	100	[37] Jolayemi, 2015
Rooiberg/Dullstroom		RG8	Volcanites, Dullstroom Formation, Rooiberg Group	57.3896	0.643908	15.1983	8.99432	0.143091	5.35568	8.34014	2.35078	1.47179	0.112428	100	[37] Jolayemi, 2015
Rooiberg/Dullstroom	basalt	RG10	Volcanites, Dullstroom Formation, Rooiberg Group	55.9468	1.47201	11.7035	11.0159	0.259157	5.86731	8.74914	2.87146	1.96959	0.145128	100	[37] Jolayemi, 2015
Rooiberg/Dullstroom		RG13	Volcanites, Dullstroom Formation, Rooiberg Group	66.8222	0.665415	13.8282	6.53001	0.124765	1.87148	4.36678	3.01516	2.65126	0.124765	100	[37] Jolayemi, 2015
Rooiberg/Dullstroom		RG23	Volcanites, Dullstroom Formation, Rooiberg Group	75.4674	0.290799	11.2509	3.55498	0.0802204	1.41389	2.53697	0.9827	4.35196	0.0701929	100	[37] Jolayemi, 2015
Rooiberg/Dullstroom		RG24	Volcanites, Dullstroom Formation, Rooiberg Group	57.375	0.625313	15.3663	8.36606	0.184519	5.18702	9.49245	2.35774	0.922593	0.123012	100	[37] Jolayemi, 2015
Rooiberg/Dullstroom		RG25	Volcanites, Dullstroom Formation, Rooiberg Group	58.7659	1.64167	13.4982	10.2855	0.152007	3.91164	7.64088	2.56385	1.36806	0.172274	100	[37] Jolayemi, 2015
Rooiberg/Dullstroom		RG34	Volcanites, Dullstroom Formation, Rooiberg Group	70.57	0.512789	13.0351	4.73404	0.0820463	1.55888	4.05103	1.8563	3.48697	0.112814	100	[37] Jolayemi, 2015
Rooiberg/Dullstroom		RG40	Volcanites, Dullstroom Formation, Rooiberg Group	61.9922	0.713826	14.5982	8.81128	0.160862	3.01617	6.33395	2.61401	1.73932	0.0201078	100	[37] Jolayemi, 2015
Rooiberg/Dullstroom		RG41	Volcanites, Dullstroom Formation, Rooiberg Group	59.5652	0.658179	14.6033	9.25358	0.195397	4.07248	7.08571	2.81783	1.59403	0.154261	100	[37] Jolayemi, 2015
Rooiberg/Dullstroom		RG42	Volcanites, Dullstroom Formation, Rooiberg Group	57.478	0.625796	15.0735	9.57254	0.204064	5.01997	8.9516	1.86378	1.08834	0.122438	100	[37] Jolayemi, 2015
Rooiberg/Dullstroom		RG47	Volcanites, Dullstroom Formation, Rooiberg Group	74.8738	0.319577	11.2574	3.58053	0.0618536	1.74221	2.59785	1.37109	4.11327	0.0824715	100	[37] Jolayemi, 2015
Rooiberg/Dullstroom		RG49	Volcanites, Dullstroom Formation, Rooiberg Group	55.9296	0.612217	15.5856	8.84197	0.145272	5.81087	9.50492	1.93004	1.52535	0.114142	100	[37] Jolayemi, 2015
Rooiberg/Dullstroom		RG50	Volcanites, Dullstroom Formation, Rooiberg Group	60.1789	0.417839	13.5339	9.02331	0.193632	4.31087	8.88671	2.82296	0.570706	0.0611471	100	[37] Jolayemi, 2015
Rooiberg/Dullstroom		RG51	Volcanites, Dullstroom Formation, Rooiberg Group	58.4388	0.465648	14.5464	8.75325	0.172087	5.9522	8.51326	1.8221	1.26535	0.0708595	100	[37] Jolayemi, 2015
Rooiberg/Dullstroom		RG52	Volcanites, Dullstroom Formation, Rooiberg Group	57.4568	0.465279	14.5271	8.85695	0.165433	6.3795	8.79895	1.99553	1.29244	0.0620372	100	[37] Jolayemi, 2015
Rooiberg/Dullstroom	andesite	RG54	Volcanites, Dullstroom Formation, Rooiberg Group	58.1272	0.59544	14.8449	9.15439	0.184792	4.85591	8.91106	1.84792	1.34487	0.133461	100	[37] Jolayemi, 2015
Rooiberg/Dullstroom		RG55	Volcanites, Dullstroom Formation, Rooiberg Group	59.206	0.552848	14.8757	9.32264	0.204759	4.97563	7.59655	1.83259	1.30022	0.133093	100	[37] Jolayemi, 2015
Rooiberg/Dullstroom		RG60	Volcanites, Dullstroom Formation, Rooiberg Group	66.6772	0.632979	13.7724	6.60499	0.0816747	1.89894	4.42064	2.88924	2.87903	0.142931	100	[37] Jolayemi, 2015
Rooiberg/Dullstroom		RG62	Volcanites, Dullstroom Formation, Rooiberg Group	57.569	1.78722	14.2774	12.4976	0.0817016	2.67573	5.08593	3.44168	2.36935	0.214467	100	[37] Jolayemi, 2015
Rooiberg/Dullstroom		RG63	Volcanites, Dullstroom Formation, Rooiberg Group	56.9179	0.770828	15.1288	9.34036	0.195276	4.96413	8.68466	2.31248	1.55193	0.13361	100	[37] Jolayemi, 2015
Dullstroom	HTI	139a	Volcanites, Dullstroom Formation, Rooiberg Group	53.1532	2.1631	14.1464	13.0903	0.172641	4.32619	8.74378	2.79273	1.11709	0.294506	100	[43] Schweitzer, 1998
Dullstroom	HTI	139b	Volcanites, Dullstroom Formation, Rooiberg Group	52.8094	2.09691	14.1388	12.5407	0.193404	4.52972	9.10016	2.85016	1.4658	0.274837	100	[43] Schweitzer, 1998
Dullstroom	HTI	139c	Volcanites, Dullstroom Formation, Rooiberg Group	53.3468	2.0962	14.2481	12.1519	0.182278	4.54684	8.89114	2.84557	1.41772	0.273418	100	[43] Schweitzer, 1998
Dullstroom	HTI	139d	Volcanites, Dullstroom Formation, Rooiberg Group	52.8134	2.09112	14.4257	12.3346	0.191939	4.68734	8.81907	2.86898	1.4749	0.292959	100	[43] Schweitzer, 1998
Dullstroom	HTI	139e	Volcanites, Dullstroom Formation, Rooiberg Group	52.9852	2.10484	14.1672	12.4469	0.182149	4.51326	9.01639	2.95487	1.356	0.273224	100	[43] Schweitzer, 1998
Dullstroom	HTI	139f	Volcanites, Dullstroom Formation, Rooiberg Group	52.7347	2.10046	14.135	12.6941	0.202943	4.65753	8.95992	2.98326	1.26839	0.263825	100	[43] Schweitzer, 1998
Dullstroom	HTI	139g	Volcanites, Dullstroom Formation, Rooiberg Group	52.5801	2.07024	14.2136	12.6378	0.195695	4.77907	9.37275	2.63673	1.24627	0.267793	100	[43] Schweitzer, 1998
Dullstroom	HTI	139h	Volcanites, Dullstroom Formation, Rooiberg Group	52.7654	2.09684	14.2423	12.3582	0.202593	4.70016	9.31929	2.69449	1.35737	0.263371	100	[43] Schweitzer, 1998
Dullstroom	HTI	139i	Volcanites, Dullstroom Formation, Rooiberg Group	52.4651	2.05092	14.2453	12.7298	0.202061	4.49586	9.5979	2.9703	0.979996	0.262679	100	[43] Schweitzer, 1998
Dullstroom	HTI	139k	Volcanites, Dullstroom Formation, Rooiberg Group	52.461	2.07616	14.2192	12.5076	0.202552	4.71947	9.69212	2.85599	1.00263	0.263318	100	[43] Schweitzer, 1998
Dullstroom	HTI	5	Volcanites, Dullstroom Formation, Rooiberg Group	57.5586	1.49042	12.2985	11.1731	0.152084	5.27223	7.89821	2.54486	1.46	0.152084	100	[43] Schweitzer, 1998
Dullstroom	HTI	9	Volcanites, Dullstroom Formation, Rooiberg Group	57.0258	1.6085	13.2929	10.6829	0.171978	4.75468	7.92109	2.86292	1.50733	0.171978	100	[43] Schweitzer, 1998
Dullstroom	HTI	19	Volcanites, Dullstroom Formation, Rooiberg Group	57.7977	1.68076	13.2321	10.5226	0.173169	4.41072	7.52776	2.60772	1.88449	0.162983	100	[43] Schweitzer, 1998
Dullstroom	HTI	27	Volcanites, Dullstroom Formation, Rooiberg Group	57.7048	1.57735	12.8109	10.3842	0.151668	4.94439	7.21941	3.4277	1.59757	0.182002	100	[43] Schweitzer, 1998
Dullstroom	HTI	28	Volcanites, Dullstroom Formation, Rooiberg Group	55.7058	1.69509	13.0966	11.4015	0.151347	5.27696	7.62789	3.24892	1.62446	0.171527	100	[43] Schweitzer, 1998
Dullstroom	HTI	29	Volcanites, Dullstroom Formation, Rooiberg Group	56.1679	1.75206	13.0284	11.2865	0.173169	4.90985	7.18142	3.29021	2.0271	0.183355	100	[43] Schweitzer, 1998
Dullstroom	HTI	41	Volcanites, Dullstroom Formation, Rooiberg Group	55.4203	1.8558	13.7106	11.7128	0.141973	4.29977	7.48403	3.69131	1.50086	0.182537	100	[43] Schweitzer, 1998
Dullstroom	HTI	45	Volcanites, Dullstroom Formation, Rooiberg Group	57.605	1.72795	13.6628	10.438	0.140647	3.76733	6.31907	3.75728	2.40104	0.180832	100	[43] Schweitzer, 1998
Dullstroom	HTI	46	Volcanites, Dullstroom Formation, Rooiberg Group	55.6151	1.79925	13.4034	11.311	0.131406	4.75083	7.19701	4.00283	1.6072	0.181947	100	[43] Schweitzer, 1998
Dullstroom	HTI	48	Volcanites, Dullstroom Formation, Rooiberg Group	55.137	1.66989	13.186	11.2107	0.183281	5.63079	7.77925	2.90194	2.12809	0.173098	100	[43] Schweitzer, 1998
Dullstroom	HTI	50	Volcanites, Dullstroom Formation, Rooiberg Group	52.4202	2.04393	14.6431	12.6907	0.213545	4.09803	8.77568	3.88448	0.955867	0.274558	100	[43] Schweitzer, 1998
Dullstroom	HTI	51	Volcanites, Dullstroom Formation, Rooiberg Group	52.9346	2.08885	14.4284	12.1255	0.21398	4.84002	8.65091	2.53719	1.89525	0.285307	100	[43] Schweitzer, 1998
Dullstroom	HTI	61	Volcanites, Dullstroom Formation, Rooiberg Group	53.2144	2.11925	14.6928	12.6445	0.192659	4.39059	8.66964	2.34232	1.42973	0.304198	100	[43] Schweitzer, 1998
Dullstroom	HTI	64	Volcanites, Dullstroom Formation, Rooiberg Group	52.9263	2.05903	14.3727	12.4252	0.182574	4.52379	9.149	2.65747	1.42002	0.284004	100	[43] Schweitzer, 1998
Dullstroom	HTI	72	Volcanites, Dullstroom Formation, Rooiberg Group	55.2272	1.76279	14.4793	12.4516	0.142653	3.45425	8.16181	3.19951	0.917057	0.203791	100	[43] Schweitzer, 1998
Dullstroom	HTI	101	Volcanites, Dullstroom Formation, Rooiberg Group	57.0124	1.644	12.9592	10.8382	0.172519	4.84067	7.78364	3.0546	1.51208	0.182667	100	[43] Schweitzer, 1998
Dullstroom	HTI	103	Volcanites, Dullstroom Formation, Rooiberg Group	52.8405	2.08608	14.2582	11.9494	0.151899	4.69873	10.0658	3.23038	0.455696	0.263291	100	[43] Schweitzer, 1998
Dullstroom	HTI	104	Volcanites, Dullstroom Formation, Rooiberg Group	52.5324	2.05849	14.0018	12.6057	0.18343	4.83033	9.12055	3.21003	1.20249	0.254764	100	[43] Schweitzer, 1998
Dullstroom	HTI	105	Volcanites, Dullstroom Formation, Rooiberg Group	52.8415	2.11486	14.2829	11.9775	0.180415	4.36003	9.71234	3.03699	1.22281	0.270622	100	[43] Schweitzer, 1998
Dullstroom	HTI	109	Volcanites, Dullstroom Formation, Rooiberg Group	57.5367	1.44898	12.1352	10.8774	0.171061	5.69531	7.88891	2.55585	1.54961	0.140873	100	[43] Schweitzer, 1998
Dullstroom	HTI	110	Volcanites, Dullstroom Formation, Rooiberg Group	56.9428	1.49208	11.9164	11.2972	0.182704	5.95818	8.27243	2.55786	1.20788	0.172554	100	[43] Schweitzer, 1998
Dullstroom	HTI	127	Volcanites, Dullstroom Formation, Rooiberg Group	51.2524	2.11635	13.9556	13.6489	0.194254	5.19374	8.78233	3.13874	1.45179	0.265821	100	[43] Schweitzer, 1998
Dullstroom	HTI	132	Volcanites, Dullstroom Formation, Rooiberg Group	58.8157	1.71089	14.4145	10.6239	0.143428	3.49349	6.56695	2.68415	1.36257	0.184407	100	[43] Schweitzer, 1998
Dullstroom	HTI	136	Volcanites, Dullstroom Formation, Rooiberg Group	58.2337	1.67106	13.9356	10.2289	0.141787	4.12194	6.92728	3.09905	1.47863	0.162042	100	[43] Schweitzer, 1998
Dullstroom	HTI	173	Volcanites, Dullstroom Formation, Rooiberg Group	53.5973	2.02539	14.0165	6.43894	0.171302	5.45143	13.0089	4.37324	0.574365	0.342604	100	[43] Schweitzer, 1998
Dullstroom	LTI	143a	Volcanites, Dullstroom Formation, Rooiberg Group	57.3726	0.596683	15.5744	9.26375	0.171926	5.17799	8.32322	1.96197	1.42597	0.131472	100	[43] Schweitzer, 1998
Dullstroom	LTI	143b	Volcanites, Dullstroom Formation, Rooiberg Group	57.7751	0.640833	15.2598	8.95164	0.160208	5.25683	8.53109	2.06268	1.2316	0.130169	100	[43] Schweitzer, 1998
Dullstroom	LTI	143c	Volcanites, Dullstroom Formation, Rooiberg Group	57.9074	0.633803	15.2716	9.10463	0.160966	4.97988	8.62173	2.17304	1.00604	0.140845	100	[43] Schweitzer, 1998
Dullstroom	LTI	143d	Volcanites, Dullstroom Formation, Rooiberg Group	57.6461	0.640512	15.1421	9.25741	0.170136	5.07406	8.69696	2.08167	1.17094	0.120096	100	[43] Schweitzer, 1998
Dullstroom	LTI	143e	Volcanites, Dullstroom Formation, Rooiberg Group	58.4416	0.644317	15.071	9.25199	0.161079	4.6411	7.97342	2.40612	1.27857	0.130877	100	[43] Schweitzer, 1998
Dullstroom	LTI	143f	Volcanites, Dullstroom Formation, Rooiberg Group	56.5939	0.58657	16.0396	8.9907	0.182039	5.48139	8.51537	2.1339	1.34506	0.131472	100	[43] Schweitzer, 1998
Dullstroom	LTI	143g	Volcanites, Dullstroom Formation, Rooiberg Group	58.0596	0.587997	15.5312	8.73885	0.243309	4.94728	8.29278	1.85523	1.61192	0.131792	100	[43] Schweitzer, 1998
Dullstroom	LTI	143h	Volcanites, Dullstroom Formation, Rooiberg Group	57.8727	0.602841	15.5206	9.04261	0.163482	4.98621	8.15367	2.07418	1.4509	0.132829	100	[43] Schweitzer, 1998
Dullstroom	LTI	143i	Volcanites, Dullstroom Formation, Rooiberg Group	61.2595	0.700863	14.6369	8.34942	0.213306	3.13865	7.49619	2.7933	1.24937	0.162519	100	[43] Schweitzer, 1998
Dullstroom	LTI	143j	Volcanites, Dullstroom Formation, Rooiberg Group	61.7256	0.709723	14.6507	8.55723	0.192639	3.04167	6.57001	2.62598	1.76417	0.162222	100	[43] Schweitzer, 1998
Dullstroom	LTI	2	Volcanites, Dullstroom Formation, Rooiberg Group	57.2456	0.587342	16.3848	8.6481	0.141772	4.88101	7.90886	2.56203	1.49873	0.141772	100	[43] Schweitzer, 1998
Dullstroom	LTI	3	Volcanites, Dullstroom Formation, Rooiberg Group	61.1407	0.523086	14.3245	8.2889	0.15089	4.74801	6.94095	1.91128	1.87104	0.100594	100	[43] Schweitzer, 1998
Dullstroom	LTI	6	Volcanites, Dullstroom Formation, Rooiberg Group	62.8263	0.730073	14.5315	8.55086	0.180018	3.0303	6.78068	1.55016	1.66017	0.160016	100	[43] Schweitzer, 1998
Dullstroom	LTI	10	Volcanites, Dullstroom Formation, Rooiberg Group	56.8834	0.61885	15.5828	9.15086	0.172466	5.31602	8.41027	2.46525	1.29857	0.101451	100	[43] Schweitzer, 1998
Dullstroom	LTI	12	Volcanites, Dullstroom Formation, Rooiberg Group	56.3525	0.583442	14.3446	8.44985	0.16095	6.68947	8.3392	2.75626	2.21306	0.110653	100	[43] Schweitzer, 1998
Dullstroom	LTI	13	Volcanites, Dullstroom Formation, Rooiberg Group	56.2016	0.713994	15.1877	9.47572	0.183599	5.85475	8.78213	2.05018	1.42799	0.122399	100	[43] Schweitzer, 1998
Dullstroom	LTI	20	Volcanites, Dullstroom Formation, Rooiberg Group	56.2847	0.696618	14.8915	9.71227	0.161535	6.00707	8.46037	2.27158	1.40333	0.111055	100	[43] Schweitzer, 1998
Dullstroom	LTI	26	Volcanites, Dullstroom Formation, Rooiberg Group	57.029	0.726099	15.359	9.07624	0.161355	5.55668	8.4409	1.94635	1.56313	0.141186	100	[43] Schweitzer, 1998
Dullstroom	LTI	30	Volcanites, Dullstroom Formation, Rooiberg Group	56.2996	0.681864	15.0824	8.87441	0.122125	5.98412	9.44433	2.25931	1.12966	0.122125	100	[43] Schweitzer, 1998
Dullstroom	LTI	31	Volcanites, Dullstroom Formation, Rooiberg Group	56.4121	0.691549	15.0412	9.32574	0.162717	5.97986	8.74606	2.15601	1.37293	0.111868	100	[43] Schweitzer, 1998
Dullstroom	LTI	33	Volcanites, Dullstroom Formation, Rooiberg Group	61.6182	0.704438	14.2397	8.57402	0.191205	2.99889	6.5714	3.31086	1.63027	0.161014	100	[43] Schweitzer, 1998
Dullstroom	LTI	43	Volcanites, Dullstroom Formation, Rooiberg Group	58.508	0.842274	14.5593	9.25499	0.160433	3.95067	7.69077	3.00812	1.85501	0.17046	100	[43] Schweitzer, 1998
Dullstroom	LTI	44	Volcanites, Dullstroom Formation, Rooiberg Group	56.8962	0.676494	15.2868	9.07714	0.151454	5.53312	8.5622	2.42326	1.27221	0.121163	100	[43] Schweitzer, 1998
Dullstroom	LTI	47	Volcanites, Dullstroom Formation, Rooiberg Group	64.7416	0.851064	13.2928	8.03445	0.131712	1.95542	5.30902	2.94833	2.57345	0.162107	100	[43] Schweitzer, 1998
Dullstroom	LTI	52	Volcanites, Dullstroom Formation, Rooiberg Group	56.7704	0.606306	15.5113	8.5388	0.161681	6.13379	8.94301	2.06144	1.14188	0.131366	100	[43] Schweitzer, 1998
Dullstroom	LTI	54	Volcanites, Dullstroom Formation, Rooiberg Group	59.7891	0.460782	14.2433	8.30432	0.133115	6.12328	7.45443	2.32439	1.10588	0.0614376	100	[43] Schweitzer, 1998
Dullstroom	LTI	57	Volcanites, Dullstroom Formation, Rooiberg Group	57.3841	0.593593	15.7405	8.82202	0.133047	5.09671	7.83953	2.50742	1.75008	0.133047	100	[43] Schweitzer, 1998
Dullstroom	LTI	58	Volcanites, Dullstroom Formation, Rooiberg Group	59.0558	0.690355	14.9036	9.3198	0.142132	4.15228	7.87817	2.31472	1.40102	0.142132	100	[43] Schweitzer, 1998
Dullstroom	LTI	59	Volcanites, Dullstroom Formation, Rooiberg Group	57.7347	0.636557	15.1864	9.09366	0.171769	4.89037	8.75013	1.80863	1.60655	0.121249	100	[43] Schweitzer, 1998
Dullstroom	LTI	60	Volcanites, Dullstroom Formation, Rooiberg Group	59.5308	0.667408	14.7032	8.85833	0.151684	3.8831	7.97856	2.57862	1.4865	0.161796	100	[43] Schweitzer, 1998
Dullstroom	LTI	62	Volcanites, Dullstroom Formation, Rooiberg Group	63.7632	0.590872	13.5901	10.2486	0.122249	2.22086	6.16341	2.04768	1.15118	0.101874	100	[43] Schweitzer, 1998
Dullstroom	LTI	63	Volcanites, Dullstroom Formation, Rooiberg Group	59.7239	0.675131	14.6917	8.40387	0.141072	3.83918	8.03104	3.28497	1.06812	0.141072	100	[43] Schweitzer, 1998
Dullstroom	LTI	67	Volcanites, Dullstroom Formation, Rooiberg Group	58.409	0.726832	13.7291	10.4886	0.141328	3.78558	6.34969	3.77549	2.41268	0.181708	100	[43] Schweitzer, 1998
Dullstroom	LTI	74	Volcanites, Dullstroom Formation, Rooiberg Group	58.8691	0.46867	15.0688	8.11004	0.13245	6.12328	6.92817	3.04636	1.19205	0.0611309	100	[43] Schweitzer, 1998
Dullstroom	LTI	76	Volcanites, Dullstroom Formation, Rooiberg Group	56.3663	0.626863	15.5174	9.47487	0.164423	5.64176	8.64248	2.41496	1.05847	0.0924879	100	[43] Schweitzer, 1998
Dullstroom	LTI	77	Volcanites, Dullstroom Formation, Rooiberg Group	57.4837	0.471178	14.5965	8.88221	0.150376	6.56642	8.17043	1.88471	1.72431	0.0701754	100	[43] Schweitzer, 1998
Dullstroom	LTI	86	Volcanites, Dullstroom Formation, Rooiberg Group	57.5066	0.444534	14.2756	8.81996	0.161649	6.66801	8.36533	1.89937	1.79834	0.0606183	100	[43] Schweitzer, 1998
Dullstroom	LTI	91	Volcanites, Dullstroom Formation, Rooiberg Group	57.1773	0.603561	15.5518	8.95282	0.171009	5.44211	8.58063	2.21306	1.17694	0.130772	100	[43] Schweitzer, 1998
Dullstroom	LTI	93	Volcanites, Dullstroom Formation, Rooiberg Group	57.2581	0.612495	15.4859	8.97305	0.153124	5.42058	8.48305	2.21519	1.29645	0.102082	100	[43] Schweitzer, 1998
Dullstroom	LTI	98	Volcanites, Dullstroom Formation, Rooiberg Group	56.7321	0.667557	15.1484	9.24309	0.154052	5.72045	8.6577	2.41347	1.15025	0.112971	100	[43] Schweitzer, 1998
Dullstroom	LTI	99	Volcanites, Dullstroom Formation, Rooiberg Group	56.4933	0.705017	15.1425	8.8076	0.153265	5.86492	9.11413	2.37049	1.23633	0.112394	100	[43] Schweitzer, 1998
Dullstroom	LTI	100	Volcanites, Dullstroom Formation, Rooiberg Group	61.2751	0.738007	14.0734	8.58959	0.164002	3.36203	6.68307	2.93153	2.06027	0.123001	100	[43] Schweitzer, 1998
Dullstroom	LTI	107	Volcanites, Dullstroom Formation, Rooiberg Group	58.6749	0.689935	14.7829	9.25325	0.162338	4.28166	8.14732	2.87135	1.00446	0.131899	100	[43] Schweitzer, 1998
Dullstroom	LTI	108	Volcanites, Dullstroom Formation, Rooiberg Group	57.262	0.58991	15.6631	9.29618	0.172905	4.93287	8.25875	2.29862	1.40358	0.12205	100	[43] Schweitzer, 1998
Dullstroom	LTI	111	Volcanites, Dullstroom Formation, Rooiberg Group	59.1284	0.692394	14.8661	9.0724	0.173098	4.06272	7.9218	2.56593	1.37461	0.142552	100	[43] Schweitzer, 1998
Dullstroom	LTI	112	Volcanites, Dullstroom Formation, Rooiberg Group	55.6986	0.537416	16.0718	9.64307	0.182519	5.85074	7.74691	3.2752	0.922734	0.0709795	100	[43] Schweitzer, 1998
Dullstroom	LTI	115	Volcanites, Dullstroom Formation, Rooiberg Group	57.1226	0.475179	14.589	9.06885	0.181984	6.9356	8.26003	2.14336	1.14245	0.0808816	100	[43] Schweitzer, 1998
Dullstroom	LTI	120	Volcanites, Dullstroom Formation, Rooiberg Group	57.1998	0.704657	15.4412	8.75204	0.153186	5.45343	8.83374	2.16503	1.17443	0.122549	100	[43] Schweitzer, 1998
Dullstroom	LTI	121	Volcanites, Dullstroom Formation, Rooiberg Group	60.9494	0.710011	14.6668	8.83457	0.142002	3.28634	6.74511	2.18075	2.32275	0.162288	100	[43] Schweitzer, 1998
Dullstroom	LTI	122	Volcanites, Dullstroom Formation, Rooiberg Group	60.8819	0.699442	14.668	9.1333	0.152053	3.32489	6.89306	1.7334	2.36189	0.152053	100	[43] Schweitzer, 1998
Dullstroom	LTI	123	Volcanites, Dullstroom Formation, Rooiberg Group	56.6987	0.593168	14.7883	9.11229	0.204541	6.56576	9.12252	1.61587	1.20679	0.0920434	100	[43] Schweitzer, 1998
Dullstroom	LTI	128	Volcanites, Dullstroom Formation, Rooiberg Group	54.7675	0.691971	15.4981	10.3592	0.193345	5.68841	9.31108	2.22855	1.12954	0.132289	100	[43] Schweitzer, 1998
Dullstroom	LTI	129	Volcanites, Dullstroom Formation, Rooiberg Group	56.9043	0.509165	15.2648	9.13442	0.183299	6.25255	8.00407	2.51527	1.1609	0.0712831	100	[43] Schweitzer, 1998
Dullstroom	LTI	134	Volcanites, Dullstroom Formation, Rooiberg Group	58.6702	0.488749	14.6014	8.85857	0.162916	6.19082	7.27014	2.28083	1.41533	0.0610936	100	[43] Schweitzer, 1998
Dullstroom	LTI	140	Volcanites, Dullstroom Formation, Rooiberg Group	56.6906	0.627086	15.3737	9.83109	0.151714	5.1684	9.43663	2.21503	0.404572	0.101143	100	[43] Schweitzer, 1998
Dullstroom	LTI	144	Volcanites, Dullstroom Formation, Rooiberg Group	59.1142	0.676645	14.8965	8.91942	0.164035	4.72627	7.88395	2.01968	1.45581	0.143531	100	[43] Schweitzer, 1998
Dullstroom	LTI	164	Volcanites, Dullstroom Formation, Rooiberg Group	57.5446	0.652063	14.8854	8.8538	0.234335	5.49159	8.54814	2.02751	1.66072	0.101885	100	[43] Schweitzer, 1998
Dullstroom	LTI	165	Volcanites, Dullstroom Formation, Rooiberg Group	55.6223	0.886128	15.0234	9.68629	0.162966	5.96863	8.50479	2.16948	1.87411	0.101854	100	[43] Schweitzer, 1998
Dullstroom	LTI	166	Volcanites, Dullstroom Formation, Rooiberg Group	58.542	0.666397	15.0444	8.50162	0.201939	4.86672	8.61268	2.07997	1.37318	0.111066	100	[43] Schweitzer, 1998
Dullstroom	LTI	167	Volcanites, Dullstroom Formation, Rooiberg Group	56.2494	0.733422	15.5445	9.00479	0.14261	5.66364	9.56504	1.73169	1.24274	0.122237	100	[43] Schweitzer, 1998
Dullstroom	LTI	177	Volcanites, Dullstroom Formation, Rooiberg Group	58.6591	0.658295	14.4217	8.87178	0.131659	5.20559	8.02107	2.03565	1.88374	0.111404	100	[43] Schweitzer, 1998
Dullstroom	LTI	178	Volcanites, Dullstroom Formation, Rooiberg Group	57.1963	0.606857	14.6354	8.75898	0.161829	6.59452	8.60726	2.15434	1.17326	0.111257	100	[43] Schweitzer, 1998
Dullstroom	LTI	179	Volcanites, Dullstroom Formation, Rooiberg Group	57.921	0.631236	15.1293	8.71513	0.142537	5.24333	8.06353	2.64712	1.39483	0.111993	100	[43] Schweitzer, 1998
Dullstroom	LTI	180	Volcanites, Dullstroom Formation, Rooiberg Group	59.6463	0.656897	15.139	8.74179	0.171804	4.14351	6.9429	2.40526	1.9808	0.171804	100	[43] Schweitzer, 1998
Dullstroom	LTI	181	Volcanites, Dullstroom Formation, Rooiberg Group	56.4982	0.591657	14.9418	8.87485	0.140393	6.6787	8.9651	1.93542	1.26354	0.110309	100	[43] Schweitzer, 1998
Dullstroom	LTI	184	Volcanites, Dullstroom Formation, Rooiberg Group	56.5955	0.618639	15.7354	8.42147	0.209539	6.14648	9.9082	1.68629	0.568749	0.109759	100	[43] Schweitzer, 1998
Dullstroom	HMF	4	Volcanites, Dullstroom Formation, Rooiberg Group	63.7033	0.625631	14.662	7.02321	0.12109	3.24924	5.68113	2.73461	2.05853	0.141271	100	[43] Schweitzer, 1998
Dullstroom	HMF	8	Volcanites, Dullstroom Formation, Rooiberg Group	67.7555	0.639297	12.9957	5.69374	0.129857	1.75807	5.31415	2.66707	2.9068	0.139846	100	[43] Schweitzer, 1998
Dullstroom	HMF	15	Volcanites, Dullstroom Formation, Rooiberg Group	68.9729	0.584256	13.1099	5.60681	0.0820008	1.57852	3.76179	3.16728	2.99303	0.143501	100	[43] Schweitzer, 1998
Dullstroom	HMF	16	Volcanites, Dullstroom Formation, Rooiberg Group	68.7097	0.58324	13.2508	5.29008	0.194413	1.6167	3.76548	3.53013	2.92643	0.13302	100	[43] Schweitzer, 1998
Dullstroom	HMF	17	Volcanites, Dullstroom Formation, Rooiberg Group	66.4193	0.621866	13.6108	6.2989	0.190572	2.37713	5.11535	2.77834	2.44734	0.140421	100	[43] Schweitzer, 1998
Dullstroom	HMF	18	Volcanites, Dullstroom Formation, Rooiberg Group	64.728	0.619164	14.3727	6.9123	0.101502	2.3041	5.33902	3.08567	2.4056	0.131953	100	[43] Schweitzer, 1998
Dullstroom	HMF	22	Volcanites, Dullstroom Formation, Rooiberg Group	64.7361	0.648081	13.9389	7.01574	0.123444	2.68491	5.70929	2.87008	2.1397	0.133731	100	[43] Schweitzer, 1998
Dullstroom	HMF	23	Volcanites, Dullstroom Formation, Rooiberg Group	67.3044	0.630915	13.5138	6.17686	0.0814084	1.93345	4.32482	3.10369	2.79841	0.132289	100	[43] Schweitzer, 1998
Dullstroom	HMF	24	Volcanites, Dullstroom Formation, Rooiberg Group	66.2263	0.605083	13.6749	6.37354	0.110932	2.54135	4.98185	2.68253	2.67245	0.131101	100	[43] Schweitzer, 1998
Dullstroom	HMF	25	Volcanites, Dullstroom Formation, Rooiberg Group	66.4163	0.600781	14.0082	6.28817	0.110143	2.53329	4.73616	2.59337	2.58336	0.130169	100	[43] Schweitzer, 1998
Dullstroom	HMF	32	Volcanites, Dullstroom Formation, Rooiberg Group	69.4231	0.563582	13.1263	5.3694	0.10247	1.37309	3.48396	3.59668	2.83841	0.122963	100	[43] Schweitzer, 1998
Dullstroom	HMF	34	Volcanites, Dullstroom Formation, Rooiberg Group	69.9574	0.581335	12.4572	5.20087	0.0934288	1.55715	3.61258	3.40496	2.98972	0.145334	100	[43] Schweitzer, 1998
Dullstroom	HMF	35	Volcanites, Dullstroom Formation, Rooiberg Group	69.5268	0.578798	13.0686	5.14825	0.0812348	1.54346	3.40171	3.25955	3.17831	0.213241	100	[43] Schweitzer, 1998
Dullstroom	HMF	36	Volcanites, Dullstroom Formation, Rooiberg Group	69.5238	0.573477	13.2309	5.29442	0.0921659	1.44393	3.48182	3.18484	3.05172	0.122888	100	[43] Schweitzer, 1998
Dullstroom	HMF	37	Volcanites, Dullstroom Formation, Rooiberg Group	68.2528	0.649351	13.2407	5.81372	0.101461	1.6944	4.34253	2.87135	2.90179	0.131899	100	[43] Schweitzer, 1998
Dullstroom	HMF	38	Volcanites, Dullstroom Formation, Rooiberg Group	68.1519	0.73764	12.9984	6.37959	0.099681	1.47528	4.32616	2.69139	3.0004	0.139553	100	[43] Schweitzer, 1998
Dullstroom	HMF	39	Volcanites, Dullstroom Formation, Rooiberg Group	67.6027	0.669531	13.4006	6.09573	0.109923	1.86869	4.69671	2.64815	2.77806	0.129909	100	[43] Schweitzer, 1998
Dullstroom	HMF	40	Volcanites, Dullstroom Formation, Rooiberg Group	69.5469	0.574006	13.1816	5.3608	0.0717507	1.65027	2.88028	3.47478	3.13653	0.123001	100	[43] Schweitzer, 1998
Dullstroom	HMF	42	Volcanites, Dullstroom Formation, Rooiberg Group	69.5296	0.505817	13.0804	4.96712	0.091047	1.95245	4.06677	2.68083	3.01467	0.11128	100	[43] Schweitzer, 1998
Dullstroom	HMF	49	Volcanites, Dullstroom Formation, Rooiberg Group	66.5988	0.610998	13.9308	6.222	0.1222	2.02648	4.76578	3.01426	2.58656	0.1222	100	[43] Schweitzer, 1998
Dullstroom	HMF	69	Volcanites, Dullstroom Formation, Rooiberg Group	68.9516	0.574597	13.3065	5.12097	0.0806452	1.63306	3.84073	3.21573	3.13508	0.141129	100	[43] Schweitzer, 1998
Dullstroom	HMF	70	Volcanites, Dullstroom Formation, Rooiberg Group	68.428	0.605022	13.3206	5.49561	0.0504185	1.4823	3.68055	3.51921	3.28728	0.131088	100	[43] Schweitzer, 1998
Dullstroom	HMF	71	Volcanites, Dullstroom Formation, Rooiberg Group	64.9715	0.609451	14.397	6.81387	0.109901	2.61764	5.08542	2.73754	2.53772	0.119892	100	[43] Schweitzer, 1998
Dullstroom	HMF	96	Volcanites, Dullstroom Formation, Rooiberg Group	67.4369	0.628357	13.7428	5.7667	0.101348	1.75332	4.01338	3.56745	2.85801	0.131752	100	[43] Schweitzer, 1998
Dullstroom	HMF	97	Volcanites, Dullstroom Formation, Rooiberg Group	64.5549	0.646661	14.0851	6.93139	0.111145	2.53612	5.03183	3.24341	2.7281	0.131353	100	[43] Schweitzer, 1998
Dullstroom	HMF	182	Volcanites, Dullstroom Formation, Rooiberg Group	67.0517	0.618034	13.6981	5.88652	0.131712	2.46201	4.13374	2.94833	2.92806	0.141844	100	[43] Schweitzer, 1998
Loskop	LMF	1	Volcanites, Dullstroom Formation, Rooiberg Group	72.2817	0.478956	11.9433	5.58443	0.101906	0.438194	1.72221	3.13869	4.17813	0.132477	100	[43] Schweitzer, 1998
Loskop	LMF	2	Volcanites, Dullstroom Formation, Rooiberg Group	72.3726	0.449392	11.7863	5.67868	0.112348	0.367685	1.63415	3.26831	4.20795	0.122562	100	[43] Schweitzer, 1998
Loskop	LMF	3	Volcanites, Dullstroom Formation, Rooiberg Group	68.4955	0.636557	12.5695	6.34536	0.121249	0.838638	3.61726	3.7183	3.4657	0.191977	100	[43] Schweitzer, 1998
Loskop	LMF	4	Volcanites, Dullstroom Formation, Rooiberg Group	68.6937	0.637458	12.5873	6.64778	0.131539	0.779116	3.1367	3.55155	3.6325	0.202368	100	[43] Schweitzer, 1998
Loskop	LMF	5	Volcanites, Dullstroom Formation, Rooiberg Group	68.9722	0.625064	12.4296	6.71175	0.163951	0.758274	2.84865	3.5147	3.79137	0.184445	100	[43] Schweitzer, 1998
Loskop	LMF	6	Volcanites, Dullstroom Formation, Rooiberg Group	69.5316	0.702648	12.0367	7.26069	0.173116	0.193483	3.32994	3.15682	3.42159	0.193483	100	[43] Schweitzer, 1998
Loskop	LMF	9	Volcanites, Dullstroom Formation, Rooiberg Group	69.7774	0.633041	12.1809	7.20849	0.132734	0.387993	1.59281	3.50214	4.44149	0.142945	100	[43] Schweitzer, 1998
Loskop	LMF	10	Volcanites, Dullstroom Formation, Rooiberg Group	69.3539	0.621688	12.1178	7.40929	0.122299	0.397472	1.46759	2.84346	5.51366	0.152874	100	[43] Schweitzer, 1998
Loskop	LMF	11	Volcanites, Dullstroom Formation, Rooiberg Group	69.0994	0.630209	12.1264	7.56251	0.111811	0.325269	1.65684	2.94775	5.39744	0.142305	100	[43] Schweitzer, 1998
Loskop	LMF	12	Volcanites, Dullstroom Formation, Rooiberg Group	69.3633	0.61841	12.1249	7.63382	0.121655	0.354826	1.21655	3.30495	5.11963	0.14193	100	[43] Schweitzer, 1998
Loskop	LMF	13	Volcanites, Dullstroom Formation, Rooiberg Group	69.2581	0.640244	12.2358	7.46951	0.101626	0.436992	1.50407	3.22154	4.98984	0.142276	100	[43] Schweitzer, 1998
Loskop	LMF	14	Volcanites, Dullstroom Formation, Rooiberg Group	69.4229	0.621941	12.0616	7.13703	0.132545	0.418026	2.23287	3.10971	4.72064	0.142741	100	[43] Schweitzer, 1998
Loskop	LMF	19	Volcanites, Dullstroom Formation, Rooiberg Group	69.0667	0.676308	12.288	8.51108	0.228904	0.83238	0.738737	1.11331	6.37811	0.166476	100	[43] Schweitzer, 1998
Loskop	LMF	19.1	Volcanites, Dullstroom Formation, Rooiberg Group	68.4211	0.706533	12.7278	7.65923	0.184313	0.686054	1.53594	1.84313	6.06185	0.174073	100	[43] Schweitzer, 1998
Loskop	LMF	19.2	Volcanites, Dullstroom Formation, Rooiberg Group	69.379	0.683185	12.6032	7.17855	0.142755	0.968696	1.53972	1.02988	6.29142	0.183542	100	[43] Schweitzer, 1998
Loskop	LMF	21	Volcanites, Dullstroom Formation, Rooiberg Group	69.9012	0.637991	12.4203	7.31632	0.174933	0.58654	0.864375	2.34616	5.57728	0.174933	100	[43] Schweitzer, 1998
Loskop	LMF	22	Volcanites, Dullstroom Formation, Rooiberg Group	69.6098	0.635051	12.2094	7.40551	0.133156	0.676022	1.21889	2.71433	5.24429	0.153641	100	[43] Schweitzer, 1998
Loskop	LMF	25	Volcanites, Dullstroom Formation, Rooiberg Group	68.518	0.69169	11.891	8.41217	0.142407	0.651002	1.76991	2.87865	4.86217	0.183094	100	[43] Schweitzer, 1998
Loskop	LMF	27	Volcanites, Dullstroom Formation, Rooiberg Group	69.471	0.630722	12.6857	6.78535	0.162767	0.854527	2.47202	3.09257	3.65209	0.193286	100	[43] Schweitzer, 1998
Loskop	LMF	29	Volcanites, Dullstroom Formation, Rooiberg Group	67.7075	0.742474	12.5712	7.86208	0.244101	0.81367	3.13263	3.15297	3.54963	0.223759	100	[43] Schweitzer, 1998
Loskop	LMF	33	Volcanites, Dullstroom Formation, Rooiberg Group	68.1636	0.671612	11.8384	7.39775	1.61387	0.461107	3.34804	2.39575	3.92943	0.180433	100	[43] Schweitzer, 1998
Loskop	LMF	38	Volcanites, Dullstroom Formation, Rooiberg Group	68.3421	0.760613	12.4987	7.53418	0.205571	0.287799	2.98078	3.05273	4.1217	0.21585	100	[43] Schweitzer, 1998
Loskop	LMF	39	Volcanites, Dullstroom Formation, Rooiberg Group	68.4513	0.688521	12.2084	7.61484	0.226082	0.616586	2.64104	3.26791	4.11057	0.174699	100	[43] Schweitzer, 1998
Loskop	LMF	39.1	Volcanites, Dullstroom Formation, Rooiberg Group	69.38	0.646684	12.0612	7.20591	0.236091	0.523506	2.96654	3.01786	3.79799	0.164237	100	[43] Schweitzer, 1998
Loskop	LMF	41.4	Volcanites, Dullstroom Formation, Rooiberg Group	70.8537	0.611247	11.8378	7.0599	0.234311	0.407498	1.69112	2.78117	4.39079	0.132437	100	[43] Schweitzer, 1998
Loskop	LMF	44.42	Volcanites, Dullstroom Formation, Rooiberg Group	69.7144	0.678036	11.9273	7.62277	0.226012	0.59585	2.04438	3.31827	3.69838	0.174646	100	[43] Schweitzer, 1998
Loskop	LMF	53.45	Volcanites, Dullstroom Formation, Rooiberg Group	71.1941	0.679632	12.0347	7.94647	0.230029	0.209118	0.982852	3.1054	3.48181	0.135926	100	[43] Schweitzer, 1998
Loskop	LMF	63	Volcanites, Dullstroom Formation, Rooiberg Group	70.2808	0.58193	12.3022	7.08525	0.153139	0.336907	1.66411	2.18479	5.25778	0.153139	100	[43] Schweitzer, 1998
Dullstroom	BR	92a	Volcanites, Dullstroom Formation, Rooiberg Group	75.9988	0.270351	11.1445	2.70351	0.0700911	1.26164	3.06398	1.78232	3.62471	0.0801041	100	[43] Schweitzer, 1998
Dullstroom	BR	92b	Volcanites, Dullstroom Formation, Rooiberg Group	75.6849	0.279944	11.0178	2.93941	0.079984	1.4797	2.84943	1.53969	4.05919	0.069986	100	[43] Schweitzer, 1998
Dullstroom	BR	92c	Volcanites, Dullstroom Formation, Rooiberg Group	75.5043	0.280983	11.1591	2.77973	0.0702459	1.76618	2.64927	1.57551	4.14451	0.0702459	100	[43] Schweitzer, 1998
Dullstroom	BR	92d	Volcanites, Dullstroom Formation, Rooiberg Group	75.6522	0.283114	10.9302	2.93225	0.0707786	1.8908	2.58847	1.37513	4.19616	0.0808898	100	[43] Schweitzer, 1998
Dullstroom	BR	92e	Volcanites, Dullstroom Formation, Rooiberg Group	76.1504	0.300752	11.188	2.47619	0.0501253	1.06266	2.78697	1.49373	4.39098	0.100251	100	[43] Schweitzer, 1998
Dullstroom	BR	92f	Volcanites, Dullstroom Formation, Rooiberg Group	76.2111	0.262414	11.0113	2.88656	0.07065	1.26161	2.53331	1.52402	4.16835	0.07065	100	[43] Schweitzer, 1998
Dullstroom	BR	92g	Volcanites, Dullstroom Formation, Rooiberg Group	76.01	0.279302	10.9027	2.91272	0.0798005	1.57606	2.53367	1.60599	4.0399	0.0598504	100	[43] Schweitzer, 1998
Dullstroom	BR	92h	Volcanites, Dullstroom Formation, Rooiberg Group	76.7588	0.253062	10.6387	2.63185	0.101225	1.38678	2.58123	1.72082	3.85667	0.0708574	100	[43] Schweitzer, 1998
Dullstroom	BR	92i	Volcanites, Dullstroom Formation, Rooiberg Group	76.2084	0.264577	11.3666	2.64577	0.0915844	1.75028	2.43207	2.02503	3.1444	0.0712323	100	[43] Schweitzer, 1998
Dullstroom	BR	92k	Volcanites, Dullstroom Formation, Rooiberg Group	76.638	0.259688	10.6472	2.80663	0.0998801	0.848981	2.76668	1.14862	4.71434	0.0699161	100	[43] Schweitzer, 1998
Dullstroom	BR	7	Volcanites, Dullstroom Formation, Rooiberg Group	73.7035	0.387163	11.9511	4.18747	0.0407539	1.35507	3.74936	1.71167	2.8324	0.0815079	100	[43] Schweitzer, 1998
Dullstroom	BR	11	Volcanites, Dullstroom Formation, Rooiberg Group	75.2676	0.282771	11.1392	3.44375	0.0605938	1.51485	2.44395	1.62593	4.15068	0.0706928	100	[43] Schweitzer, 1998
Dullstroom	BR	14	Volcanites, Dullstroom Formation, Rooiberg Group	70.1713	0.395417	12.5317	4.80584	0.0811112	2.63611	4.38001	1.825	3.08223	0.0912501	100	[43] Schweitzer, 1998
Dullstroom	BR	53	Volcanites, Dullstroom Formation, Rooiberg Group	70.1032	0.38827	12.4349	4.82272	0.112394	2.73833	4.51619	1.77787	3.0142	0.0919587	100	[43] Schweitzer, 1998
Dullstroom	BR	65	Volcanites, Dullstroom Formation, Rooiberg Group	73.2652	0.380495	11.7353	3.86502	0.0801041	1.90247	3.22419	1.60208	3.845	0.10013	100	[43] Schweitzer, 1998
Dullstroom	BR	66	Volcanites, Dullstroom Formation, Rooiberg Group	74.0195	0.3861	11.8777	4.03373	0.0812843	1.56472	2.92623	1.73745	3.28185	0.0914448	100	[43] Schweitzer, 1998
Dullstroom	BR	90	Volcanites, Dullstroom Formation, Rooiberg Group	76.1508	0.264201	10.9542	2.63185	0.071131	1.65634	2.23555	1.85957	4.10527	0.071131	100	[43] Schweitzer, 1998
Dullstroom	BR	95	Volcanites, Dullstroom Formation, Rooiberg Group	78.941	0.252627	10.2365	2.17259	0.0404204	0.505255	1.55618	1.97049	4.25424	0.0707357	100	[43] Schweitzer, 1998
Dullstroom	BR	124	Volcanites, Dullstroom Formation, Rooiberg Group	72.6308	0.412031	12.1446	4.43964	0.0618047	2.02925	3.83189	1.63782	2.71941	0.092707	100	[43] Schweitzer, 1998
Dullstroom	BR	161	Volcanites, Dullstroom Formation, Rooiberg Group	77.3149	0.252169	10.9239	2.77386	0.0605205	1.08937	2.5116	1.54327	3.43958	0.0907807	100	[43] Schweitzer, 1998
Dullstroom	BR	162	Volcanites, Dullstroom Formation, Rooiberg Group	74.6351	0.29994	11.3877	3.14937	0.089982	1.96961	2.91942	1.90962	3.53929	0.09998	100	[43] Schweitzer, 1998
Dullstroom	BR	163	Volcanites, Dullstroom Formation, Rooiberg Group	70.0855	0.402212	12.5591	4.53494	0.140774	2.73504	4.22323	1.30719	3.92157	0.0904977	100	[43] Schweitzer, 1998
Dullstroom	BR	183	Volcanites, Dullstroom Formation, Rooiberg Group	75.3894	0.281379	11.2752	2.37162	0.0904432	1.45714	2.08019	1.57773	5.38639	0.0904432	100	[43] Schweitzer, 1998
Dullstroom	high-Ti	V-11-1-16	Volcanites, Dullstroom Formation, Rooiberg Group	45.7567	2.29754	15.3748	17.2446	0.196042	5.16308	9.92979	3.42537	0.332628	0.279403	100	[32] Gunther et al., 2018
Dullstroom	high-Ti	V-11-2-16	Volcanites, Dullstroom Formation, Rooiberg Group	49.1707	2.27412	15.1099	14.8885	0.175857	5.30424	8.93754	3.49473	0.476118	0.168317	100	[32] Gunther et al., 2018
Dullstroom	high-Ti	V-12-2-16	Volcanites, Dullstroom Formation, Rooiberg Group	57.3888	1.58504	13.2837	11.1981	0.165663	4.15895	6.34938	3.4104	2.19043	0.269458	100	[32] Gunther et al., 2018
Dullstroom	high-Ti	V-15-1-16	Volcanites, Dullstroom Formation, Rooiberg Group	56.6666	1.60678	13.3285	10.5491	0.153217	4.64658	7.30206	3.91883	1.56181	0.26657	100	[32] Gunther et al., 2018
Dullstroom	high-Ti	V-18-1-16	Volcanites, Dullstroom Formation, Rooiberg Group	53.9894	1.75051	13.3182	11.6982	0.168499	4.11933	7.94179	4.54723	2.2081	0.258687	100	[32] Gunther et al., 2018
Dullstroom	high-Ti	V-20-1-16	Volcanites, Dullstroom Formation, Rooiberg Group	57.4165	1.59819	13.3387	10.1656	0.140735	4.3935	7.40108	3.2219	2.07785	0.245954	100	[32] Gunther et al., 2018
Dullstroom	high-Ti	V-20-2-16	Volcanites, Dullstroom Formation, Rooiberg Group	57.3976	1.63658	13.4459	10.5644	0.129048	4.52075	6.90363	3.24865	1.90917	0.244312	100	[32] Gunther et al., 2018
Dullstroom	high-Ti	V-72-1-16	Volcanites, Dullstroom Formation, Rooiberg Group	54.9443	1.80006	15.1525	10.3893	0.158286	3.14831	8.1981	4.02221	1.88612	0.300898	100	[32] Gunther et al., 2018
Dullstroom	high-Ti	V-74-1-16	Volcanites, Dullstroom Formation, Rooiberg Group	51.4798	1.74551	12.9972	13.7096	0.229105	5.71794	9.03492	4.2564	0.459227	0.370272	100	[32] Gunther et al., 2018
Dullstroom	low-Ti	V-10-2-16	Volcanites, Dullstroom Formation, Rooiberg Group	55.1521	0.464273	16.9113	8.60913	0.1618	5.81585	8.94012	2.89066	0.942258	0.112539	100	[32] Gunther et al., 2018
Dullstroom	low-Ti	V-13-1-16	Volcanites, Dullstroom Formation, Rooiberg Group	54.8458	0.456558	16.8195	7.98374	0.151173	5.49066	10.0299	3.02548	1.08314	0.114089	100	[32] Gunther et al., 2018
Dullstroom	low-Ti	V-15-2-16	Volcanites, Dullstroom Formation, Rooiberg Group	51.8172	0.850688	15.9047	10.6191	0.171945	6.72446	10.2578	2.86914	0.556258	0.228719	100	[32] Gunther et al., 2018
Dullstroom	low-Ti	V-19-1-16	Volcanites, Dullstroom Formation, Rooiberg Group	56.4195	0.644576	15.3529	8.62788	0.149759	5.53396	8.43847	3.41492	1.24086	0.177266	100	[32] Gunther et al., 2018
Dullstroom	low-Ti	V-19-2-16	Volcanites, Dullstroom Formation, Rooiberg Group	56.7668	0.69011	15.118	8.92839	0.159596	5.52786	7.50459	3.79232	1.32192	0.190488	100	[32] Gunther et al., 2018
Dullstroom	low-Ti	V-68-1-16	Volcanites, Dullstroom Formation, Rooiberg Group	59.784	0.439064	13.3081	8.39235	0.200952	6.91405	7.80774	2.51625	0.526181	0.111378	100	[32] Gunther et al., 2018
Dullstroom	low-Ti	V-68-2-16	Volcanites, Dullstroom Formation, Rooiberg Group	56.4441	0.448548	14.2362	8.21001	0.127543	7.05986	10.1646	2.65511	0.535212	0.118754	100	[32] Gunther et al., 2018
Dullstroom	low-Ti	V-70-1-16	Volcanites, Dullstroom Formation, Rooiberg Group	58.5488	0.61052	14.8757	8.29604	0.165274	4.52017	8.19395	3.7097	0.894082	0.185793	100	[32] Gunther et al., 2018
Dullstroom	low-Ti	V-71-1-16	Volcanites, Dullstroom Formation, Rooiberg Group	54.1468	0.753263	16.1217	9.64333	0.169375	5.37389	9.24371	3.51699	0.796703	0.234228	100	[32] Gunther et al., 2018
Dullstroom	low-Ti	V-73-1-16	Volcanites, Dullstroom Formation, Rooiberg Group	54.3813	0.663085	15.5419	9.62065	0.18306	6.1975	9.56912	2.70742	0.967645	0.168378	100	[32] Gunther et al., 2018
Dullstroom	low-Ti	V-75-1-16	Volcanites, Dullstroom Formation, Rooiberg Group	57.0302	0.691319	14.9213	10.1854	0.177203	4.42905	8.19231	2.90502	1.25339	0.214764	100	[32] Gunther et al., 2018
Dullstroom	differentiated	V-16-1-16	Volcanites, Dullstroom Formation, Rooiberg Group	64.444	0.631517	13.9003	6.74085	0.136459	2.69865	5.60591	3.35601	2.30383	0.182454	100	[32] Gunther et al., 2018
Dullstroom	differentiated	V-17-1-16	Volcanites, Dullstroom Formation, Rooiberg Group	67.1759	0.605676	13.5026	6.04632	0.110411	2.1214	4.41541	3.21223	2.6137	0.196411	100	[32] Gunther et al., 2018
Dullstroom	differentiated	V-17-2-16	Volcanites, Dullstroom Formation, Rooiberg Group	66.3304	0.612531	13.7667	6.08102	0.10877	2.22322	5.08645	3.02399	2.56306	0.203906	100	[32] Gunther et al., 2018
Dullstroom	differentiated	V-21-1-16	Volcanites, Dullstroom Formation, Rooiberg Group	68.5704	0.61323	12.813	5.94617	0.103564	2.55954	3.55747	2.39543	3.25065	0.190513	100	[32] Gunther et al., 2018
Dullstroom	differentiated	V-22-1-16	Volcanites, Dullstroom Formation, Rooiberg Group	61.4496	0.684601	14.6547	7.79224	0.150839	3.4971	6.90631	3.08321	1.59628	0.185176	100	[32] Gunther et al., 2018
Dullstroom	differentiated	V-67-1-16	Volcanites, Dullstroom Formation, Rooiberg Group	60.6065	0.760538	14.1926	9.27249	0.160644	3.22624	6.40004	3.15837	1.97668	0.245902	100	[32] Gunther et al., 2018
Dullstroom	differentiated	V-14-1-16	Volcanites, Dullstroom Formation, Rooiberg Group	70.3412	0.569603	12.9233	4.86088	0.0995331	1.27301	4.059	3.49266	2.19524	0.185563	100	[32] Gunther et al., 2018
Dullstroom	differentiated	V-76-1-16	Volcanites, Dullstroom Formation, Rooiberg Group	73.6973	0.582581	12.8762	3.68354	0.0902654	1.20727	2.47149	2.60778	2.64541	0.138221	100	[32] Gunther et al., 2018
Dullstroom	differentiated	V-76-2-16	Volcanites, Dullstroom Formation, Rooiberg Group	71.408	0.561572	14.3753	3.64686	0.0800719	1.24409	2.15018	2.69485	3.7109	0.128176	100	[32] Gunther et al., 2018
Rooiberg/Dullstroom	LTI	avg-77	Volcanites, Dullstroom Formation, Rooiberg Group	58.1962	0.629697	14.9299	9.00873	0.162503	5.13914	8.04388	2.31566	1.45237	0.121877	100	[33] Hatton & Schweitzer, 1995
Rooiberg/Dullstroom	Basal Rhyolite	AVG-77	Volcanites, Dullstroom Formation, Rooiberg Group	74.7173	0.313005	11.4095	3.31179	0.0807754	1.67609	2.9685	1.6559	3.78635	0.0807754	100	[33] Hatton & Schweitzer, 1995
Rooiberg/Dullstroom	HMF	avg-24	Volcanites, Dullstroom Formation, Rooiberg Group	67.5046	0.608149	13.4806	5.94973	0.111494	1.98662	4.36854	3.05088	2.80762	0.131766	100	[33] Hatton & Schweitzer, 1995
Rooiberg/Dullstroom	HTI	avg-26	Volcanites, Dullstroom Formation, Rooiberg Group	54.6431	1.89578	13.7875	11.6586	0.172344	4.6837	8.4854	3.04136	1.39903	0.233171	100	[33] Hatton & Schweitzer, 1995
Rooiberg/Dullstroom	High Fe-Ti-P lavas	avg-35	Volcanites, Dullstroom Formation, Rooiberg Group	63.7744	1.06117	12.4844	11.1215	0.291303	0.842697	3.7037	2.97545	3.38119	0.364128	100	[33] Hatton & Schweitzer, 1995
Rooiberg/Dullstroom	LMF	avg-5	Volcanites, Dullstroom Formation, Rooiberg Group	69.3777	0.643711	12.2612	7.31583	0.21457	0.541535	2.0844	2.87116	4.52641	0.163482	100	[33] Hatton & Schweitzer, 1995
Rooiberg/Dullstroom	LTI (Low Ti basaltic andesite)	avg-77	Volcanites, Dullstroom Formation, Rooiberg Group	58.1962	0.629697	14.9299	9.00873	0.162503	5.13914	8.04388	2.31566	1.45237	0.121877	100	[33] Hatton & Schweitzer, 1995
Rooiberg/Dullstroom	HTI (high Ti basalt)	avg-35	Volcanites, Dullstroom Formation, Rooiberg Group	54.6431	1.89578	13.7875	11.6586	0.172344	4.6837	8.4854	3.04136	1.39903	0.233171	100	[33] Hatton & Schweitzer, 1995
Rooiberg/Dullstroom	High Fe-Ti-P lavas	avg-5	Volcanites, Dullstroom Formation, Rooiberg Group	63.7744	1.06117	12.4844	11.1215	0.291303	0.842697	3.7037	2.97545	3.38119	0.364128	100	[33] Hatton & Schweitzer, 1995
Rooiberg/Dullstroom	LMF (low Mg felsite)	avg-29	Volcanites, Dullstroom Formation, Rooiberg Group	69.3777	0.643711	12.2612	7.31583	0.21457	0.541535	2.0844	2.87116	4.52641	0.163482	100	[33] Hatton & Schweitzer, 1995
Bothasberg	granophyre	2	Rashoop Granophyre, Lebowa Granite Suites	71.1758	0.374077	12.1221	5.68193	0.101102	0.677383	1.82995	3.27571	4.70124	0.0606612	100	[48] Walraven, 1987
E of Groblersdal	granophyre	83	Rashoop Granophyre, Lebowa Granite Suites	74.2665	0.291163	12.269	2.96253	0.0803207	0.0502004	0.783127	3.64455	5.65257	0	100	[48] Walraven, 1987
E of Groblersdal	granophyre	84	Rashoop Granophyre, Lebowa Granite Suites	75.1159	0.278428	11.7437	3.11695	0.0497193	0.0497193	0.686126	3.70906	5.25036	0	100	[48] Walraven, 1987
E of Groblersdal	granophyre	85	Rashoop Granophyre, Lebowa Granite Suites	74.1263	0.286162	12.4481	3.32821	0.0817607	0.0511004	0.572325	3.57703	5.52907	0	100	[48] Walraven, 1987
E of Groblersdal	granophyre	86	Rashoop Granophyre, Lebowa Granite Suites	73.5854	0.287042	12.9989	3.31794	0.0820121	0.0512576	0.533079	4.0596	5.08475	0	100	[48] Walraven, 1987
E of Groblersdal	granophyre	87	Rashoop Granophyre, Lebowa Granite Suites	74.3633	0.285073	12.3803	3.13629	0.0814494	0.0509059	0.661776	3.32924	5.71164	0	100	[48] Walraven, 1987
E of Groblersdal	granophyre	88	Rashoop Granophyre, Lebowa Granite Suites	72.7788	0.269244	13.5451	3.36197	0.0621333	0.113911	0.610978	3.59338	5.66449	0	100	[48] Walraven, 1987
E of Groblersdal	granophyre	89	Rashoop Granophyre, Lebowa Granite Suites	74.6969	0.279203	11.8961	3.83437	0.0698008	0.0498577	0.309118	3.14104	5.72367	0	100	[48] Walraven, 1987
E of Groblersdal	granophyre	90	Rashoop Granophyre, Lebowa Granite Suites	75.6131	0.297044	12.8651	3.22504	0.0717003	0.0512145	0.368745	6.36084	1.14721	0	100	[48] Walraven, 1987
E of Groblersdal	granophyre	91	Rashoop Granophyre, Lebowa Granite Suites	74.2227	0.285198	12.2635	3.267	0.101856	0.0509282	0.346312	3.44275	6.01971	0	100	[48] Walraven, 1987
E of Groblersdal	granophyre	92	Rashoop Granophyre, Lebowa Granite Suites	72.5994	0.275259	11.8656	3.23679	0.088476	1.93664	0.717638	3.11632	6.16383	0	100	[48] Walraven, 1987
E of Groblersdal	granophyre	93	Rashoop Granophyre, Lebowa Granite Suites	74.6615	0.290551	12.113	3.12641	0.0701329	0.0500949	0.380722	3.38642	5.92122	0	100	[48] Walraven, 1987
E of Groblersdal	granophyre	94	Rashoop Granophyre, Lebowa Granite Suites	73.9999	0.275852	12.8629	3.24735	0.122601	0.204335	0.43932	3.54521	5.30249	0	100	[48] Walraven, 1987
E of Groblersdal	granophyre	95	Rashoop Granophyre, Lebowa Granite Suites	74.0801	0.283096	12.345	3.42395	0.0606633	0.0505528	0.53586	3.50836	5.71247	0	100	[48] Walraven, 1987
E of Groblersdal	granophyre	96	Rashoop Granophyre, Lebowa Granite Suites	74.4304	0.302604	12.316	3.07605	0.0806943	0.100868	0.554773	3.45977	5.67886	0	100	[48] Walraven, 1987
E of Groblersdal	granophyre	97	Rashoop Granophyre, Lebowa Granite Suites	73.4689	0.280301	12.1931	2.93576	0.100108	0.160172	0.710763	3.42368	6.72722	0	100	[48] Walraven, 1987
E of Groblersdal	granophyre	98	Rashoop Granophyre, Lebowa Granite Suites	73.7538	0.285433	12.7324	3.18724	0.0815523	0.173299	0.621836	3.53733	5.62711	0	100	[48] Walraven, 1987
E of Groblersdal	granophyre	99	Rashoop Granophyre, Lebowa Granite Suites	74.3109	0.280607	12.1463	2.98998	0.0801736	0.100217	0.811757	3.57775	5.70235	0	100	[48] Walraven, 1987
E of Groblersdal	granophyre	115	Rashoop Granophyre, Lebowa Granite Suites	76.9109	0.448282	10.9116	3.25676	0.142635	0.0509411	0.0672422	2.95458	5.25712	0	100	[48] Walraven, 1987
E of Groblersdal	granophyre	116	Rashoop Granophyre, Lebowa Granite Suites	75.8575	0.414135	10.5655	3.40543	0.141412	0.0505043	0.292925	3.14137	6.13122	0	100	[48] Walraven, 1987
E of Groblersdal	granophyre	117	Rashoop Granophyre, Lebowa Granite Suites	75.4832	0.310548	9.90749	3.58982	0.150265	0.0500884	0.39069	3.68651	6.43135	0	100	[48] Walraven, 1987
E of Groblersdal	granophyre	118	Rashoop Granophyre, Lebowa Granite Suites	77.284	0.444684	10.6724	3.18019	0.161703	0.0505323	0.586174	3.55747	4.06279	0	100	[48] Walraven, 1987
Rooiberg	granophyre	277	Rashoop Granophyre, Lebowa Granite Suites	77.3294	0.40861	9.54104	1.72932	0.081722	0.0510762	0.275812	3.42211	7.16089	0	100	[48] Walraven, 1987
Rooiberg	granophyre	278	Rashoop Granophyre, Lebowa Granite Suites	73.5643	0.464766	9.51759	4.66244	0.11114	0.050518	1.31347	2.83911	7.47666	0	100	[48] Walraven, 1987
Groblersdal	granophyre w/R45	R28	Rashoop Granophyre, Lebowa Granite Suites	69.4512	0.457317	12.7236	6.97154	0.142276	0.426829	2.27642	3.56707	3.98374	0	100	[48] Walraven, 1987
Taut-Paard	granophyre	G511	Rashoop Granophyre, Lebowa Granite Suites	75.0354	0.394977	11.7885	3.54466	0.141787	0.0607656	0.810209	3.08892	5.1347	0	100	[48] Walraven, 1987
Taut-Paard	granophyre	B10-51	Rashoop Granophyre, Lebowa Granite Suites	75.611	0.254439	11.9526	2.98214	0.0645538	0.0478974	0.498498	3.063	5.51169	0.0142273	100	[48] Walraven, 1987
Taut-Paard	granophyre	B10-50	Rashoop Granophyre, Lebowa Granite Suites	72.7912	0.353691	12.4349	4.50738	0.10626	0.0525292	1.26415	3.57609	4.88772	0.0261322	100	[48] Walraven, 1987
Masekete	granophyre	B10-54	Rashoop Granophyre, Lebowa Granite Suites	74.9008	0.271679	11.7767	3.49287	0.0890461	0	1.00629	3.14725	5.29932	0.0160009	100	[48] Walraven, 1987
Masekete	granophyre	B10-57	Rashoop Granophyre, Lebowa Granite Suites	74.9661	0.231373	11.9557	2.8334	0.0632444	0.00448181	1.26147	3.55147	5.11829	0.0144538	100	[48] Walraven, 1987
Droogehoek	granite	B10-53	Rashoop Granophyre, Lebowa Granite Suites	77.2221	0.130004	11.9403	1.70562	0.0179759	0	0.510997	3.47015	4.99631	0.00654968	100	[48] Walraven, 1987
Droogehoek	granite	B10-52	Rashoop Granophyre, Lebowa Granite Suites	76.127	0.229664	12.0981	2.03663	0.0263641	0.0404582	0.668946	3.33845	5.41725	0.0171412	100	[48] Walraven, 1987
Masekete	granite	B10-56	Rashoop Granophyre, Lebowa Granite Suites	74.4766	0.319097	11.8708	3.69417	0.0779624	0.0188756	1.20376	3.41842	4.89623	0.0241307	100	[48] Walraven, 1987
Bothasberg	granite porphyry	30	Rashoop Granophyre, Lebowa Granite Suites	75.0504	0.242131	12.1166	3.43019	0.0504439	0.504439	0.110977	3.0569	5.41768	0.0201776	100	[48] Walraven, 1987
Bothasberg	granite porphyry	38	Rashoop Granophyre, Lebowa Granite Suites	74.1043	0.252296	12.0295	3.53214	0.11101	0.565143	0.4945	3.23948	5.64134	0.0302755	100	[48] Walraven, 1987
Groblersdal	granite w/R28	R45	Rashoop Granophyre, Lebowa Granite Suites	71.4604	0.375254	12.6876	5.65923	0.10142	0.10142	1.90669	3.46856	4.23935	0	100	[48] Walraven, 1987
houtenbek	Sandstones	avg	Pretoria Group, Quartzites	98.0318	0	0.98911	0.609451	0	0	0.059946	0.109901	0.179838	0.019982	100	[40] Schreiber et al., 1991
Steenkampsberg	Sandstones	avg	Pretoria Group, Quartzites	95.8844	0.0200763	2.75045	0.562136	0	0.0200763	0.0100381	0.0200763	0.652479	0.0803052	100	[40] Schreiber et al., 1991
Nederhorst formation	Sandstones	avg	Pretoria Group, Quartzites	94.0267	0.0303214	3.08268	1.2735	0.0101071	0.464928	0.0101071	0.0707499	0.919749	0.111178	100	[40] Schreiber et al., 1991
Lakenvlei formation	Sandstones	avg	Pretoria Group, Quartzites	88.5591	0.0501354	6.01624	1.20325	0.0200541	0.491327	0.431164	0.501354	2.6672	0.0601624	100	[40] Schreiber et al., 1991
Magaliesberg formation	Sandstones	avg	Pretoria Group, Quartzites	94.7015	0.0401405	3.03061	0.762669	0.0100351	0.0200702	0.110386	0.160562	1.10386	0.0602107	100	[40] Schreiber et al., 1991
Magaliesberg formation	quartzites	C207	Pretoria Group, Quartzites	95.3843	0.0303675	2.6116	0.637576	0	0.44539	0.020245	0.334042	0.52637	0.0101225	100	[49] Wronkiewicz & Condie, 1990
Daspoort formation	quartzites	C81	Pretoria Group, Quartzites	96.4356	0.0605181	2.0677	0.598996	0	0.322763	0.0302591	0.342936	0.141209	0	100	[49] Wronkiewicz & Condie, 1990
Daspoort formation	quartzites	MSF-2-10	Pretoria Group, Quartzites	91.2882	0.0505024	3.41396	3.85349	0.0101005	0.737335	0.0505024	0.565627	0.0101005	0.020201	100	[49] Wronkiewicz & Condie, 1990
Daspoort formation	Sandstones	avg	Pretoria Group, Quartzites	96.1643	0.0100675	1.7316	1.65106	0	0	0.0302024	0	0.342293	0.0704722	100	[40] Schreiber et al., 1991
Dwaal Heuwel formatoin	Sandstones	avg	Pretoria Group, Quartzites	88.2548	0.161031	6.11916	3.49235	0.0100644	0.130837	0.0503221	0.110709	1.58011	0.0905797	100	[40] Schreiber et al., 1991
Boshoek formation	Sandstones	avg-3	Pretoria Group, Quartzites	87.9312	0.130745	5.93382	3.45972	0.0201147	0.271548	0.181032	1.28734	0.71407	0.0704013	100	[40] Schreiber et al., 1991
Timeball Hill formation	Sandstones	avg	Pretoria Group, Quartzites	95.5994	0.0400962	2.02486	1.86447	0	0	0.0400962	0	0.340818	0.0902165	100	[40] Schreiber et al., 1991
Rooihoogte formation	quartzites	C76	Pretoria Group, Quartzites	96.6427	0.0101804	2.35168	0.751148	0	0.23415	0.0101804	0	0	0	100	[49] Wronkiewicz & Condie, 1990
Rooihoogte formation	Sandstones	avg	Pretoria Group, Quartzites	96.8378	0	1.52106	1.05074	0.010007	0.030021	0.060042	0	0.340238	0.150105	100	[40] Schreiber et al., 1991
Pretoria Group	sandstones		Pretoria Group, Quartzites	91.0642	0.203677	4.52164	2.24504	0.173126	0.356435	0.152758	0.264781	0.967468	0.0509193	100	[31] Eriksson et al., 1994
Pretoria Group	quartzites	centrel-8	Pretoria Group, Quartzites	95.952	0.049975	1.999	1.1994	0.09995	0.09995	0	0.09995	0.3998	0.09995	100	[41] Schreiber et al., 1992
Pretoria Group	quartzites	east-47	Pretoria Group, Quartzites	95.5567	0.0499251	2.09685	1.1982	0.0998502	0.0998502	0.0998502	0.0998502	0.599101	0.0998502	100	[41] Schreiber et al., 1992
Pretoria Group	Sandstone arkosic	centrel-7	Pretoria Group, Quartzites	86.2845	0.204708	7.57421	3.88946	0.102354	0.102354	0.102354	0.102354	1.53531	0.102354	100	[41] Schreiber et al., 1992
Pretoria Group	Sandstone arkosic	east-12	Pretoria Group, Quartzites	84.2052	0.201207	7.94769	3.62173	0.100604	0.402414	0.301811	0.301811	2.8169	0.100604	100	[41] Schreiber et al., 1992
Pretoria Group	Lithic	east	Pretoria Group, Quartzites	83.7538	0.201816	8.27447	4.03633	0.100908	0.403633	0.302725	1.91726	0.908174	0.100908	100	[41] Schreiber et al., 1992
makechaan	Sandstones	avg	Pretoria Group, Quartzites	97.1978	0	1.64539	0.538492	0.0199442	0	0.0398883	0	0.398883	0.159553	100	[40] Schreiber et al., 1991
	orthoquartzite	avg	Pretoria Group, Quartzites	96.3091	0	1.10932	0.564664	0	0.100847	1.61356	0.100847	0.201694	0	100	[40] Schreiber et al., 1991
	arkose	avg	Pretoria Group, Quartzites	80.8602	0	9.12431	2.14967	0	0.524385	2.83168	1.57316	2.93656	0	100	[40] Schreiber et al., 1991
	graywacke	avg	Pretoria Group, Quartzites	70.4778	0	14.2646	5.21946	0	2.21894	2.6416	3.06425	2.11328	0	100	[40] Schreiber et al., 1991
Houtenbek formation	mudrocks	avg-3	Pretoria Group, Mudstones	66.2122	0.600265	16.3598	5.21925	0.0915658	1.4447	5.33116	0.986876	3.70333	0.0508699	100	[42] Schreiber et al., 1992
houtenbek formation	mudrocks	avg-3	Pretoria Group, Mudstones	66.2166	0.60006	16.3616	5.22052	0.090009	1.44014	5.33053	0.990099	3.70037	0.050005	100	[42] Schreiber et al., 1992
Vermont formation	mudrocks	avg-15	Pretoria Group, Mudstones	65.9975	0.430152	14.7481	5.40762	0.0409668	5.61245	2.68333	0.563294	4.4449	0.0716919	100	[42] Schreiber et al., 1992
vermont formation	mudrocks	avg-15	Pretoria Group, Mudstones	66.0062	0.430301	14.7503	5.40378	0.040028	5.61393	2.68188	0.560392	4.44311	0.070049	100	[42] Schreiber et al., 1992
Magaliesberg formation	mudrocks	D77	Pretoria Group, Mudstones	66.9249	0.473288	13.2823	2.93575	0	4.33008	4.24952	1.80252	5.96141	0.0402798	100	[49] Wronkiewicz & Condie, 1990
Silverton Formation	Metapelitic sediments	D-72	Pretoria Group, Mudstones	62.5088	0.886279	22.6366	6.77384	0.0521341	2.2939	0.177256	1.63701	2.96122	0.0729877	100	[36] Jahn & Condie, 1995
Silverton Formation	Metapelitic sediments	D-79	Pretoria Group, Mudstones	71.8438	0.637789	13.8359	5.07238	0.0720084	3.00378	0.617215	2.16025	2.60259	0.154304	100	[36] Jahn & Condie, 1995
Silverton Formation	Metapelitic sediments	D-84	Pretoria Group, Mudstones	62.1778	0.827748	23.1554	7.30298	0.0537499	1.88125	0.268749	0.773998	3.50449	0.0537499	100	[36] Jahn & Condie, 1995
Silverton formation	mudrocks		Pretoria Group, Mudstones	67.7778	0.861537	20.6454	6.14497	0.0105066	0.27317	0	0.420262	3.80337	0.0630393	100	[27] Eriksson et al., 1990
Silverton formation	mudrocks		Pretoria Group, Mudstones	57.1455	0.65508	12.6512	14.1742	0.255891	5.56818	8.48534	0.65508	0.276362	0.133063	100	[27] Eriksson et al., 1990
Silverton formation	mudrocks		Pretoria Group, Mudstones	69.7661	0.6543	14.7051	6.14683	0.0332695	4.87952	0.576671	2.71701	0.521222	0	100	[27] Eriksson et al., 1990
Silverton formation	mudrocks		Pretoria Group, Mudstones	56.8071	0.613247	13.6039	9.54613	0.153312	8.89208	7.12388	2.72895	0.459935	0.0715454	100	[27] Eriksson et al., 1990
Silverton formation	mudrocks		Pretoria Group, Mudstones	61.6379	0.735307	22.5494	7.95873	0.0745964	2.56825	0.0426265	0.468891	3.96426	0	100	[27] Eriksson et al., 1990
Silverton formation	mudrocks		Pretoria Group, Mudstones	67.1616	0.81447	17.8219	8.5436	0.0643003	2.14334	0.128601	0.267918	2.96853	0.0857337	100	[27] Eriksson et al., 1990
Silverton formation	mudrocks		Pretoria Group, Mudstones	71.3752	0.752677	15.0858	7.61432	0.0537626	2.52684	0.268813	1.09676	1.16127	0.0645151	100	[27] Eriksson et al., 1990
Silverton formation	mudrocks		Pretoria Group, Mudstones	64.7899	0.843321	18.1887	10.0146	0.124936	0.968257	0	1.63458	3.37328	0.0624682	100	[27] Eriksson et al., 1990
Silverton formation	mudrocks		Pretoria Group, Mudstones	60.6548	0.908166	13.6759	3.78781	0.128212	8.34444	8.0346	4.00662	0.459425	0	100	[27] Eriksson et al., 1990
Silverton formation	mudrocks		Pretoria Group, Mudstones	80.1576	0.490904	13.5583	3.08149	0.0233764	1.22726	0.0233764	0.058441	1.37921	0	100	[27] Eriksson et al., 1990
Silverton formation	mudrocks		Pretoria Group, Mudstones	73.7067	0.625656	14.4669	3.40742	0.0109764	5.19185	0.0548821	0.120741	2.41481	0	100	[27] Eriksson et al., 1990
Silverton formation	mudrocks		Pretoria Group, Mudstones	54.6347	0.381289	15.1613	9.62441	0.160543	8.26796	9.66267	1.92651	0.160543	0.0200679	100	[27] Eriksson et al., 1990
Silverton formation	mudrocks		Pretoria Group, Mudstones	65.325	0.730303	15.5057	7.68552	0.0423364	4.05371	3.32341	1.69346	1.5982	0.0423364	100	[27] Eriksson et al., 1990
strubenkop formation	mudrocks		Pretoria Group, Mudstones	61.3552	0.800721	21.3993	10.4494	0.050045	1.111	0.160144	0.250225	4.08368	0.340306	100	[42] Schreiber et al., 1992
Strubenkop formation	mudrocks	avg-9	Pretoria Group, Mudstones	61.367	0.799159	21.3985	10.4522	0.042061	1.11462	0.157729	0.252366	4.07992	0.336488	100	[42] Schreiber et al., 1992
Strubenkop formation	Metapelitic sediments	CDV-1-2	Pretoria Group, Mudstones	60.0351	0.544899	13.8789	22.4961	0.0641058	1.39964	0.128212	0.651742	0.737216	0.0641058	100	[36] Jahn & Condie, 1995
Strubenkop formation	Metapelitic sediments	CDV-1-4	Pretoria Group, Mudstones	69.136	0.828969	20.5273	7.11408	0.0518105	1.16056	0.093259	0.321225	0.683899	0.0828969	100	[36] Jahn & Condie, 1995
Strubenkop formation	Metapelitic sediments	CDV-1-5	Pretoria Group, Mudstones	58.0585	1.06608	25.9376	9.93789	0.0852861	1.78035	0.266519	0.735593	1.94026	0.191894	100	[36] Jahn & Condie, 1995
Timeball Hill formation	Metapelitic sediments	D-31	Pretoria Group, Mudstones	74.5489	0.550445	10.9674	10.5787	0.0623145	1.63056	0.238872	0.353116	0.924332	0.145401	100	[36] Jahn & Condie, 1995
Timeball Hill formation	Metapelitic sediments	MSF-2-1	Pretoria Group, Mudstones	61.5236	0.7323	21.7075	8.18006	0.0523071	2.32244	0.554456	0.58584	4.17411	0.167383	100	[36] Jahn & Condie, 1995
Timeball Hill formation	Metapelitic sediments	MSF-2-8	Pretoria Group, Mudstones	61.2721	0.745453	24.7759	6.45605	0.0621211	1.09747	0.300252	0.745453	4.40024	0.144949	100	[36] Jahn & Condie, 1995
Timeball Hill formation	lower		Pretoria Group, Mudstones	61.236	0.711074	22.4093	10.1955	0.0627418	1.0457	0.250967	0.439193	3.33577	0.313709	100	[42] Schreiber et al., 1992
Timeball Hill formation	upper		Pretoria Group, Mudstones	61.6863	0.731376	23.3831	8.30634	0.0313447	0.668687	0.271654	0.846307	3.8136	0.261206	100	[42] Schreiber et al., 1992
timeball Hill formation	lower mudrock zone		Pretoria Group, Mudstones	61.2451	0.71064	22.4102	10.1992	0.060054	1.04094	0.250225	0.440396	3.333	0.310279	100	[42] Schreiber et al., 1992
timeball Hill formation	upper mudrock zone		Pretoria Group, Mudstones	61.684	0.730877	23.3881	8.30997	0.030036	0.670805	0.270324	0.841009	3.81458	0.260312	100	[42] Schreiber et al., 1992
Timeball Hill formation	Mudstone		Pretoria Group, Mudstones	65.4707	0.663554	16.7574	8.38736	0.0842609	2.13812	1.46403	1.32711	3.3915	0.315978	100	[25] Coetzee et al., 2005
Timeball Hill formation	Mudstone		Pretoria Group, Mudstones	66.2335	0.638498	15.8667	6.87509	0.1277	2.17089	3.36276	1.11737	3.4266	0.180908	100	[25] Coetzee et al., 2005
Timeball Hill formation	Mudstone		Pretoria Group, Mudstones	64.0373	0.728776	17.8709	8.25868	0.0633719	2.4715	1.26744	0.792148	4.24591	0.264049	100	[25] Coetzee et al., 2005
Timeball Hill formation	Mudstone		Pretoria Group, Mudstones	67.8343	0.607347	15.6025	7.64144	0.0733004	2.27231	1.52884	1.32988	2.98438	0.125658	100	[25] Coetzee et al., 2005
Timeball Hill formation	Mudstone		Pretoria Group, Mudstones	64.8313	0.857723	17.5833	5.05421	0.0523002	2.22799	2.71961	1.2029	5.03128	0.439322	100	[25] Coetzee et al., 2005
Timeball Hill formation	Mudstone		Pretoria Group, Mudstones	59.0618	0.835431	24.1323	4.91949	0.0317252	1.70259	1.59684	0.824856	6.72575	0.169201	100	[25] Coetzee et al., 2005
Timeball Hill formation	Mudstone		Pretoria Group, Mudstones	62.1955	0.565123	20.8243	5.50713	0.0319881	1.39681	3.38008	0.714401	5.27804	0.106627	100	[25] Coetzee et al., 2005
Timeball Hill formation	Mudstone		Pretoria Group, Mudstones	58.4044	0.80925	22.7335	9.04455	0.0319441	1.73563	0.958322	0.404625	5.68605	0.191664	100	[25] Coetzee et al., 2005
Timeball Hill formation	Mudstone		Pretoria Group, Mudstones	65.4612	0.875236	17.9957	4.60997	0.0640416	1.61171	3.93856	1.92125	3.36219	0.160104	100	[25] Coetzee et al., 2005
Timeball Hill formation	Mudstone		Pretoria Group, Mudstones	75.0382	0.468273	13.1533	6.09557	0.0208122	1.76903	0.801268	0.395431	2.20609	0.0520304	100	[25] Coetzee et al., 2005
Timeball Hill formation	Mudstone		Pretoria Group, Mudstones	69.4689	0.599687	17.4961	6.33318	0.0210416	1.64125	0.578645	0.578645	3.21937	0.0631249	100	[25] Coetzee et al., 2005
Timeball Hill formation	Mudstone		Pretoria Group, Mudstones	60.04	0.794805	20.9657	11.7229	0.0429624	2.28775	0.311478	0.461846	3.30811	0.0644437	100	[25] Coetzee et al., 2005
Timeball Hill formation	Mudstone		Pretoria Group, Mudstones	59.3999	0.794288	23.8609	8.91444	0.0429345	1.63151	0.450812	0.729887	4.13245	0.0429345	100	[25] Coetzee et al., 2005
Timeball Hill formation	Mudstone		Pretoria Group, Mudstones	63.3052	0.702209	24.173	4.40379	0.0212791	0.957558	0.606453	0.883081	4.70267	0.244709	100	[25] Coetzee et al., 2005
Timeball Hill formation	Mudstone		Pretoria Group, Mudstones	61.9713	0.731479	23.0416	7.89822	0.0322711	1.25857	0.258169	0.785264	3.93708	0.0860563	100	[25] Coetzee et al., 2005
Timeball Hill formation	Mudstone		Pretoria Group, Mudstones	56.3839	0.936716	26.5474	8.64887	0.0319335	1.12832	0.308691	0.681248	5.16258	0.170312	100	[25] Coetzee et al., 2005
Timeball Hill formation	Mudstone		Pretoria Group, Mudstones	48.399	0.849487	24.5589	19.168	0.0980178	2.17817	0.533652	0.348508	3.77913	0.0871269	100	[25] Coetzee et al., 2005
Timeball Hill formation	Mudstone		Pretoria Group, Mudstones	55.4492	0.876244	27.5162	8.62482	0.0213718	1.21819	0.0641154	0.320577	5.85588	0.0534295	100	[25] Coetzee et al., 2005
Timeball Hill formation	Mudstone		Pretoria Group, Mudstones	56.1645	0.854051	26.529	8.42441	0.0213513	1.49459	0.288242	0.309593	5.74349	0.17081	100	[25] Coetzee et al., 2005
Timeball Hill formation	Mudstone		Pretoria Group, Mudstones	57.6995	0.846474	25.7585	8.00222	0.0321446	1.73581	0.546458	0.278586	5.02527	0.075004	100	[25] Coetzee et al., 2005
Timeball Hill formation	Mudstone		Pretoria Group, Mudstones	64.2361	0.799355	22.2753	6.26235	0.0426322	1.39621	1.1937	0.191845	3.55979	0.0426322	100	[25] Coetzee et al., 2005
Timeball Hill formation	Mudstone		Pretoria Group, Mudstones	57.1087	0.887645	25.9021	10.2195	0.0534726	1.72182	0.224585	0.203196	3.62544	0.0534726	100	[25] Coetzee et al., 2005
Timeball Hill formation	Mudstone		Pretoria Group, Mudstones	60.5548	0.902378	25.2772	6.71538	0.0212324	1.42257	0.350335	0.233557	4.34203	0.180476	100	[25] Coetzee et al., 2005
Timeball Hill formation	Mudstone		Pretoria Group, Mudstones	62.8838	0.881201	23.3996	6.48653	0.0212338	1.46513	0.403441	0.233571	4.16182	0.0637013	100	[25] Coetzee et al., 2005
Timeball Hill formation	Mudstone		Pretoria Group, Mudstones	57.6593	0.909791	25.7953	9.43832	0.0321103	1.80888	0.288992	0.203365	3.7462	0.117738	100	[25] Coetzee et al., 2005
Timeball Hill formation	Mudstone		Pretoria Group, Mudstones	64.6397	0.840029	20.5222	7.78821	0.0531664	1.72259	1.01016	0.180766	3.08365	0.159499	100	[25] Coetzee et al., 2005
Timeball Hill formation	Mudstone		Pretoria Group, Mudstones	59.8386	0.87092	24.9168	8.17103	0.0318629	1.67811	0.477944	0.191178	3.74921	0.0743468	100	[25] Coetzee et al., 2005
Timeball Hill formation	Mudstone		Pretoria Group, Mudstones	59.0594	0.885465	24.0782	9.13852	0.0213365	1.86694	0.384057	0.224033	4.12861	0.213365	100	[25] Coetzee et al., 2005
Timeball Hill formation	Mudstone		Pretoria Group, Mudstones	63.5669	0.834878	22.8165	6.40917	0.0211361	1.37385	0.285338	0.243066	4.40689	0.0422723	100	[25] Coetzee et al., 2005
Timeball Hill formation	Mudstone		Pretoria Group, Mudstones	60.7866	0.871543	23.3795	8.62636	0.027668	1.66008	0.760871	0.179842	3.51384	0.193676	100	[25] Coetzee et al., 2005
Timeball Hill formation	Mudstone		Pretoria Group, Mudstones	64.3741	0.795397	21.8893	6.92796	0.0212106	1.53777	0.434817	0.190895	3.76488	0.0636318	100	[25] Coetzee et al., 2005
Timeball Hill formation	Mudstone		Pretoria Group, Mudstones	62.7694	0.839452	22.0289	8.05289	0.0270791	1.61121	0.785294	0.176014	3.58798	0.121856	100	[25] Coetzee et al., 2005
Timeball Hill formation	Mudstone		Pretoria Group, Mudstones	57.9489	0.829247	21.2512	13.5193	0.0702752	1.96771	0.674642	0.210826	3.33104	0.196771	100	[25] Coetzee et al., 2005
Timeball Hill formation	Mudstone		Pretoria Group, Mudstones	65.1635	0.729613	21.4666	6.26758	0.0114002	1.32242	0.456008	0.250804	4.26367	0.0684012	100	[25] Coetzee et al., 2005
Timeball Hill formation	Mudstone		Pretoria Group, Mudstones	74.7697	0.674298	16.5037	2.9342	0.0110541	0.773785	0.375838	0.221081	3.64784	0.0884326	100	[25] Coetzee et al., 2005
Rooikop Porphyry	mudstone	avg	Pretoria Group, Mudstones	74.5662	0.25222	12.0763	3.48063	0.0807103	0.534705	0.302663	3.1477	5.52865	0.0302663	100	[45] Schweitzer et al., 1997
Pretoria Group	Mudrock	centrel-20	Pretoria Group, Mudstones	63.1857	0.738397	22.1519	8.22785	0.105485	1.16034	0.105485	0.421941	3.79747	0.105485	100	[41] Schreiber et al., 1992
Pretoria Group	Mudrock	east-76	Pretoria Group, Mudstones	61.8999	0.61287	19.2033	7.76302	0.102145	3.1665	2.75792	0.61287	3.67722	0.20429	100	[41] Schreiber et al., 1992
Pretoria Group	Mudrock	avg	Pretoria Group, Mudstones	62.4199	0.640512	19.0853	7.68615	0.05004	3.10248	2.71217	0.560448	3.58287	0.160128	100	[42] Schreiber et al., 1992
silverton Formation	pelites and shales	avg	Pretoria Group, Shales	64.42	0.789719	19.4903	7.08694	0.0631775	2.88511	0.694953	1.42149	3.06411	0.0842367	100	[49] Wronkiewicz & Condie, 1990
Silverton formation	Boven shale		Pretoria Group, Shales	65.7365	0.747605	20.6381	7.33916	0.0526482	1.55839	0.105296	0.58966	3.13783	0.0947668	100	[42] Schreiber et al., 1992
Silverton formation	Lydenburg shale		Pretoria Group, Shales	63.6183	0.733291	20.1236	8.77855	0.0628536	2.2313	0.282841	0.576158	3.4779	0.115232	100	[42] Schreiber et al., 1992
silverton formation	boven shale		Pretoria Group, Shales	65.7331	0.75015	20.6341	7.34147	0.05001	1.56031	0.10002	0.590118	3.14063	0.10002	100	[42] Schreiber et al., 1992
silverton formation	lydenburg shale		Pretoria Group, Shales	63.6154	0.730292	20.1281	8.77351	0.060024	2.23089	0.280112	0.580232	3.48139	0.120048	100	[42] Schreiber et al., 1992
strubenkop formation	pelites and shales	avg	Pretoria Group, Shales	61.1625	0.89805	22.3667	11.5791	0.0633917	1.42631	0.211306	0.633917	1.51084	0.147914	100	[49] Wronkiewicz & Condie, 1990
timeball Hill formation	pelites and shales	avg	Pretoria Group, Shales	62.1204	0.732552	21.7149	8.02281	0.0523252	1.86278	0.732552	0.879063	3.68369	0.198836	100	[49] Wronkiewicz & Condie, 1990
Timeball Hill formation, average	shale		Pretoria Group, Shales	61.4515	0.720721	22.8729	9.2993	0.0500501	0.860861	0.26026	0.630631	3.56356	0.29029	100	[39] Schreiber, 1990
Timeball Hill formation, average	black shale		Pretoria Group, Shales	58.9046	0.755472	24.6417	11.6098	0.0777691	1.31097	0.655483	0.388846	1.53316	0.122209	100	[39] Schreiber, 1990
Timeball Hill formation	black shale		Pretoria Group, Shales	53.8081	0.753741	26.4484	13.9611	0.0674992	2.24997	0.359996	0.224997	1.97998	0.146248	100	[29] Eriksson et al., 1994
Timeball Hill formation	black shale		Pretoria Group, Shales	59.6846	0.550934	30.6147	5.88744	0.172842	0.918224	0.151237	0.291671	1.69601	0.0324079	100	[29] Eriksson et al., 1994
Timeball Hill formation	black shale		Pretoria Group, Shales	73.8443	0.608519	17.7645	4.57991	0.0213516	0.768656	0.619195	0.138785	1.61204	0.0427031	100	[29] Eriksson et al., 1994
Timeball Hill formation	black shale		Pretoria Group, Shales	74.1537	0.548092	15.9269	6.72757	0.150457	0.784524	0.107469	0.247179	1.31112	0.0429876	100	[29] Eriksson et al., 1994
Timeball Hill formation	black shale		Pretoria Group, Shales	62.516	0.735608	29.1045	4.3177	0.0319829	0.660981	0.522388	0.234542	1.7484	0.127932	100	[29] Eriksson et al., 1994
Timeball Hill formation	black shale		Pretoria Group, Shales	63.8363	0.797024	24.4421	7.7577	0.042508	0.924548	0.414453	0.138151	1.55154	0.0956429	100	[29] Eriksson et al., 1994
Timeball Hill formation	black shale		Pretoria Group, Shales	66.87	0.673117	21.6449	7.2886	0.315524	0.757257	0.462768	0.189314	1.7459	0.0525873	100	[29] Eriksson et al., 1994
Timeball Hill formation	black shale		Pretoria Group, Shales	66.018	0.672808	24.9043	5.44457	0.0207018	0.57965	0.196667	0.165614	1.94597	0.0517545	100	[29] Eriksson et al., 1994
Pretoria Group average	shale		Pretoria Group, Shales	62.4199	0.640512	19.0853	7.68615	0.05004	3.10248	2.71217	0.560448	3.58287	0.160128	100	[39] Schreiber, 1990
	North American Shale		Pretoria Group, Shales	64.8973	0.701052	16.9254	5.6685	0.0600901	2.8643	3.63545	1.14171	3.97596	0.130195	100	[39] Schreiber, 1990
	Average Shale		Pretoria Group, Shales	63.8842	0.716347	16.9336	6.67595	0.497463	2.6863	3.42255	1.43269	3.56183	0.189036	100	[39] Schreiber, 1990
	Canadian Archaean shale		Pretoria Group, Shales	62.1238	0.779922	18.1082	7.32927	0.09999	3.56964	2.21978	2.67973	2.91971	0.169983	100	[39] Schreiber, 1990
	Russian Archaean shale		Pretoria Group, Shales	65.5355	0.49049	16.1261	5.85586	0.0700701	2.5025	4.1041	2.8028	2.37237	0.14014	100	[39] Schreiber, 1990
	Canadian Proterozoic shale		Pretoria Group, Shales	66.8933	0.779922	16.6683	5.86941	0.059994	2.58974	0.529947	1.49985	4.9695	0.139986	100	[39] Schreiber, 1990
	Russian Proterozoic shale		Pretoria Group, Shales	63.0463	0.940094	18.6319	7.66077	0.120012	2.60026	1.31013	1.0201	4.57046	0.10001	100	[39] Schreiber, 1990
	NASC		Pretoria Group, Shales	64.8973	0.701052	16.9254	5.6685	0.0600901	2.8643	3.63545	1.14171	3.97596	0.130195	100	[39] Schreiber, 1990
	AVERAGE SHALE		Pretoria Group, Shales	63.8842	0.716347	16.9336	6.67595	0.497463	2.6863	3.42255	1.43269	3.56183	0.189036	100	[39] Schreiber, 1990
	Average canadian shales		Pretoria Group, Shales	66.8933	0.779922	16.6683	5.86941	0.059994	2.58974	0.529947	1.49985	4.9695	0.139986	100	[39] Schreiber, 1990
Machadodorp basalts	basalt		Pretoria Group, Volcanites	52.1085	0.86079	14.7154	11.6153	0.215197	7.61389	11.1083	1.52688	0.112722	0.12297	100	[24] Button, 1977
Machadodorp basalts	basalt		Pretoria Group, Volcanites	51.6754	0.893611	14.7189	11.9844	0.205428	7.7549	10.2098	2.28025	0.154071	0.123257	100	[24] Button, 1977
Machadodorp basalts	basalt		Pretoria Group, Volcanites	51.3909	0.894639	14.67	11.5324	0.203327	7.88909	11.305	1.87061	0.193161	0.0508317	100	[24] Button, 1977
Machadodorp basalts	basalt		Pretoria Group, Volcanites	51.74	0.879896	14.7025	11.7136	0.204627	7.7349	10.8759	1.8928	0.15347	0.102314	100	[24] Button, 1977
Machadodorp basalts	basalt		Pretoria Group, Volcanites	50.6382	0.661152	15.2566	11.025	0.230401	8.31448	11.3197	2.24391	0.190332	0.120209	100	[24] Button, 1977
Machadodorp basalts	basalt		Pretoria Group, Volcanites	51.5418	0.340606	18.7033	9.30852	0.470838	6.8522	10.9695	1.58282	0.14025	0.0901605	100	[24] Button, 1977
Machadodorp basalts	basalt		Pretoria Group, Volcanites	53.5515	1.11972	13.6935	12.2816	0.215726	6.52315	9.22487	3.05099	0.26709	0.0719088	100	[24] Button, 1977
Machadodorp basalts	basalt		Pretoria Group, Volcanites	52.0489	0.730731	14.8756	10.4959	0.177463	7.64136	11.1593	2.65151	0.167024	0.0521951	100	[24] Button, 1977
Machadodorp basalts	basalt		Pretoria Group, Volcanites	52.4576	1.27818	13.9761	11.7116	0.19906	6.39088	9.92158	3.49927	0.56575	0	100	[24] Button, 1977
Machadodorp basalts	basalt		Pretoria Group, Volcanites	52.3149	0.978992	15.0928	10.7077	0	6.83255	11.0137	2.75342	0.183561	0.122374	100	[24] Button, 1977
Machadodorp basalts	basalt		Pretoria Group, Volcanites	50.0352	1.51099	17.2801	8.73192	0.172395	7.29131	11.8851	2.76846	0.162254	0.162254	100	[24] Button, 1977
Machadodorp basalts	basalt		Pretoria Group, Volcanites	52.0942	1.21384	16.4881	10.5397	0.171961	5.96807	9.91306	2.52884	0.869922	0.212423	100	[24] Button, 1977
Machadodorp basalts	basalt		Pretoria Group, Volcanites	49.1724	1.30836	15.8688	11.3886	0.178412	7.77084	11.2201	2.73565	0.218059	0.138765	100	[24] Button, 1977
Machadodorp member	Volcanic	C-26	Pretoria Group, Volcanites	51.3096	0.858567	14.3094	11.4961	0.183979	7.89063	10.5481	3.16852	0.132873	0.10221	100	[26] Crow & Condie, 1990
Machadodorp member	Volcanic	C-211	Pretoria Group, Volcanites	52.0556	0.900364	14.7991	11.4538	0.175933	8.56899	9.55214	2.23539	0.155235	0.10349	100	[26] Crow & Condie, 1990
Machadodorp member	Volcanic	C-57	Pretoria Group, Volcanites	56.6408	1.2413	14.8121	12.5771	0.135604	8.21969	3.53614	2.30527	0.417243	0.114742	100	[26] Crow & Condie, 1990
Machadodorp member	Volcanic	C-25	Pretoria Group, Volcanites	52.0399	1.44441	14.4441	12.0751	0.204882	6.33084	10.4285	2.13077	0.717085	0.184393	100	[26] Crow & Condie, 1990
Machadodorp member	Volcanic	C-208	Pretoria Group, Volcanites	51.6708	1.58197	14.1761	13.3102	0.195178	6.26624	9.46099	2.58867	0.544443	0.20545	100	[26] Crow & Condie, 1990
Nederhorst formation	mudrocks	avg-4	Pretoria Group, Volcanites	53.4034	0.391309	13.634	5.76666	0.0617856	11.1729	12.6558	0.195654	2.65678	0.0617856	100	[42] Schreiber et al., 1992
nederhorst formation	mudrocks	avg-4	Pretoria Group, Volcanites	53.4134	0.39039	13.6336	5.76577	0.0600601	11.1712	12.6527	0.2002	2.65265	0.0600601	100	[38] Oberholzer & Eriksson, 2000
hekpoort formation	basaltic flow		Pretoria Group, Volcanites	58.0781	0.600023	14.8557	9.44826	0.144833	5.65884	8.17273	1.8311	1.11728	0.093107	100	[38] Oberholzer & Eriksson, 2000
hekpoort formation	basaltic volcaniclastic		Pretoria Group, Volcanites	58.8247	0.52569	13.0371	9.22381	0.147193	9.42037	6.74986	0.893673	1.07241	0.105138	100	[26] Crow & Condie, 1990
Hekpoort formation	Volcanic	C-7	Pretoria Group, Volcanites	57.4275	0.429364	10.7341	9.72616	0.18248	14.4159	5.65687	1.01974	0.343491	0.0644046	100	[26] Crow & Condie, 1990
Hekpoort formation	Volcanic	W-6	Pretoria Group, Volcanites	55.8409	0.615815	15.1344	9.76738	0.146126	8.54835	5.97028	2.77639	1.11682	0.0835004	100	[26] Crow & Condie, 1990
Hekpoort formation	Volcanic	C-11e	Pretoria Group, Volcanites	56.9344	0.609643	15.2927	9.29757	0.144661	6.25142	6.49941	2.16991	2.70723	0.0929963	100	[26] Crow & Condie, 1990
Hekpoort formation	Volcanic	C-6	Pretoria Group, Volcanites	55.821	0.744281	15.0924	10.6036	0.155058	6.14031	7.64955	2.13981	1.55058	0.103372	100	[26] Crow & Condie, 1990
Hekpoort formation	Volcanic	D-105	Pretoria Group, Volcanites	73.4204	0.442168	11.0028	8.41988	0.0411319	1.57329	0.359904	2.74555	1.92292	0.0719808	100	[26] Crow & Condie, 1990
Hekpoort formation	Lava	PWB	Pretoria Group, Volcanites	56.7256	0.544413	12.4788	9.78764	0.160121	12.0838	5.75369	0.896679	1.50514	0.0640485	100	[35] Humbert et al., 2018
Hekpoort formation	Lava	PWC	Pretoria Group, Volcanites	57.7588	0.635411	15.3452	8.96683	0.169443	7.21191	6.69299	2.38279	0.741312	0.0953116	100	[35] Humbert et al., 2018
Hekpoort formation	Lava	PWF	Pretoria Group, Volcanites	56.0771	0.73352	16.2437	9.7664	0.180722	8.08998	4.42238	2.32813	2.06236	0.0956765	100	[35] Humbert et al., 2018
Hekpoort formation	Lava	PWD	Pretoria Group, Volcanites	56.9216	0.714278	15.3045	9.13967	0.136553	5.26255	9.59023	2.73106	0.115545	0.0840327	100	[35] Humbert et al., 2018
Hekpoort formation	Aphanitic lava	DK	Pretoria Group, Volcanites	57.9369	0.639781	15.8477	9.18249	0.125859	5.67413	7.02711	1.6886	1.79349	0.0839058	100	[35] Humbert et al., 2018
Hekpoort formation	Aphanitic lava	GVAR 2	Pretoria Group, Volcanites	56.6562	0.645121	13.5267	9.56856	0.166483	7.59578	8.85481	2.18509	0.717958	0.0832415	100	[35] Humbert et al., 2018
Hekpoort formation	Lava	DTHB	Pretoria Group, Volcanites	57.35	0.630682	15.5148	8.72985	0.147159	5.24517	9.05028	2.53324	0.714773	0.0840909	100	[35] Humbert et al., 2018
Hekpoort formation	Lava	DTH-C	Pretoria Group, Volcanites	57.7955	0.66046	15.9349	9.15006	0.167736	5.99656	5.07401	3.3652	1.77171	0.0838679	100	[35] Humbert et al., 2018
Hekpoort formation	Volcanoclastite	HK154	Pretoria Group, Volcanites	58.4925	0.636018	13.3564	10.0246	0.148404	9.26467	6.55099	0.498214	0.954028	0.0742021	100	[35] Humbert et al., 2018
Hekpoort formation	Volcanoclastite	GCEA	Pretoria Group, Volcanites	60.8679	0.602129	12.5074	9.35311	0.137328	8.76785	6.29595	0.443674	0.950731	0.0739457	100	[35] Humbert et al., 2018
Hekpoort formation	Lava	GCEB	Pretoria Group, Volcanites	55.9186	0.628534	15.8914	8.653	0.167609	5.86632	10.3499	1.92751	0.513303	0.0838046	100	[35] Humbert et al., 2018
Hekpoort formation	Lava	GCED	Pretoria Group, Volcanites	56.9761	0.634339	15.4737	9.02953	0.155985	5.76105	8.49598	1.85102	1.53905	0.083192	100	[35] Humbert et al., 2018
Hekpoort formation	Lava	GCEE	Pretoria Group, Volcanites	55.9893	0.607782	14.0209	9.89103	0.178143	9.17961	7.82782	1.06886	1.16317	0.073353	100	[35] Humbert et al., 2018
Hekpoort formation	Lava	ATS30	Pretoria Group, Volcanites	56.7551	0.662265	14.8011	9.26965	0.14717	7.88411	7.36902	1.9027	1.13531	0.073585	100	[35] Humbert et al., 2018
Hekpoort formation	Lava	ATS07	Pretoria Group, Volcanites	56.8115	0.587741	15.5542	9.33042	0.167926	6.98992	7.57766	1.47985	1.42737	0.0734677	100	[35] Humbert et al., 2018
Hekpoort formation	Lava	wa12/30	Pretoria Group, Volcanites	57.6243	0.598721	14.8	9.8767	0.168062	6.37586	6.90105	1.58609	1.99574	0.0735272	100	[35] Humbert et al., 2018
	Bushy Bend lavas		Pretoria Group, Volcanites	50.2873	1.23623	17.3596	14.0296	0.230484	4.463	8.51742	1.05813	2.65056	0.167624	100	[28] Eriksson et al., 1994
	Bushy Bend lavas		Pretoria Group, Volcanites	42.9901	1.58985	22.2579	16.3673	0.234743	5.17503	6.90359	1.41913	2.87027	0.192063	100	[28] Eriksson et al., 1994
	Bushy Bend lavas		Pretoria Group, Volcanites	42.0558	1.18225	16.3191	14.0393	0.293036	4.99172	15.248	1.75822	3.96104	0.15157	100	[28] Eriksson et al., 1994
	Bushy Bend lavas		Pretoria Group, Volcanites	46.4413	1.24152	18.2125	11.7047	0.294598	3.70352	13.7725	0.547111	3.87186	0.210427	100	[28] Eriksson et al., 1994
	Bushy Bend lavas		Pretoria Group, Volcanites	50.9073	1.16955	17.0648	13.549	0.223278	5.06096	8.62278	2.6368	0.627304	0.13822	100	[28] Eriksson et al., 1994
	Bushy Bend lavas		Pretoria Group, Volcanites	55.7839	1.35254	17.528	13.9215	0.109962	3.95864	3.58477	0.0109962	3.59577	0.153947	100	[28] Eriksson et al., 1994
	Bushy Bend lavas		Pretoria Group, Volcanites	58.1819	1.28319	18.3299	9.27923	0.104325	2.07606	1.49184	0	9.03452	0.219082	100	[28] Eriksson et al., 1994

## Sheet: FigureS4
Rock type	Sample	Type	SiO2	TiO2	Al2O3	FeO	MnO	MgO	CaO	Na2O	K2O	P2O5	Supplementary Reference
trondhjemite gneiss	ABG-1	TTG gneisses, Vredefort Dome	70.778	0.450115	15.774	2.20507	0.0400102	0.250064	2.13054	4.91125	3.34085	0.120031	[65] Lana et al., 2004
trondhjemite gneiss	ABG-2	TTG gneisses, Vredefort Dome	70.7279	0.450178	15.7362	2.24139	0.0600237	0.290115	2.14085	4.96196	3.2813	0.110043	[65] Lana et al., 2004
trondhjemite gneiss	ABP-1	TTG gneisses, Vredefort Dome	71.1441	0.411818	15.398	2.08775	0.0502217	0.281242	1.49661	5.40386	3.57579	0.150665	[65] Lana et al., 2004
trondhjemite gneiss	ABP-2	TTG gneisses, Vredefort Dome	71.7108	0.410692	15.1756	2.05501	0.0400675	0.310523	1.50253	5.22881	3.41575	0.150253	[65] Lana et al., 2004
trondhjemite gneiss	ABP-3	TTG gneisses, Vredefort Dome	71.398	0.412415	15.38	2.12698	0.0603534	0.321885	1.61948	5.41168	3.1082	0.160942	[65] Lana et al., 2004
Melanosomes Trondhjemite	RG14	TTG gneisses, Vredefort Dome	70.8626	0.3753	14.3503	2.90595	0.0395053	0.493816	2.16291	5.28383	3.33819	0.18765	[65] Lana et al., 2004
Melanosomes Trondhjemite	RG15	TTG gneisses, Vredefort Dome	69.0896	0.588293	14.149	4.11814	0.0398843	1.10679	3.04118	6.18207	1.46575	0.219364	[65] Lana et al., 2004
Melanosomes Trondhjemite	SAG-1	TTG gneisses, Vredefort Dome	70.6036	0.430938	15.6741	2.58806	0.0601308	0.601308	2.4353	6.10328	1.38301	0.120262	[65] Lana et al., 2004
Melanosomes Trondhjemite	SAG-2	TTG gneisses, Vredefort Dome	70.7726	0.440452	15.7962	2.54004	0.0700719	0.630647	2.43249	5.78593	1.40144	0.130133	[65] Lana et al., 2004
Melanosomes Trondhjemite	EG6	TTG gneisses, Vredefort Dome	69.9315	0.269274	15.7875	2.33319	0.0398925	0.119677	1.7054	5.83428	3.90946	0.0698119	[65] Lana et al., 2004
Melanosomes Trondhjemite	BEG-1	TTG gneisses, Vredefort Dome	70.3069	0.511651	15.3395	2.99701	0.0702266	0.611975	2.50809	5.67832	1.81586	0.160518	[65] Lana et al., 2004
Melanosomes Trondhjemite	BEG-2	TTG gneisses, Vredefort Dome	70.2416	0.481863	15.6204	2.8544	0.0602329	0.522018	2.43943	5.59162	2.0178	0.17066	[65] Lana et al., 2004
Melanosomes Trondhjemite	VAL-1	TTG gneisses, Vredefort Dome	72.7608	0.380946	15.0273	1.96645	0.0400996	0.180448	1.90473	5.13275	2.51625	0.0902241	[65] Lana et al., 2004
granite	LEP-1	TTG gneisses, Vredefort Dome	74.5418	0.300976	14.477	1.66102	0.0100325	0.210683	1.77576	3.84246	3.13015	0.0501627	[65] Lana et al., 2004
granite	LEP-2	TTG gneisses, Vredefort Dome	74.7239	0.290326	14.3761	1.45932	0	0.16018	1.73195	4.07458	3.14353	0.040045	[65] Lana et al., 2004
granite	LEP-3	TTG gneisses, Vredefort Dome	75.0844	0.290442	14.1916	1.55002	0.0100153	0.170259	1.60244	3.76574	3.29502	0.040061	[65] Lana et al., 2004
granite	avg	TTG gneisses, Vredefort Dome	74.6959	0.240212	13.8923	1.24282	0.0400353	0	0.950839	4.73418	4.20371	0	[65] Lana et al., 2004
granite	ESP-1	TTG gneisses, Vredefort Dome	74.619	0.240126	13.8372	1.27838	0.0500262	0	0.970507	4.89256	4.08213	0.0300157	[65] Lana et al., 2004
granite	ESP-2	TTG gneisses, Vredefort Dome	74.7405	0.240226	13.9431	1.20687	0.0200189	0	0.930878	4.58432	4.31407	0.0200189	[65] Lana et al., 2004
granite	avg	TTG gneisses, Vredefort Dome	73.6053	0.180062	14.1949	1.38617	0.0300103	0.160055	1.29044	4.72162	4.43152	0	[65] Lana et al., 2004
granite	KK52	TTG gneisses, Vredefort Dome	72.8185	0.312829	14.8644	1.57994	0	1.02931	0.948578	3.90532	4.54107	0	[61] Hart et al., 1990
granite	KK51	TTG gneisses, Vredefort Dome	72.5555	0.233461	15.1648	1.66228	0	0.497373	1.0049	4.70982	4.17184	0	[61] Hart et al., 1990
granite	kk57	TTG gneisses, Vredefort Dome	75.0388	0.110989	13.9947	1.09855	0	0.242158	0.655845	3.72318	5.13577	0	[61] Hart et al., 1990
granite	KK55	TTG gneisses, Vredefort Dome	72.6083	0.161689	14.6631	1.40032	0	0.879181	1.16214	4.10285	5.02245	0	[61] Hart et al., 1990
granite	KK56	TTG gneisses, Vredefort Dome	72.1503	0.284777	14.31	2.07739	0	0.823819	1.11877	4.01739	5.21752	0	[61] Hart et al., 1990
granite	KK49	TTG gneisses, Vredefort Dome	73.8315	0.161623	14.7784	1.21796	0	0.353551	1.4142	5.03052	3.21226	0	[61] Hart et al., 1990
granite	KK48	TTG gneisses, Vredefort Dome	74.6235	0.0806087	14.8723	0.679985	0	0.191446	1.12852	4.37302	4.05059	0	[61] Hart et al., 1990
schlieric granite	SPW-1	TTG gneisses, Vredefort Dome	74.0539	0.249946	14.4669	1.33142	0.0199957	0.0399913	1.51967	4.78896	3.47924	0.0499892	[65] Lana et al., 2004
schlieric granite	SPW-2	TTG gneisses, Vredefort Dome	74.41	0.250944	14.5146	1.22835	0	0.0200755	1.48559	4.41662	3.6136	0.0602266	[65] Lana et al., 2004
schlieric granite	SPW-3	TTG gneisses, Vredefort Dome	73.8067	0.240511	14.2903	1.46078	0.0100213	0.0601277	1.47313	5.15094	3.45734	0.0501064	[65] Lana et al., 2004
schlieric granite	avg	TTG gneisses, Vredefort Dome	74.12	0.250575	14.4331	1.34378	0.010023	0.0400919	1.49342	4.79099	3.51807	0	[65] Lana et al., 2004
Leucosomes granite	EG-4	TTG gneisses, Vredefort Dome	70.9104	0.200822	14.2885	2.24971	0.0301234	0.281151	0.833413	2.92197	8.11322	0.170699	[65] Lana et al., 2004
Leucosomes granite	EG-7	TTG gneisses, Vredefort Dome	71.4331	0.149567	14.837	1.70468	0.0398845	0.0697979	1.00708	4.54683	6.14221	0.0697979	[65] Lana et al., 2004
Leucosomes granite	EG-8	TTG gneisses, Vredefort Dome	73.791	0.199759	14.0331	1.51883	0.0399518	0.119855	1.35836	5.13381	3.76546	0.0399518	[65] Lana et al., 2004
Leucosomes granite	EG-9	TTG gneisses, Vredefort Dome	73.6753	0.0699386	14.4673	1.09679	0.0199825	0	1.18896	4.64592	4.81577	0.0199825	[65] Lana et al., 2004
Leucosomes granite	EG-10	TTG gneisses, Vredefort Dome	73.1898	0.249829	14.2102	1.62752	0.0199863	0.169883	1.47898	5.17645	3.79739	0.0799451	[65] Lana et al., 2004
Leucosomes granite	Pr12	TTG gneisses, Vredefort Dome	73.87	0.189871	14.2004	1.36677	0.0199865	0.159892	1.50898	5.25644	3.38771	0.0399729	[65] Lana et al., 2004
Leucosomes granite	Pr2	TTG gneisses, Vredefort Dome	74.374	0.149867	14.0675	1.17769	0.00999113	0.00999113	1.16896	4.55596	4.45605	0.0299734	[65] Lana et al., 2004
Leucosomes granite	RG11	TTG gneisses, Vredefort Dome	73.085	0.239754	14.655	1.41124	0.0299692	0.37961	1.72823	5.36449	3.06685	0.039959	[65] Lana et al., 2004
Leucosomes granite	RG12	TTG gneisses, Vredefort Dome	73.94	0.279735	14.3264	1.21358	0.0199811	0.249763	1.50857	4.88537	3.53665	0.0399621	[65] Lana et al., 2004
Leucosomes granite	RG13	TTG gneisses, Vredefort Dome	75.8478	0.100861	13.6465	0.127057	0.0100861	0	0.998528	4.03446	5.20445	0.0302584	[65] Lana et al., 2004
Leucosomes granite	RG2	TTG gneisses, Vredefort Dome	74.9095	0.139887	13.579	1.0699	0.0199839	0.0999193	1.05914	4.14665	4.93601	0.0399677	[65] Lana et al., 2004
Leucosomes granite	RG3	TTG gneisses, Vredefort Dome	75.2121	0.15975	13.399	1.19486	0.0399374	0.0698905	1.31793	4.92229	3.65427	0.0299531	[65] Lana et al., 2004
Leucosomes granite	RG7	TTG gneisses, Vredefort Dome	73.0033	0.0997858	14.4689	1.30191	0.0299357	0.379186	1.60655	5.57802	3.4925	0.0399143	[65] Lana et al., 2004
Leucosomes granite	RG9	TTG gneisses, Vredefort Dome	72.6829	0.199268	14.1879	2.07989	0.0398535	0.468279	1.3052	4.29422	4.64294	0.0996338	[65] Lana et al., 2004
Leucosomes granite	SAL-1	TTG gneisses, Vredefort Dome	73.6434	0.260543	14.4802	1.60499	0.0300626	0	1.30271	5.29102	3.33695	0.0501044	[65] Lana et al., 2004
granodiorite	POR-1	TTG gneisses, Vredefort Dome	70.0742	0.561154	15.2213	3.29104	0.0501031	0.541113	2.20454	5.87208	1.9941	0.190392	[65] Lana et al., 2004
granodiorite	POR-2	TTG gneisses, Vredefort Dome	69.7873	0.591928	15.4202	3.38528	0.0601961	0.601961	2.25735	5.68853	1.9965	0.210686	[65] Lana et al., 2004
granodiorite	POR-3	TTG gneisses, Vredefort Dome	69.7028	0.572817	15.3053	3.35475	0.0703459	0.552718	2.15058	5.76837	2.32142	0.200988	[65] Lana et al., 2004
granodiorite	KK46	TTG gneisses, Vredefort Dome	69.2435	0.508247	15.9894	2.48782	0	1.33161	2.29727	4.4624	3.6797	0	[61] Hart et al., 1990
granodiorite	KK43	TTG gneisses, Vredefort Dome	67.936	0.528448	17.0424	2.81641	0	1.36177	2.54061	4.74587	3.02841	0	[61] Hart et al., 1990
charnockite gneiss	kk236	TTG gneisses, Vredefort Dome	67.4403	0.672365	15.9126	4.74829	0	1.33454	3.68782	4.75749	1.4466	0	[61] Hart et al., 1990
granodiorite	KK45	TTG gneisses, Vredefort Dome	74.0048	0.181483	15.0732	1.24288	0	0.413378	1.39137	4.51692	3.17596	0	[61] Hart et al., 1990
granodiorite	KK44	TTG gneisses, Vredefort Dome	72.3812	0.242788	14.9517	1.52922	0	1.08243	1.60847	4.14763	4.05658	0	[61] Hart et al., 1990
granodiorite	KK245	TTG gneisses, Vredefort Dome	72.7462	0.314304	14.752	1.90669	0	0.314304	1.7743	4.89706	3.29512	0	[61] Hart et al., 1990
Biotite Granodiorite	kk42	TTG gneisses, Vredefort Dome	74.8833	0.100717	14.1609	0.924379	0	0.141004	0.997101	3.47475	5.31787	0	[61] Hart et al., 1990
trondhjemite gneiss	ABBG-1	TTG gneisses, Vredefort Dome	70.3278	0.571364	15.5972	2.9584	0.0300718	0.671603	2.5962	5.24251	1.8444	0.160383	[65] Lana et al., 2004
trondhjemite gneiss	ABBG-2	TTG gneisses, Vredefort Dome	69.987	0.561903	15.5025	3.05166	0.0501699	0.722447	2.6289	5.42838	1.88639	0.180612	[65] Lana et al., 2004
trondhjemite gneiss	ABBG-3	TTG gneisses, Vredefort Dome	69.6244	0.573745	15.4911	3.09753	0.0603942	0.775059	2.60702	5.67705	1.90242	0.191248	[65] Lana et al., 2004
Melanosomes Trondhjemite	RG1	TTG gneisses, Vredefort Dome	69.8716	0.408781	15.2246	3.1489	0.0598216	0.648067	2.23334	5.65314	2.56236	0.189435	[65] Lana et al., 2004
Melanosomes Trondhjemite	EG1	TTG gneisses, Vredefort Dome	68.962	0.538765	15.6841	3.77052	0.0798171	0.838079	2.69383	5.20807	2.0054	0.219497	[65] Lana et al., 2004
Melanosomes Trondhjemite	EG3A	TTG gneisses, Vredefort Dome	70.049	0.498499	15.3538	3.66016	0.0598198	0.747748	2.70186	5.17442	1.58523	0.16949	[65] Lana et al., 2004
Melanosomes Trondhjemite	EG3B	TTG gneisses, Vredefort Dome	68.9953	0.528356	15.4021	3.8392	0.0697829	0.867301	2.71156	5.48294	1.90408	0.19938	[65] Lana et al., 2004
granite	kk50	TTG gneisses, Vredefort Dome	71.6488	0.273507	15.4278	1.75006	0	1.32702	1.49923	4.80157	3.27196	0	[61] Hart et al., 1990
granodiorite	avg	TTG gneisses, Vredefort Dome	68.5095	0.623728	16.056	3.32212	0.0402405	0.814871	2.56533	5.17091	2.89732	0	[61] Hart et al., 1990
granodiorite	KK47	TTG gneisses, Vredefort Dome	68.5876	0.620932	16.358	2.93096	0	0.905951	2.42265	4.86567	3.30825	0	[61] Hart et al., 1990
Biotite Granodiorite	KK244	TTG gneisses, Vredefort Dome	69.1158	0.55309	15.6197	3.3731	0	0.80915	2.65278	5.13145	2.74497	0	[61] Hart et al., 1990
Biotite Granodiorite	KK243	TTG gneisses, Vredefort Dome	69.2466	0.516997	15.9545	3.32149	0	0.723796	2.96757	5.51119	1.75779	0	[61] Hart et al., 1990
Biotite Granodiorite	KK242	TTG gneisses, Vredefort Dome	70.1511	0.481891	15.9229	2.92453	0	0.707457	2.38895	4.17297	3.2502	0	[61] Hart et al., 1990
Biotite Granodiorite	kk240	TTG gneisses, Vredefort Dome	70.0695	0.545008	16.052	3.17371	0	0.863786	2.85872	4.37035	2.06692	0	[61] Hart et al., 1990
Biotite Granodiorite	KK239	TTG gneisses, Vredefort Dome	69.1867	0.63776	15.8	3.36909	0	0.874348	2.70534	4.42317	3.00364	0	[61] Hart et al., 1990
Biotite Granodiorite	KK238	TTG gneisses, Vredefort Dome	69.9382	0.532346	15.9503	3.16324	0	0.783453	2.65169	4.41948	2.56129	0	[61] Hart et al., 1990
	OKD-48	TTG gneisses, Vredefort Dome	66.4922	0.48906	16.0591	3.47555	0.0598849	2.64492	3.9524	4.65106	1.96622	0.209597	[61] Hart et al., 1990
Biotite Granodiorite	KK41	TTG gneisses, Vredefort Dome	71.8454	0.354367	15.1467	1.84028	0	1.19472	2.39957	4.54603	2.67294	0	[61] Hart et al., 1990
quartz diorite	SCH-1	TTG gneisses, Vredefort Dome	66.273	0.440885	16.2827	3.15563	0.0801609	0.521046	1.91384	7.18442	3.95794	0.190382	[65] Lana et al., 2004
quartz diorite	SCH-2	TTG gneisses, Vredefort Dome	67.6389	0.429358	16.0261	2.51568	0.0798806	0.459314	1.88718	6.83978	3.93412	0.189716	[65] Lana et al., 2004
quartz diorite	SCH-3	TTG gneisses, Vredefort Dome	67.1384	0.439989	16.1696	2.58236	0.0799981	0.499988	1.97995	6.89983	3.9999	0.209995	[65] Lana et al., 2004
Charnockites	avg	TTG gneisses, Vredefort Dome	73.919	0.234114	14.0468	1.43796	0.0101789	0.529301	1.14003	3.57279	5.1098	0	[65] Lana et al., 2004
charnockite gneiss	KK2235	TTG gneisses, Vredefort Dome	73.4919	0.389605	14.969	1.79896	0	0.502386	2.88103	4.34717	1.61994	0	[61] Hart et al., 1990
charnockite gneiss	KK40	TTG gneisses, Vredefort Dome	72.4607	0.293979	15.6721	1.66922	0	0.567683	3.07157	4.91654	1.34825	0	[61] Hart et al., 1990
charnockite gneiss	KK234	TTG gneisses, Vredefort Dome	75.4138	0.203574	13.4359	1.78596	0	0.203574	1.77109	3.3895	3.79665	0	[61] Hart et al., 1990
charnockite gneiss	KK233	TTG gneisses, Vredefort Dome	74.2833	0.173535	13.9849	0.890957	0	0.010208	0.632893	2.49074	7.53347	0	[61] Hart et al., 1990
charnockite gneiss	KK212	TTG gneisses, Vredefort Dome	72.0386	0.387085	15.351	1.83315	0	0.31578	2.05766	4.23756	3.77917	0	[61] Hart et al., 1990
charnockite gneiss	KK211	TTG gneisses, Vredefort Dome	73.099	0.302729	14.2182	2.55144	0	0.544913	1.93747	4.42994	2.91629	0	[61] Hart et al., 1990
charnockite gneiss	KK209	TTG gneisses, Vredefort Dome	74.6738	0.129659	14.103	1.40898	0	0	1.17691	3.70028	4.80737	0	[61] Hart et al., 1990
charnockite gneiss	KK208	TTG gneisses, Vredefort Dome	75.6336	0.111569	13.723	1.14992	0	0	1.24754	3.9962	4.13819	0	[61] Hart et al., 1990
charnockite gneiss	KK207	TTG gneisses, Vredefort Dome	74.0607	0.133203	14.0887	1.69642	0	0	0.891433	2.97144	6.15806	0	[61] Hart et al., 1990
charnockite gneiss	KK206	TTG gneisses, Vredefort Dome	74.4355	0.162213	14.072	1.40486	0	0	1.37881	3.56869	4.97791	0	[61] Hart et al., 1990
enderbites	avg	TTG gneisses, Vredefort Dome	74.0317	0.323106	14.2874	1.64445	0.0504853	0.424077	2.68582	4.89708	1.65592	0	[61] Hart et al., 1990
enderbites	avg	TTG gneisses, Vredefort Dome	69.0411	0.597364	15.8048	3.38903	0.0506241	1.15423	3.06782	4.47517	2.41983	0	[61] Hart et al., 1990
Leucogranofels	KK241	TTG gneisses, Vredefort Dome	75.6186	0.111115	13.5459	1.11797	0	0	1.02024	3.60618	4.97996	0	[61] Hart et al., 1990
Leucogranofels	KK237	TTG gneisses, Vredefort Dome	75.0505	0.121326	14.0536	1.02801	0	0.101105	1.20315	3.90266	4.53963	0	[61] Hart et al., 1990
Leucogranofels	kk54	TTG gneisses, Vredefort Dome	75.3622	0.0402039	14.1216	0.786817	0	0.150765	0.753823	3.43743	5.34712	0	[61] Hart et al., 1990
Leucogranofels	kk210	TTG gneisses, Vredefort Dome	71.4568	0.642927	14.073	3.03027	0	0.173488	1.06134	4.44946	5.1128	0	[61] Hart et al., 1990
Leucogranofels	KK205	TTG gneisses, Vredefort Dome	75.149	0.0907718	13.5553	1.17977	0	0	1.059	3.5401	5.42614	0	[61] Hart et al., 1990
Leucogranofels	KK204	TTG gneisses, Vredefort Dome	74.0995	0.13223	14.0672	1.42776	0	0.0101715	1.44436	3.40746	5.41125	0	[61] Hart et al., 1990
Leucogranofels	KK203	TTG gneisses, Vredefort Dome	75.8166	0.040696	13.5721	0.640819	0	0	0.874963	3.09289	5.96196	0	[61] Hart et al., 1990
Leucogranofels	KK202	TTG gneisses, Vredefort Dome	70.9162	0.570262	15.4785	2.46482	0	0.651728	2.70874	4.86759	2.34215	0	[61] Hart et al., 1990
Leucogranofels	KK201	TTG gneisses, Vredefort Dome	72.1581	0.390711	15.6798	1.76706	0	0.400993	2.07694	3.77344	3.75288	0	[61] Hart et al., 1990
Leucogranofels	KK200	TTG gneisses, Vredefort Dome	73.8202	0.172572	14.3032	1.64414	0	0	0.974524	3.36008	5.72533	0	[61] Hart et al., 1990
Leucogranofels	VT127	TTG gneisses, Vredefort Dome	73.7718	0.0707401	14.2592	0.963872	0	0.919621	0.97015	3.7088	5.33582	0	[61] Hart et al., 1990
Leucogranofels	VT128	TTG gneisses, Vredefort Dome	71.4304	0.626042	14.635	2.05009	0	0.831302	1.62155	3.7973	5.00834	0	[61] Hart et al., 1990
Leucogranofels	VT66	TTG gneisses, Vredefort Dome	72.1604	0.213162	14.7995	1.58009	0	0.842497	1.68499	4.5373	4.18203	0	[61] Hart et al., 1990
Garnet paragneiss	VT524	TTG gneisses, Vredefort Dome	67.9612	0.297266	15.1913	5.93068	0	3.58769	1.71184	3.05466	2.26537	0	[61] Hart et al., 1990
	OKD-40	TTG gneisses, Vredefort Dome	73.4998	0.407577	16.1359	2.9339	0.0627042	2.03789	3.44873	0.250817	1.22273	0	[61] Hart et al., 1990
	1	TTG gneisses, Vredefort Dome	72.669	0.273192	15.0154	1.62058	0	0.768984	0.981467	4.31036	4.36095	0	[63] Hart et al., 1981
	2	TTG gneisses, Vredefort Dome	73.9236	0.192351	14.2137	1.38462	0	0.587177	0.982003	3.95838	4.75816	0	[63] Hart et al., 1981
	3	TTG gneisses, Vredefort Dome	73.194	0.273112	14.6975	1.72022	0	0.586685	1.46671	4.46083	3.60103	0	[63] Hart et al., 1981
	4	TTG gneisses, Vredefort Dome	74.2447	0.182419	14.5631	1.24018	0	0.324301	1.2972	4.54022	3.60785	0	[63] Hart et al., 1981
	5	TTG gneisses, Vredefort Dome	72.4624	0.303783	15.0474	1.77674	0	0.658197	1.49866	4.25297	3.99981	0	[63] Hart et al., 1981
	6	TTG gneisses, Vredefort Dome	71.7958	0.33502	15.1368	2.1741	0	0.67004	1.9289	4.38572	3.57355	0	[63] Hart et al., 1981
	7	TTG gneisses, Vredefort Dome	72.877	0.314869	14.7379	1.8827	0	0.66021	2.21424	4.05267	3.26042	0	[63] Hart et al., 1981
	8	TTG gneisses, Vredefort Dome	72.2532	0.381973	14.716	2.13455	0	0.593063	1.62841	4.13134	4.16149	0	[63] Hart et al., 1981
	9	TTG gneisses, Vredefort Dome	73.8739	0.251545	14.1872	1.66587	0	0.201236	1.19736	4.07504	4.54794	0	[63] Hart et al., 1981
	10	TTG gneisses, Vredefort Dome	73.7801	0.141671	14.157	1.44776	0	0.526206	1.31551	3.60248	5.02931	0	[63] Hart et al., 1981
	11	TTG gneisses, Vredefort Dome	70.8795	0.409235	14.8041	3.00107	0	0.429697	2.63957	4.13327	3.70358	0	[63] Hart et al., 1981
	12	TTG gneisses, Vredefort Dome	71.1019	0.192908	15.1179	2.62195	0	1.51281	1.57373	4.1323	3.74648	0	[63] Hart et al., 1981
	13	TTG gneisses, Vredefort Dome	67.9315	0.112065	12.4086	10.5419	0	0.753889	0.92708	3.07668	4.24827	0	[63] Hart et al., 1981
Granitoid WR	669A3	TTG gneisses, Vredefort Dome	73.4018	0.325778	14.1408	2.13439	0.0203611	0.346139	1.18094	2.5655	5.79273	0.0916249	[64] Lieger et al., 2011
Granitoid Pt	669A2	TTG gneisses, Vredefort Dome	73.6349	0.214619	14.3897	1.5817	0.0306599	0.296379	1.34904	3.98579	4.43547	0.0817598	[64] Lieger et al., 2011
Granitoid WR	200C2	TTG gneisses, Vredefort Dome	72.9437	0.0199164	15.485	0.268811	0.00995818	0.00995818	1.12527	4.99901	5.12846	0.00995818	[64] Lieger et al., 2011
Granitoid Pt	200C1	TTG gneisses, Vredefort Dome	71.7814	0.250773	15.0263	1.96763	0.0200619	0.351083	1.51467	5.04556	3.97225	0.0702166	[64] Lieger et al., 2011
Granitoid WR	453A2	TTG gneisses, Vredefort Dome	73.829	0.242327	14.6103	1.27193	0.0302909	0.242327	1.08037	5.3009	3.3118	0.0807757	[64] Lieger et al., 2011
Granitoid Pt	453A1	TTG gneisses, Vredefort Dome	66.8436	0.52881	15.5185	4.62098	0.0813554	2.12541	2.5932	4.16946	3.22371	0.294913	[64] Lieger et al., 2011
Granitoid Pt	652A1	TTG gneisses, Vredefort Dome	75.6959	0.257049	13.4283	1.68381	0.0205639	0.0719738	0.462689	3.11544	5.15127	0.113102	[64] Lieger et al., 2011
Granitoid Pt	652A2	TTG gneisses, Vredefort Dome	74.0595	0.230996	14.3921	1.63569	0.0200866	0.0803466	0.713076	4.16798	4.64002	0.0602599	[64] Lieger et al., 2011
Granitoid WR	KuduA3	TTG gneisses, Vredefort Dome	73.6078	0.161354	14.0882	1.35205	0.0201693	0.28237	1.36143	8.29966	0.806771	0.0201693	[64] Lieger et al., 2011
Granitoid WR	518A2	TTG gneisses, Vredefort Dome	68.5197	0.520558	14.7593	5.29932	0.0714491	1.20443	2.25575	5.13413	1.99037	0.244968	[64] Lieger et al., 2011
Quartzite WR	6A4	TTG gneisses, Vredefort Dome	98.1449	0.0303792	1.0734	0.346245	0	0.0506319	0.0405055	0.0202528	0.283539	0.0101264	[64] Lieger et al., 2011
Quartzite Pt	6A1	TTG gneisses, Vredefort Dome	95.5961	0.211451	2.59783	1.32279	0.0100691	0.0100691	0	0	0.241658	0.0100691	[64] Lieger et al., 2011
Quartzite WR	621A3	TTG gneisses, Vredefort Dome	92.4134	0.0807545	5.00678	1.2171	0	0.0100943	0	0.0302829	1.22141	0.0201886	[64] Lieger et al., 2011
Quartzite Pt	621A2	TTG gneisses, Vredefort Dome	83.0695	0.392324	11.4724	1.42134	0.0103243	0.247784	0	0.103243	3.26248	0.0206486	[64] Lieger et al., 2011
Quartzite Pt	621A1	TTG gneisses, Vredefort Dome	83.3532	0.388879	11.5026	1.2247	0.0102337	0.255842	0.030701	0.122804	3.08033	0.030701	[64] Lieger et al., 2011
Quartzite Pt	2A2	TTG gneisses, Vredefort Dome	83.6471	0.329685	10.7044	2.38247	0.0103026	0.278171	0	0.0824211	2.55506	0.0103026	[64] Lieger et al., 2011
Quartzite Pt	2B2	TTG gneisses, Vredefort Dome	82.1401	0.463312	12.4168	1.13949	0.0102958	0.175029	0	0.751595	2.88283	0.0205916	[64] Lieger et al., 2011
Quartzite WR	64A3	TTG gneisses, Vredefort Dome	96.1709	0.121723	2.43445	0.501994	0.0101435	0	0.0811483	0.0202871	0.649187	0.0101435	[64] Lieger et al., 2011
Quartzite Pt	64A2	TTG gneisses, Vredefort Dome	93.4938	0.163326	3.85857	1.43287	0.0102079	0.0510393	0	0.0612472	0.898292	0.0306236	[64] Lieger et al., 2011
Quartzite Pt	64A1	TTG gneisses, Vredefort Dome	91.6093	0.1833	4.28718	1.64933	0.0509167	0.804484	0.356417	0	0.997967	0.0611	[64] Lieger et al., 2011
Quartzite WR	102A2	TTG gneisses, Vredefort Dome	94.8339	0.187986	1.95901	2.47493	0.00989399	0.00989399	0	0.019788	0.4947	0.00989399	[64] Lieger et al., 2011
Quartzite Pt	102A1	TTG gneisses, Vredefort Dome	93.4861	0.209454	4.38855	0.708993	0.00997398	0.119688	0	0.019948	1.03729	0.019948	[64] Lieger et al., 2011
Quartzite Pt	1A1	TTG gneisses, Vredefort Dome	76.0803	0.548159	13.3006	3.46194	0.0413705	1.45831	0.775697	1.92373	2.39949	0.0103426	[64] Lieger et al., 2011
Quartzite Pt	1A2	TTG gneisses, Vredefort Dome	75.8398	0.578063	13.5432	3.4738	0.0412902	1.42451	0.670966	1.90967	2.50838	0.0103226	[64] Lieger et al., 2011
Quartzite Pt	1A3	TTG gneisses, Vredefort Dome	76.8333	0.602905	15.062	3.39772	0.0317318	1.36447	0.0846182	0	2.61259	0.0105773	[64] Lieger et al., 2011
Alkali granite WR	4A2	TTG gneisses, Vredefort Dome	70.4933	0.251726	14.9928	2.40093	0.0704832	0.201381	0.694763	7.87398	2.96029	0.0604142	[64] Lieger et al., 2011
Alkali granite Pt	4A1	TTG gneisses, Vredefort Dome	66.9992	0.288618	15.2769	5.64173	0.0796188	0.716569	0.597141	7.82255	2.49804	0.0796188	[64] Lieger et al., 2011
Alkali granite wr		TTG gneisses, Vredefort Dome	69.8284	0.142371	12.8893	7.17392	0.0474571	0.123388	0.46508	5.55248	3.77758	0	[64] Lieger et al., 2011
Alkali granite Pt		TTG gneisses, Vredefort Dome	64.8386	0.355821	15.4189	7.23936	0.0988393	0.583152	0.988393	8.79669	1.68027	0	[64] Lieger et al., 2011
Alkali granite Pt		TTG gneisses, Vredefort Dome	64.8336	0.323677	15.4973	7.19287	0.0980841	0.608121	0.853331	8.04289	2.55019	0	[64] Lieger et al., 2011
Trondhjemitic gneisses	N2	TTG gneisses, Johannesburg Dome	69.8241	0.382433	15.6797	2.74135	0.0603841	0.895697	3.12991	6.23969	0.946018	0.10064	[70] Anhaeusser, 1999
Trondhjemitic gneisses	N14	TTG gneisses, Johannesburg Dome	70.7998	0.32086	15.652	2.25798	0.0501344	0.822204	3.07825	5.97602	0.96258	0.080215	[70] Anhaeusser, 1999
Trondhjemitic gneisses	N7	TTG gneisses, Johannesburg Dome	72.9344	0.371244	14.2477	2.07187	0.0501681	1.1338	3.18066	5.03688	0.872925	0.100336	[70] Anhaeusser, 1999
Trondhjemitic gneisses	N15	TTG gneisses, Johannesburg Dome	74.8148	0.211142	13.8851	1.23564	0.0100544	0.25136	2.48344	6.65601	0.41223	0.0402176	[70] Anhaeusser, 1999
Trondhjemites and granodiorites	N3	TTG gneisses, Johannesburg Dome	73.3668	0.285633	14.4959	1.30366	0.0510059	0.285633	2.46868	7.18162	0.510059	0.0510059	[70] Anhaeusser, 1999
Trondhjemites and granodiorites	M11	TTG gneisses, Johannesburg Dome	73.2699	0.321977	14.5996	1.40458	0.0100618	0.211297	1.70044	6.14775	2.28403	0.0503089	[70] Anhaeusser, 1999
Trondhjemites and granodiorites	N13	TTG gneisses, Johannesburg Dome	73.3503	0.26032	14.668	1.34861	0.0400493	0.270333	1.76217	6.27772	1.99245	0.030037	[70] Anhaeusser, 1999
Trondhjemites and granodiorites	N25	TTG gneisses, Johannesburg Dome	73.8048	0.270788	14.3317	1.23255	0.0601751	0.110321	1.49435	5.86708	2.78811	0.0401168	[70] Anhaeusser, 1999
Trondhjemites and granodiorites	N26	TTG gneisses, Johannesburg Dome	74.9386	0.190505	13.8266	0.877295	0.0601594	0.0601594	0.902392	4.90299	4.20113	0.0401063	[70] Anhaeusser, 1999
Tonalite gneiss	D23	TTG gneisses, Johannesburg Dome	69.0595	0.620234	15.4347	3.75191	0.0813421	1.2303	2.48094	5.02288	2.05389	0.264362	[72] Van Tonder & Mouri, 2010
Pink-grey granite	D05	TTG gneisses, Johannesburg Dome	70.3201	0.278102	14.3421	4.60108	0.0297966	1.07268	0.844238	3.22797	5.18462	0.0993221	[72] Van Tonder & Mouri, 2010
granodiorite	Z16	TTG gneisses, Johannesburg Dome	69.5558	0.376528	15.1832	2.86606	0.0814114	1.16011	2.68658	4.77274	3.16487	0.152646	[72] Van Tonder & Mouri, 2010
Granodiorite to Adamelite gneiss	D18	TTG gneisses, Johannesburg Dome	73.6955	0.189014	13.7781	2.83688	0.0298443	0.407872	1.20372	3.45199	4.33737	0.0696367	[72] Van Tonder & Mouri, 2010
Granodiorite to Adamelite gneiss	D19	TTG gneisses, Johannesburg Dome	69.9791	0.405762	14.2907	5.08136	0.0395865	0.633385	1.83088	4.06752	3.51331	0.158346	[72] Van Tonder & Mouri, 2010
Granodiorite to Adamelite gneiss	D20	TTG gneisses, Johannesburg Dome	74.7926	0.160048	13.6041	2.34045	0.0200061	0.420127	1.49045	4.03122	3.09094	0.0500151	[72] Van Tonder & Mouri, 2010
Granodiorite to Adamelite gneiss	D21	TTG gneisses, Johannesburg Dome	75.6723	0.192139	13.5508	1.61493	0.0303377	0.35394	1.48655	4.37874	2.6596	0.0606753	[72] Van Tonder & Mouri, 2010
Granodiorite to Adamelite gneiss	D24	TTG gneisses, Johannesburg Dome	72.1418	0.374684	14.8658	2.36962	0.0607595	0.597468	1.83291	4.59747	3.03797	0.121519	[72] Van Tonder & Mouri, 2010
Granodiorite to Adamelite gneiss	D38	TTG gneisses, Johannesburg Dome	75.1369	0.119296	13.232	2.1471	0.0198827	0.208769	0.994137	3.44966	4.6625	0.0298241	[72] Van Tonder & Mouri, 2010
Granodiorite to Adamelite gneiss	D40	TTG gneisses, Johannesburg Dome	74.2327	0.179426	13.6464	2.68113	0.0299044	0.26914	0.937004	4.10687	3.86764	0.0498407	[72] Van Tonder & Mouri, 2010
Granodiorite to Adamelite gneiss	D41	TTG gneisses, Johannesburg Dome	74.8843	0.223414	13.6892	1.83998	0.0406207	0.477294	1.01552	3.87928	3.85897	0.0913967	[72] Van Tonder & Mouri, 2010
Granodiorite to Adamelite gneiss	D42	TTG gneisses, Johannesburg Dome	75.7161	0.0802715	13.0341	2.12896	0.0200679	0.190645	0.632138	3.41154	4.75609	0.0301018	[72] Van Tonder & Mouri, 2010
Granodiorite to Adamelite gneiss	D48	TTG gneisses, Johannesburg Dome	72.9154	0.228918	13.6754	3.60555	0.0497648	0.398119	1.87116	3.71246	3.47358	0.0696707	[72] Van Tonder & Mouri, 2010
[truncated: 304 more rows]

## Sheet: FigureS5
Supplementary Reference [75] : Moyen, J. F., Lithos 123, 21-36 (2011).															Supplementary Reference [73] : Hacker, B. R., Kelemen, P. B., Behn, M. D., Annu. Rev. Earth Pl. Sc. 43, 167-205 (2015).															Supplementary Reference [74] : Huang, Y., Chubakov, V., Mantovani, F., Rudnick, R. L., McDonough, W. F., Geochem. Geophys. Geosyst. 14, 2003-2029 (2013).
[truncated: 1,918 more rows]
